# Supplementary material for: Towards a unifying phylogenomic framework for tailed phages
Source: PLoS Genet. 2025 Feb 5;21(2):e1011595. doi: 10.1371/journal.pgen.1011595 (PMC11835377; doi:10.1371/journal.pgen.1011595)
Supplement: S1 Dataset — (XLSX) [file pgen.1011595.s001.xlsx]

## Sheet: TableofContents
Supplemental Dataset 1
Sheet	Description
Dataset_info	references, genome statistics, and related information of genome datasets used in this study
inCaudo_decision	designation of genomes from INPHARED as complete or excluded from study
Caudo_gen_info	information on all 11k genomes in this study, including genome length, environment, taxonomic association, etc.
hcut5_clusterinfo	membership and stats on clusters used to de-replicate 11k genomes for phylogenetic reconstruction in Figure 1b

## Sheet: Dataset_info
Dataset	environment_category	Reference(s)	Downloaded	Caudoviricetes_complete_20kb_min	drep90	final_representative_sequences	Caudoviricetes	Completeness
inphared	INPHARED	Cook, R., Brown, N., Redgwell, T., Rihtman, B., Barnes, M., Clokie, M., ... & Millard, A. (2021). INfrastructure for a PHAge REference database: identification of large-scale biases in the current collection of cultured phage genomes. Phage, 2(4), 214-223.	2022-11-11	NA (filtered for this after dRep)	yes	2534	GenBank family	GenBank designation, see sheet inCaudo decision
aloha	marine	Luo, E., Eppley, J. M., Romano, A. E., Mende, D. R., & DeLong, E. F. (2020). Double-stranded DNA virioplankton dynamics and reproductive strategies in the oligotrophic open ocean water column. The ISME journal, 14(5), 1304-1315.	NA	4	no	4	dsDNAphage maxgroup	DTR or ITR checkV
huge	mixed	Al-Shayeb, B., Sachdeva, R., Chen, L. X., Ward, F., Munk, P., Devoto, A., ... & Banfield, J. F. (2020). Clades of huge phages from across Earth’s ecosystems. Nature, 578(7795), 425-431.	NA	336	no	336	dsDNAphage maxgroup	designated in manuscript
uvDeep	marine	Mizuno, C. M., Ghai, R., Saghaï, A., López-García, P., & Rodriguez-Valera, F. (2016). Genomes of abundant and widespread viruses from the deep ocean. MBio, 7(4), e00805-16.	NA	28	no	28	prokaryotic virus	designated in manuscript
vsag	marine	Martinez-Hernandez, F., Fornas, O., Lluesma Gomez, M. et al. Single-virus genomics reveals hidden cosmopolitan and abundant viruses. Nat Commun 8, 15892 (2017). https://doi.org/10.1038/ncomms15892	NA	10	no	10	at least one contig classified as Caudovirales (vContact in study), 20kb	SAGs
wastewater	wastewater	Adriaenssens, E. M., McDonald, J. E., Jones, D. L., Allison, H. E., & McCarthy, A. J. (2021). Tracing the fate of wastewater viruses reveals catchment-scale virome diversity and connectivity. Water Research, 203, 117568.; Chen, Y., Wang, Y., Paez-Espino, D., Polz, M. F., & Zhang, T. (2021). Prokaryotic viruses impact functional microorganisms in nutrient removal and carbon cycle in wastewater tre…	NA	12	no	12	dsDNAphage maxgroup	DTR or ITR checkV
gov2	marine	Gregory, A. C., Zayed, A. A., Conceição-Neto, N., Temperton, B., Bolduc, B., Alberti, A., ... & Roux, S. (2019). Marine DNA viral macro-and microdiversity from pole to pole. Cell, 177(5), 1109-1123.	NA	2815	yes	2571	dsDNAphage maxgroup	DTR or ITR checkV
hgv	animal_associated	Benler, S., et al (2021). Thousands of previously unknown phages discovered in whole-community human gut metagenomes. Microbiome, 9(1), 1-17.	NA	3738	yes	990	prokaryotic virus according to study	designated in manuscript
mgv	animal_associated	Nayfach, S., et al. (2021). Metagenomic compendium of 189,680 DNA viruses from the human gut microbiome. Nature Microbiology, 6(7), 960-970.	NA	23975	yes	3908	designated in manuscript	designated in manuscript
peat	terrestrial	Emerson, J. B., Roux, S., Brum, J. R., Bolduc, B., Woodcroft, B. J., Jang, H. B., ... & Sullivan, M. B. (2018). Host-linked soil viral ecology along a permafrost thaw gradient. Nature microbiology, 3(8), 870-880.	NA	165	yes	164	designated in manuscript	circular from study
spmar	marine	Beaulaurier, J., Luo, E., Eppley, J. M., Den Uyl, P., Dai, X., Burger, A., ... & DeLong, E. F. (2020). Assembly-free single-molecule sequencing recovers complete virus genomes from natural microbial communities. Genome Research, 30(3), 437-446.	NA	1863	yes	990	designated in manuscript	designated in manuscript
uvMED	marine	Mizuno, C. M., Rodriguez-Valera, F., Kimes, N. E., & Ghai, R. (2013). Expanding the marine virosphere using metagenomics. PLoS genetics, 9(12), e1003987.		193	yes	132	prokaryotic virus according to study	designated in manuscript

## Sheet: inCaudo_decision
accession	name	initial_notes	decision	additional_notes
EU350361.2	Abalone shriveling syndrome-associated virus, complete genome	not in culture	excluded	not in culture
FN436268.1	Acaryochloris phage A-HIS1, complete genome		keep
LC644971.1	Acetobacter phage phiAO1 DNA, complete genome		keep
LC644972.1	Acetobacter phage phiAP1 DNA, complete genome		keep
LC644973.1	Acetobacter phage phiAX1 DNA, complete genome		keep
KP202970.1	Achromobacter phage 83-24, complete genome		keep
OK041469.1	Achromobacter phage AXY1, complete genome		keep
KF787094.1	Achromobacter phage JWDelta, complete genome		keep
KP202971.1	Achromobacter phage JWF, complete genome		keep
KP202969.1	Achromobacter phage JWX, complete genome		keep
MT708550.1	Achromobacter phage Mano, complete genome		keep
MN094788.1	Achromobacter phage Motura, complete genome		keep
KT321316.2	Achromobacter phage phiAxp-2, complete genome		keep
MW269554.1	Achromobacter phage vB_AchrS_AchV4, complete genome		keep
MH746817.1	Achromobacter phage vB_Ade_ART, complete genome		keep
MK962629.1	Achromobacter phage vB_AxyP_19-32_Axy10, complete genome		keep
MK962640.1	Achromobacter phage vB_AxyP_19-32_Axy23, complete genome		keep
MK962641.1	Achromobacter phage vB_AxyP_19-32_Axy24, complete genome		keep
MK962637.1	Achromobacter phage vB_AxyS_19-32_Axy20, complete genome		keep
JX507079.1	Acidithiobacillus phage AcaML1, complete genome		keep
KY979132.2	Acidovorax phage ACP17, complete genome		keep
MH727593.1	Acidovorax phage ACPWH, complete genome		keep
HE806280.1	Acinetobacter bacteriophage AP22, complete genome		keep
HM114315.1	Acinetobacter phage 133 strain Acj133, complete genome		keep
OM334891.1	Acinetobacter phage 4316, complete genome		keep
MT349887.1	Acinetobacter phage 5W, complete genome		keep
MW151244.1	Acinetobacter phage Ab_SZ3, complete genome		keep
HM368260.1	Acinetobacter phage AB1, complete genome		keep
KT588073.1	Acinetobacter phage Ab105-3phi, partial genome	partial	excluded	partial
MH533020.1	Acinetobacter phage ABPH49, complete genome		keep
MK340941.1	Acinetobacter phage AbTJ, complete genome		keep
OL770262.1	Acinetobacter phage AC4, complete genome		keep
HM032710.1	Acinetobacter phage Ac42, complete genome		keep
GU911519.1	Acinetobacter phage Acj61, complete genome		keep
HM004124.1	Acinetobacter phage Acj9, complete genome		keep
OP291336.1	Acinetobacter phage AIIMS-AbE5-RC, complete genome		keep
MH115576.1	Acinetobacter phage AM106 chromosome linear, complete genome		keep
MT783706.1	Acinetobacter phage Aristophanes chromosome linear, complete genome		keep
MN276049.1	Acinetobacter phage BS46, complete genome		keep
MT992243.1	Acinetobacter phage DMU1, complete genome		keep
MW176033.1	Acinetobacter phage Effie, complete genome		keep
MT344104.1	Acinetobacter phage fLi-Aba02, complete genome		keep
MK240351.1	Acinetobacter phage Henu6, complete genome		keep
MW176034.1	Acinetobacter phage JeffCo, complete genome		keep
MT949699.1	Acinetobacter phage Maestro, complete genome		keep
CAKLQA020000003.1	Acinetobacter phage MD-2021a strain 5899STDY8049185 genome assembly, contig: ERS3583561SCcontig000003, whole genome shotgun sequence		excluded
CAKLQF020000001.1	Acinetobacter phage MD-2021a strain 5899STDY8049186 genome assembly, contig: ERS3583562SCcontig000001, whole genome shotgun sequence		excluded
CAKLQF020000002.1	Acinetobacter phage MD-2021a strain 5899STDY8049186 genome assembly, contig: ERS3583562SCcontig000002, whole genome shotgun sequence		excluded
CAKLQF020000003.1	Acinetobacter phage MD-2021a strain 5899STDY8049186 genome assembly, contig: ERS3583562SCcontig000003, whole genome shotgun sequence		excluded
CAKLQF020000006.1	Acinetobacter phage MD-2021a strain 5899STDY8049186 genome assembly, contig: ERS3583562SCcontig000006, whole genome shotgun sequence		excluded
CAKLQF020000007.1	Acinetobacter phage MD-2021a strain 5899STDY8049186 genome assembly, contig: ERS3583562SCcontig000007, whole genome shotgun sequence		excluded
CAKLQF020000010.1	Acinetobacter phage MD-2021a strain 5899STDY8049186 genome assembly, contig: ERS3583562SCcontig000010, whole genome shotgun sequence		excluded
CAKLQF020000011.1	Acinetobacter phage MD-2021a strain 5899STDY8049186 genome assembly, contig: ERS3583562SCcontig000011, whole genome shotgun sequence		excluded
CAKLQF020000012.1	Acinetobacter phage MD-2021a strain 5899STDY8049186 genome assembly, contig: ERS3583562SCcontig000012, whole genome shotgun sequence		excluded
CAKLQF020000013.1	Acinetobacter phage MD-2021a strain 5899STDY8049186 genome assembly, contig: ERS3583562SCcontig000013, whole genome shotgun sequence		excluded
CAKLQF020000014.1	Acinetobacter phage MD-2021a strain 5899STDY8049186 genome assembly, contig: ERS3583562SCcontig000014, whole genome shotgun sequence		excluded
CAKLQF020000015.1	Acinetobacter phage MD-2021a strain 5899STDY8049186 genome assembly, contig: ERS3583562SCcontig000015, whole genome shotgun sequence		excluded
CAKLQF020000016.1	Acinetobacter phage MD-2021a strain 5899STDY8049186 genome assembly, contig: ERS3583562SCcontig000016, whole genome shotgun sequence		excluded
CAKLQF020000017.1	Acinetobacter phage MD-2021a strain 5899STDY8049186 genome assembly, contig: ERS3583562SCcontig000017, whole genome shotgun sequence		excluded
CAKLQF020000019.1	Acinetobacter phage MD-2021a strain 5899STDY8049186 genome assembly, contig: ERS3583562SCcontig000019, whole genome shotgun sequence		excluded
CAKLQF020000020.1	Acinetobacter phage MD-2021a strain 5899STDY8049186 genome assembly, contig: ERS3583562SCcontig000020, whole genome shotgun sequence		excluded
CAKLQF020000021.1	Acinetobacter phage MD-2021a strain 5899STDY8049186 genome assembly, contig: ERS3583562SCcontig000021, whole genome shotgun sequence		excluded
CAKLQF020000022.1	Acinetobacter phage MD-2021a strain 5899STDY8049186 genome assembly, contig: ERS3583562SCcontig000022, whole genome shotgun sequence		excluded
CAKLQF020000023.1	Acinetobacter phage MD-2021a strain 5899STDY8049186 genome assembly, contig: ERS3583562SCcontig000023, whole genome shotgun sequence		excluded
CAKLQF020000024.1	Acinetobacter phage MD-2021a strain 5899STDY8049186 genome assembly, contig: ERS3583562SCcontig000024, whole genome shotgun sequence		excluded
CAKLQF020000025.1	Acinetobacter phage MD-2021a strain 5899STDY8049186 genome assembly, contig: ERS3583562SCcontig000025, whole genome shotgun sequence		excluded
CAKLQF020000026.1	Acinetobacter phage MD-2021a strain 5899STDY8049186 genome assembly, contig: ERS3583562SCcontig000026, whole genome shotgun sequence		excluded
CAKLQF020000027.1	Acinetobacter phage MD-2021a strain 5899STDY8049186 genome assembly, contig: ERS3583562SCcontig000027, whole genome shotgun sequence		excluded
CAKLQF020000028.1	Acinetobacter phage MD-2021a strain 5899STDY8049186 genome assembly, contig: ERS3583562SCcontig000028, whole genome shotgun sequence		excluded
CAKLQF020000029.1	Acinetobacter phage MD-2021a strain 5899STDY8049186 genome assembly, contig: ERS3583562SCcontig000029, whole genome shotgun sequence		excluded
CAKLQF020000030.1	Acinetobacter phage MD-2021a strain 5899STDY8049186 genome assembly, contig: ERS3583562SCcontig000030, whole genome shotgun sequence		excluded
CAKLQF020000031.1	Acinetobacter phage MD-2021a strain 5899STDY8049186 genome assembly, contig: ERS3583562SCcontig000031, whole genome shotgun sequence		excluded
CAKLQF020000032.1	Acinetobacter phage MD-2021a strain 5899STDY8049186 genome assembly, contig: ERS3583562SCcontig000032, whole genome shotgun sequence		excluded
CAKLQF020000033.1	Acinetobacter phage MD-2021a strain 5899STDY8049186 genome assembly, contig: ERS3583562SCcontig000033, whole genome shotgun sequence		excluded
CAKLQF020000034.1	Acinetobacter phage MD-2021a strain 5899STDY8049186 genome assembly, contig: ERS3583562SCcontig000034, whole genome shotgun sequence		excluded
CAKLQF020000035.1	Acinetobacter phage MD-2021a strain 5899STDY8049186 genome assembly, contig: ERS3583562SCcontig000035, whole genome shotgun sequence		excluded
CAKLQH020000003.1	Acinetobacter phage MD-2021a strain 5899STDY8049191 genome assembly, contig: ERS3583567SCcontig000003, whole genome shotgun sequence		excluded
CAKLQH020000005.1	Acinetobacter phage MD-2021a strain 5899STDY8049191 genome assembly, contig: ERS3583567SCcontig000005, whole genome shotgun sequence		excluded
CAKLQH020000011.1	Acinetobacter phage MD-2021a strain 5899STDY8049191 genome assembly, contig: ERS3583567SCcontig000011, whole genome shotgun sequence		excluded
CAKLQH020000016.1	Acinetobacter phage MD-2021a strain 5899STDY8049191 genome assembly, contig: ERS3583567SCcontig000016, whole genome shotgun sequence		excluded
CAKLQH020000027.1	Acinetobacter phage MD-2021a strain 5899STDY8049191 genome assembly, contig: ERS3583567SCcontig000027, whole genome shotgun sequence		excluded
CAKLQH020000028.1	Acinetobacter phage MD-2021a strain 5899STDY8049191 genome assembly, contig: ERS3583567SCcontig000028, whole genome shotgun sequence		excluded
CAKLQH020000031.1	Acinetobacter phage MD-2021a strain 5899STDY8049191 genome assembly, contig: ERS3583567SCcontig000031, whole genome shotgun sequence		excluded
CAKLQH020000032.1	Acinetobacter phage MD-2021a strain 5899STDY8049191 genome assembly, contig: ERS3583567SCcontig000032, whole genome shotgun sequence		excluded
CAKLQH020000033.1	Acinetobacter phage MD-2021a strain 5899STDY8049191 genome assembly, contig: ERS3583567SCcontig000033, whole genome shotgun sequence		excluded
CAKLQH020000034.1	Acinetobacter phage MD-2021a strain 5899STDY8049191 genome assembly, contig: ERS3583567SCcontig000034, whole genome shotgun sequence		excluded
CAKLQH020000036.1	Acinetobacter phage MD-2021a strain 5899STDY8049191 genome assembly, contig: ERS3583567SCcontig000036, whole genome shotgun sequence		excluded
CAKLQH020000039.1	Acinetobacter phage MD-2021a strain 5899STDY8049191 genome assembly, contig: ERS3583567SCcontig000039, whole genome shotgun sequence		excluded
CAKLQH020000040.1	Acinetobacter phage MD-2021a strain 5899STDY8049191 genome assembly, contig: ERS3583567SCcontig000040, whole genome shotgun sequence		excluded
CAKLQH020000041.1	Acinetobacter phage MD-2021a strain 5899STDY8049191 genome assembly, contig: ERS3583567SCcontig000041, whole genome shotgun sequence		excluded
CAKLQH020000042.1	Acinetobacter phage MD-2021a strain 5899STDY8049191 genome assembly, contig: ERS3583567SCcontig000042, whole genome shotgun sequence		excluded
CAKLQH020000043.1	Acinetobacter phage MD-2021a strain 5899STDY8049191 genome assembly, contig: ERS3583567SCcontig000043, whole genome shotgun sequence		excluded
CAKLQH020000044.1	Acinetobacter phage MD-2021a strain 5899STDY8049191 genome assembly, contig: ERS3583567SCcontig000044, whole genome shotgun sequence		excluded
KF669656.1	Acinetobacter phage Petty, complete genome		keep
JX560521.1	Acinetobacter phage phiAC-1, complete genome		keep
KF669658.1	Acinetobacter phage Presley, complete genome		keep
MH517022.1	Acinetobacter phage SH-Ab 15599, complete genome		keep
MZ043613.1	Acinetobacter phage TaPaz, complete genome		keep
KJ473422.1	Acinetobacter phage vB_AbaM_Acibel004, complete genome		keep
MH800199.1	Acinetobacter phage vB_AbaM_B09_Aci02-2, complete genome		keep
MH853788.1	Acinetobacter phage vB_AbaM_IME512, complete genome		keep
KU935715.1	Acinetobacter phage vB_AbaM_ME3, complete genome		keep
OL960030.1	Acinetobacter phage vB_AbaM_P1, complete genome		keep
KJ628499.1	Acinetobacter phage vB_AbaM_phiAbaA1, complete genome		keep
KJ473423.1	Acinetobacter phage vB_AbaP_Acibel007, complete genome		keep
MT375042.1	Acinetobacter phage vB_AbaP_Alexa chromosome linear, complete genome		keep
LN890663.1	Acinetobacter phage vB_AbaS_Loki genome assembly, complete genome: monopartite		keep
ON323491.1	Acinetobacter phage vB_AbaS_TCUP2199, complete genome		keep
KX268652.1	Acinetobacter phage vB_AbaS_TRS1, complete genome		keep
MN508356.1	Acinetobacter phage VB_ApiP_XC38, complete genome		keep
KM672662.1	Acinetobacter phage YMC13/03/R2096, complete genome		keep
MG941013.1	Actinomyces phage xhp1, complete genome		keep
AY576796.1	Actinoplanes phage phiAsp2, complete genome		keep
KX965989.1	Aeribacillus phage AP45, complete genome		keep
MH729379.1	Aerococcus phage vB_AviM_AVP, complete genome		keep
MH179471.1	Aeromonas phage 14AhydR10PP, complete genome		keep
MK804891.1	Aeromonas phage 2_D05, complete genome		keep
MH179473.2	Aeromonas phage 25AhydR2PP, complete genome		keep
KY290952.1	Aeromonas phage 32, complete genome		keep
MK813942.1	Aeromonas phage 4_4512, complete genome		keep
MK813943.1	Aeromonas phage 4_4572, complete genome		keep
MK813940.1	Aeromonas phage 4_L372X, complete genome		keep
MK813939.1	Aeromonas phage 4L372D, complete genome		keep
KY290950.1	Aeromonas phage 59.1, complete genome		keep
MH179477.1	Aeromonas phage 60AhydR15PP, complete genome		keep
MH179474.1	Aeromonas phage 62AhydR11PP, complete genome		keep
KY290955.1	Aeromonas phage 65.2, complete genome		keep
AY266303.2	Aeromonas phage Aeh1, complete genome		keep
MG250483.1	Aeromonas phage Ah1, complete genome		keep
ON042478.1	Aeromonas phage AhFM11, partial genome	partial	excluded	partial
OL840901.1	Aeromonas phage AhMtk13b, complete genome		keep
MT161459.1	Aeromonas phage Ahp1_CNU-2021, complete genome		keep
KX455876.1	Aeromonas phage Ahp2, complete genome		keep
MG676225.1	Aeromonas phage AhSzw-1 isolate seawater, complete genome		keep
MT276994.1	Aeromonas phage AhyVDH1, complete genome		keep
MK318083.1	Aeromonas phage Akh-2, complete genome		keep
MT713136.1	Aeromonas phage AP1, complete genome		keep
KY290949.1	Aeromonas phage Asp37, complete genome		keep
MH178096.1	Aeromonas phage AsXd-1, complete genome		keep
MT682386.1	Aeromonas phage Atoyac1, complete genome		keep
MT682390.1	Aeromonas phage Atoyac15, complete genome		keep
MW978786.1	Aeromonas phage BUCT552, complete genome		keep
OL799327.1	Aeromonas phage BUCT695, complete genome		keep
OL770365.1	Aeromonas phage BUCT696, complete genome		keep
MF683623.1	Aeromonas phage CF7, complete genome		keep
MK774614.2	Aeromonas phage CF8, complete genome		keep
MN102098.2	Aeromonas phage D3, complete genome		keep
ON604651.1	Aeromonas phage JELG-KS1, complete genome		keep
MK838108.1	Aeromonas phage LAh2, complete genome		keep
MK455769.1	Aeromonas phage MJG, complete genome		keep
OM519319.1	Aeromonas phage P5, complete genome		keep
OL964754.1	Aeromonas phage pAEv1812, complete genome		keep
OL964755.1	Aeromonas phage pAEv1818, complete genome		keep
KJ858521.1	Aeromonas phage pAh6-C, complete genome		keep
OM033133.1	Aeromonas phage phiA005, complete genome		keep
OL774570.1	Aeromonas phage phiA008, complete genome		keep
OM033135.1	Aeromonas phage phiA019, complete genome		keep
OM033136.1	Aeromonas phage phiA047, complete genome		keep
KY914485.1	Aeromonas phage phiA8-29, complete genome		keep
KT898133.1	Aeromonas phage phiARM81ld, complete genome		keep
KT898134.1	Aeromonas phage phiARM81mr, complete genome		keep
HM452126.1	Aeromonas phage phiAS5, complete genome		keep
JN651747.1	Aeromonas phage phiAS7, complete genome		keep
DQ674738.2	Aeromonas phage phiO18P, complete genome		keep
MT259468.1	Aeromonas phage PS, complete genome		keep
MN453779.2	Aeromonas phage PS2, complete genome		keep
MW380985.1	Aeromonas phage PVN05, complete genome		keep
GU396103.1	Aeromonas phage PX29, complete genome		keep
KY290957.1	Aeromonas phage Riv-10, complete genome		keep
OM716005.1	Aeromonas phage vB_ AhaP_PT2, complete genome		keep
MN317029.1	Aeromonas phage vB_AhyS-A18P4, complete genome		keep
OL348188.1	Aeromonas phage vB_AsaM_LPM4, complete genome		keep
JQ177063.1	Aeromonas phage vB_AsaM-56, complete genome		keep
OM913598.1	Aeromonas phage vB_AspA_Lolek, complete genome		keep
OM913599.1	Aeromonas phage vB_AspA_Tola, complete genome		keep
OM654374.1	Aeromonas phage vB_AveS_KLEA5, complete genome		keep
MW272540.1	Aeromonas phage ZPAH1, complete genome		keep
OM810291.1	Aeromonas phage ZPAH14, complete genome		keep
OM810292.1	Aeromonas phage ZPAH34, complete genome		keep
GQ866233.1	Aggregatibacter phage S1249, complete sequence		keep
JQ312117.1	Agrobacterium phage 7-7-1, complete genome		keep
MF403005.1	Agrobacterium phage Atu_ph02, complete genome		keep
MF403007.1	Agrobacterium phage Atu_ph04, complete genome		keep
MF403008.1	Agrobacterium phage Atu_ph07, complete genome		keep
MF403009.1	Agrobacterium phage Atu_ph08, complete genome		keep
MK637516.2	Agrobacterium phage Milano, complete genome		keep
MT234338.1	Agrobacterium phage OLIVR1, complete genome		keep
MT234341.1	Agrobacterium phage OLIVR4, complete genome		keep
MT234343.1	Agrobacterium phage OLIVR6, complete genome		keep
CP084202.1	Akkermansia phage DTMo-2021a, complete sequence		keep
MZ326864.1	Alcaligenes phage Piluca, complete genome		keep
OK172329.1	Alcaligenes phage vB_Af_QDWS535, complete genome		keep
OK149171.2	Alcaligenes phage vB_AfaP_QDWS595, complete genome		keep
AY576273.1	Alphaproteobacteria phage PhiJL001, complete genome		keep
KY939598.1	Alteromonadaceae phage B23, complete genome		keep
MH445500.1	Alteromonas phage JH01, complete genome		keep
MK241539.2	Alteromonas phage P24, complete genome		keep
KX982260.1	Alteromonas phage PB15, complete genome		keep
MT345684.1	Alteromonas phage vB_AcoS-R7M, complete genome		keep
OP481051.1	Alteromonas phage vB_AemP_PT15-A5, complete genome		keep
KF005320.1	Alteromonas phage vB_AmaP_AD45-P2, complete genome		keep
OM732337.1	Alteromonas phage vB_AmaS-R9Y3, complete genome		keep
MN877442.1	Alteromonas phage vB_AmeM_PT11-V22, complete genome		keep
MW043865.1	Alteromonas phage vB_AmeP_R8W, complete genome		keep
MF278336.1	Alteromonas phage vB_AspP-H4/4, complete genome		keep
MN592896.1	Alteromonas phage XX1924, complete genome		keep
MK203850.3	Alteromonas phage ZP6, complete genome		keep
MN734436.1	Aminobacter phage Erebus, complete genome		keep
KF356198.1	Anabaena phage A-4L, complete genome		keep
MZ078141.1	Anabaena phage Elbi, complete genome		keep
MG969427.1	Anoxybacillus phage A403, complete genome		keep
MG209611.1	Aphanizomenon phage vB_AphaS-CL131, complete genome		keep
KX660669.1	Aquamicrobium phage P14, complete genome		keep
AM419438.1	Archaeal BJ1 virus complete genome		keep
MT024868.1	Arthrobacter phage Abba, complete genome		keep
MF140397.1	Arthrobacter phage Abidatro, complete genome		keep
MN813676.1	Arthrobacter phage Adolin, complete genome		keep
ON755180.1	Arthrobacter phage Aoka, complete genome		keep
OK040794.1	Arthrobacter phage Atuin, complete genome		keep
OL455900.1	Arthrobacter phage BaileyBlu, complete genome		keep
MN586021.1	Arthrobacter phage Beagle, complete genome		keep
MT310874.1	Arthrobacter phage Boersma, complete genome		keep
OM818331.1	Arthrobacter phage BruhMoment, complete genome		keep
MT498055.1	Arthrobacter phage Bumble, complete genome		keep
MF185718.1	Arthrobacter phage Colucci, complete genome		keep
MH834608.1	Arthrobacter phage Cote, complete genome		keep
OL549189.1	Arthrobacter phage Crewmate, complete genome		keep
MT889387.1	Arthrobacter phage DanielleIgnace, complete genome		keep
MN908689.1	Arthrobacter phage DrSierra, complete genome		keep
MN703411.1	Arthrobacter phage DrYang, complete genome		keep
OK999980.1	Arthrobacter phage EastWest, complete genome		keep
MN585972.1	Arthrobacter phage Edmundo, complete genome		keep
MK392368.1	Arthrobacter phage Elesar, complete genome		keep
MK279851.1	Arthrobacter phage Eunoia, complete genome		keep
OP434463.1	Arthrobacter phage EvePickles, complete genome		keep
ON970564.1	Arthrobacter phage GantcherGoblin, complete genome		keep
KU160645.1	Arthrobacter phage Glenn, complete genome		keep
MK279854.1	Arthrobacter phage GreenHearts, complete genome		keep
MN234168.1	Arthrobacter phage Ingrid, complete genome		keep
KU160650.1	Arthrobacter phage Jasmine, complete genome		keep
MT498043.1	Arthrobacter phage Jinkies, complete genome		keep
MF189176.1	Arthrobacter phage Jordan, complete genome		keep
MH744419.1	Arthrobacter phage KBurrousTX, complete genome		keep
OK040777.1	Arthrobacter phage KeAlii, complete genome		keep
KU647626.1	Arthrobacter phage KellEzio, complete genome		keep
MT776811.1	Arthrobacter phage King2, complete genome		keep
MZ747522.1	Arthrobacter phage Klevey, complete genome		keep
MN484600.1	Arthrobacter phage Kuleana, complete genome		keep
MK977703.1	Arthrobacter phage Kumotta, complete genome		keep
MK061413.1	Arthrobacter phage Liebe, complete genome		keep
OP172869.1	Arthrobacter phage Linda, complete genome		keep
MN204503.1	Arthrobacter phage Linus, complete genome		keep
MN703409.1	Arthrobacter phage LittleTokyo, complete genome		keep
MK279899.1	Arthrobacter phage Maja, complete genome		keep
MN284902.1	Arthrobacter phage Makai, complete genome		keep
MH450125.1	Arthrobacter phage MediumFry, complete genome		keep
MF185731.1	Arthrobacter phage Molivia, complete genome		keep
KU647628.2	Arthrobacter phage Mudcat, complete genome		keep
MN586027.1	Arthrobacter phage Mufasa8, complete genome		keep
MF140423.1	Arthrobacter phage Nightmare, complete genome		keep
MT952853.1	Arthrobacter phage Orcanus, complete genome		keep
MT771347.1	Arthrobacter phage Paella, complete genome		keep
MH834623.1	Arthrobacter phage Peas, complete genome		keep
MW712719.1	Arthrobacter phage Persistence, complete genome		keep
MN703413.1	Arthrobacter phage Powerpuff, complete genome		keep
MN234206.1	Arthrobacter phage Racecar, complete genome		keep
OL455896.1	Arthrobacter phage Reedo, complete genome		keep
OP297552.1	Arthrobacter phage Renna12, complete genome		keep
MH834625.1	Arthrobacter phage Richie, complete genome		keep
MW712735.1	Arthrobacter phage Rizwana, complete genome		keep
MH834627.1	Arthrobacter phage Ryan, complete genome		keep
MH910041.1	Arthrobacter phage Seahorse, complete genome		keep
OP297545.1	Arthrobacter phage Shambre1, complete genome		keep
MN908684.1	Arthrobacter phage Shoya, complete genome		keep
MF140427.1	Arthrobacter phage Shrooms, complete genome		keep
MW862982.1	Arthrobacter phage Sicarius2, complete genome		keep
MW862992.1	Arthrobacter phage SilentRX, complete genome		keep
MK411746.1	Arthrobacter phage Sonali, complete genome		keep
MN234173.1	Arthrobacter phage Sporto, complete genome		keep
MT310895.1	Arthrobacter phage StevieBAY, complete genome		keep
ON970604.1	Arthrobacter phage TaylorSipht, complete genome		keep
OK310503.1	Arthrobacter phage Tokki, complete genome		keep
MN234178.1	Arthrobacter phage TripleJ, complete genome		keep
MT897906.1	Arthrobacter phage Tweety19, complete genome		keep
KF692088.2	Arthrobacter phage vB_ArS-ArV2, complete genome		keep
KM879463.1	Arthrobacter phage vB_ArtM-ArV1, complete genome		keep
MN096362.1	Arthrobacter phage Vibaki, complete genome		keep
KU160672.2	Arthrobacter phage Wayne, complete genome		keep
KU160673.1	Arthrobacter phage Wilde, complete genome		keep
MW055913.1	Arthrobacter phage Wollypog, complete genome		keep
ON645346.1	Arthrobacter phage Zucker, complete genome		keep
MT457475.1	Arthronema virus TR020, complete genome		keep
AB967974.1	Aurantimonas phage AmM-1 DNA, complete sequence	verified as complete genome via manuscript https://link.springer.com/article/10.1007/s00792-014-0702-5	keep	verified as complete genome via manuscript https://link.springer.com/article/10.1007/s00792-014-0702-5
AP017903.1	Azobacteroides phage ProJPt-Bp1 DNA, complete sequence	verified as complete genome via manuscript https://pubmed.ncbi.nlm.nih.gov/28321010/	keep	verified as complete genome via manuscript https://pubmed.ncbi.nlm.nih.gov/28321010/
CU468217.1	Azospirillum brasilense bacteriophage Cd, complete genome		keep
AY616446.1	Bacillus clarkii bacteriophage BCJA1c, complete genome		keep
MN176219.1	Bacillus phage 000TH010, complete genome		keep
MW419087.1	Bacillus phage 015DV004, complete genome		keep
EF583821.1	Bacillus phage 0305phi8-36, complete genome		keep
MN176223.1	Bacillus phage 031MP003, complete genome		keep
MN176226.1	Bacillus phage 035JT001, complete genome		keep
MZ501262.1	Bacillus phage 035JT004, complete genome		keep
MN176227.1	Bacillus phage 049ML001, complete genome		keep
MT700412.1	Bacillus phage 1_ICo-2020, complete genome		keep
DQ840344.2	Bacillus phage 1, complete genome		keep
GU233956.1	Bacillus phage 11143, partial sequence	partial	excluded	partial
GU229986.1	Bacillus phage 250, complete genome		keep
MW394467.1	Bacillus phage 268TH004, complete genome		keep
ON210834.1	Bacillus phage 268TH007, complete genome		keep
MG983742.1	Bacillus phage Anath, complete genome		keep
KT307976.1	Bacillus phage AvesoBmore, complete genome		keep
OP066531.2	Bacillus phage B13, complete genome		keep
KP063902.1	Bacillus phage BalMu-1 copy 1, complete genome		keep
JN712910.1	Bacillus phage BCD7, complete genome		keep
MW392801.1	Bacillus phage BCP6, complete genome		keep
KF669648.1	Bacillus phage Blastoid, complete genome		keep
KT852578.1	Bacillus phage BMBtp1, complete genome		keep
KM051843.1	Bacillus phage Bobb, complete genome		keep
MT514532.1	Bacillus phage Bolokhovo, complete genome		keep
MH606185.1	Bacillus phage BSP38, complete genome		keep
MH707430.1	Bacillus phage BSP7, complete genome		keep
MG584725.1	Bacillus phage BVE2, complete genome		keep
MN153503.1	Bacillus phage Chotacabras, complete genome		keep
KU577463.1	Bacillus phage Deep Blue, complete genome		keep
MF176161.1	Bacillus phage Deep-Purple, complete genome		keep
MK284526.1	Bacillus phage DK1, complete genome		keep
MW012634.1	Bacillus phage DLc1, complete genome		keep
MZ384014.1	Bacillus phage DLn1, complete genome		keep
KU253712.1	Bacillus phage Eldridge, complete genome		keep
CP027117.1	Bacillus phage EZ-2018a, complete genome		keep
KC330683.1	Bacillus phage Finn, complete genome		keep
JN638751.1	Bacillus phage G, complete genome		keep
NC_002649.1	Bacillus phage GA-1, complete genome		keep
MT459794.1	Bacillus phage Gxv1, complete genome		keep
KY821088.1	Bacillus phage Harambe, complete genome		keep
KJ676859.1	Bacillus phage JBP901, complete genome		keep
MN082625.1	Bacillus phage Karezi, complete genome		keep
MH638312.1	Bacillus phage Kioshi, complete genome		keep
MW084976.1	Bacillus phage Kirov, complete genome		keep
KU836751.1	Bacillus phage Leo2, complete genome		keep
KM236245.1	Bacillus phage Mater, complete genome		keep
KC685370.1	Bacillus phage MG-B1, complete genome		keep
KU665491.1	Bacillus phage Mgbh1, complete genome		keep
KM236246.1	Bacillus phage Moonbeam, complete genome		keep
OP380492.1	Bacillus phage Nachito, complete genome		keep
MT151604.1	Bacillus phage P59, complete genome		keep
KM236247.1	Bacillus phage Pascal, complete genome		keep
JQ619704.1	Bacillus phage PBC1, complete genome		keep
KT070868.1	Bacillus phage PBC5, complete genome		keep
KC847113.1	Bacillus phage PBP180, complete sequence		keep
KT626446.1	Bacillus phage phi4B1, complete genome		keep
JX238501.3	Bacillus phage phiAGATE, complete genome		keep
JQ062992.1	Bacillus phage phIS3501, complete genome		keep
OM112209.1	Bacillus phage PK1, complete genome		keep
OM112210.1	Bacillus phage PK2, complete genome		keep
AB711120.1	Bacillus phage PM1 DNA, complete genome		keep
KM236248.1	Bacillus phage Pookie, complete genome		keep
KF296717.1	Bacillus phage proCM3, complete genome		keep
KX961630.1	Bacillus phage QCM8, complete genome		keep
MH752385.1	Bacillus phage Ray17, complete genome		keep
OM236514.1	Bacillus phage rho14, complete genome		keep
KX011169.1	Bacillus phage SalinJah, complete genome		keep
LT960610.1	Bacillus phage SBSphiC genome assembly, complete genome: monopartite		keep
OM982669.1	Bacillus phage SBSphiJ2, partial genome	partial	excluded	partial
KY947509.1	Bacillus phage SerPounce, complete genome		keep
KC595513.2	Bacillus phage Shanette, complete genome		keep
KU640380.1	Bacillus phage Shbh1, complete genome		keep
KT001912.1	Bacillus phage Silence, complete genome		keep
KT624200.1	Bacillus phage SP-15, complete genome		keep
MW001214.1	Bacillus phage SP8, complete genome		keep
AF020713.1	Bacillus phage SPBc2, complete genome		keep
MN857617.1	Bacillus phage SRT01hs, complete genome		keep
KF669663.1	Bacillus phage Staley, complete genome		keep
KT224359.1	Bacillus phage TsarBomba, complete genome		keep
MG967618.1	Bacillus phage v_B-Bak10, complete genome		keep
MT210152.1	Bacillus phage vB_Bacillus_1020A, complete genome		keep
OP433492.1	Bacillus phage vB_BaeroP_SYYB1, complete genome		keep
OK500002.1	Bacillus phage vB_BanS_Athena, complete genome		keep
OK499992.1	Bacillus phage vB_BanS_Nate, complete genome		keep
OK499991.1	Bacillus phage vB_BanS_Sophrita, complete genome		keep
ON548418.1	Bacillus phage vB_BanS-Thrax2, complete genome		keep
ON548419.1	Bacillus phage vB_BanS-Thrax3, complete genome		keep
ON548420.1	Bacillus phage vB_BanS-Thrax4, complete genome		keep
ON548421.1	Bacillus phage vB_BanS-Thrax5, complete genome		keep
OM634661.1	Bacillus phage vB_BauM_KLEB27-3, complete genome		keep
OM654379.1	Bacillus phage vB_BauS_KLEB27-1, complete genome		keep
MH884509.1	Bacillus phage vB_BboS-125, complete genome		keep
LC597490.1	Bacillus phage vB_BceM_WH1 DNA, complete genome		keep
MF418016.1	Bacillus phage vB_BceM-HSE3, complete genome		keep
MN604698.1	Bacillus phage vB_BcM_Sam46, complete genome		keep
MH884508.1	Bacillus phage vB_BcoS-136, complete genome		keep
KU160496.1	Bacillus phage vB_BhaS-171, complete genome		keep
MN043729.1	Bacillus phage vB_BmeM-Goe8, complete genome		keep
MH884514.1	Bacillus phage vB_BpsM-61, complete genome		keep
MH884512.1	Bacillus phage vB_BpsS-140, complete genome		keep
MH884513.1	Bacillus phage vB_BpsS-36, complete genome		keep
KT895374.1	Bacillus phage vB_BpuM-BpSp, complete genome		keep
MW749002.1	Bacillus phage vB_BspH_Mawwa, complete genome		keep
MW749006.1	Bacillus phage vB_BspM_AgentSmith, complete genome		keep
MW749003.1	Bacillus phage vB_BspM_Internexus, complete genome		keep
MW749009.1	Bacillus phage vB_BspP_Dartukuta, complete genome		keep
MT601270.1	Bacillus phage vB_BsuM-Goe9, complete genome		keep
OM634653.1	Bacillus phage vB_BsuS_PJN02, complete genome		keep
ON528935.1	Bacillus phage vB_BteM-A9Y, complete genome		keep
MH458951.1	Bacillus phage vB_BthS_BMBphi, complete genome		keep
MK843319.1	Bacillus phage vB_BthS-TP21T, complete genome		keep
MK759918.1	Bacillus phage vB_BtS_B83, complete genome		keep
KX190832.1	Bacillus phage vB_BtS_BMBtp13, complete genome		keep
KX190833.1	Bacillus phage vB_BtS_BMBtp14, complete genome		keep
MN043730.1	Bacillus phage vB_BveM-Goe7, complete genome		keep
KU737346.1	Bacillus phage Vinny, complete genome		keep
HM144387.1	Bacillus phage W.Ph., complete genome		keep
DQ289555.1	Bacillus phage WBeta, complete genome		keep
MH598512.1	Bacillus phage Wes44, complete genome		keep
MT416612.2	Bacillus phage YungSlug, complete genome		keep
KU737348.1	Bacillus phage Zuko, complete genome		keep
NC_004820.1	Bacillus prophage phBC6A51, complete genome		keep
NC_004821.1	Bacillus prophage phBC6A52, complete genome		keep
AJ842011.2	Bacteriophage 11b complete genome		keep
LN889991.1	Bacteriophage 15G genome assembly, chromosome: 1	unknown source	excluded	unknown source
LN889993.1	Bacteriophage 4A genome assembly, chromosome: 1	unknown source	excluded	unknown source
LR794150.1	Bacteriophage APSE-3 strain HaPetestudinaceus-2671 genome assembly, chromosome: 1	CHECK with Frank, prophage within Hamiltonella defensa, kept so far (https://www.ncbi.nlm.nih.gov/pmc/articles/PMC2576707/)	check	CHECK with Frank, prophage within Hamiltonella defensa, kept so far (https://www.ncbi.nlm.nih.gov/pmc/articles/PMC2576707/)
AF323668.1	Bacteriophage bIL285, complete genome	CHECK, unsure, excised prophage, kept so far (paper: https://www.ncbi.nlm.nih.gov/pmc/articles/PMC30408/)	check	CHECK, unsure, excised prophage, kept so far (paper: https://www.ncbi.nlm.nih.gov/pmc/articles/PMC30408/)
AF323669.1	Bacteriophage bIL286, complete genome	CHECK, unsure, excised prophage, kept so far (paper: https://www.ncbi.nlm.nih.gov/pmc/articles/PMC30408/)	check	CHECK, unsure, excised prophage, kept so far (paper: https://www.ncbi.nlm.nih.gov/pmc/articles/PMC30408/)
AF323670.1	Bacteriophage bIL309, complete genome	CHECK, unsure, excised prophage, kept so far (paper: https://www.ncbi.nlm.nih.gov/pmc/articles/PMC30408/)	check	CHECK, unsure, excised prophage, kept so far (paper: https://www.ncbi.nlm.nih.gov/pmc/articles/PMC30408/)
MN602268.1	Bacteriophage DSS3_MAL1, complete genome	CHECK, unsure, not mentioned in final manuscript but looks complete, kept for now paper: https://www.cell.com/current-biology/fulltext/S0960-9822(21)00673-4?_returnURL=https%3A%2F%2Flinkinghub.elsevier.com%2Fretrieve%2Fpii%2FS0960982221006734%3Fshowall%3Dtrue#secsectitle0055	check	CHECK, unsure, not mentioned in final manuscript but looks complete, kept for now paper: https://www.cell.com/current-biology/fulltext/S0960-9822(21)00673-4?_returnURL=https%3A%2F%2Flinkinghub.elsevier.com%2Fretrieve%2Fpii%2FS0960982221006734%3Fshowall%3Dtrue#secsectitle0055
MN602266.1	Bacteriophage DSS3_VP1, complete genome	isolated from paper above (https://www.cell.com/current-biology/fulltext/S0960-9822(21)00673-4?_returnURL=https%3A%2F%2Flinkinghub.elsevier.com%2Fretrieve%2Fpii%2FS0960982221006734%3Fshowall%3Dtrue#secsectitle0055)	keep	isolated from paper above (https://www.cell.com/current-biology/fulltext/S0960-9822(21)00673-4?_returnURL=https%3A%2F%2Flinkinghub.elsevier.com%2Fretrieve%2Fpii%2FS0960982221006734%3Fshowall%3Dtrue#secsectitle0055)
AJ609634.1	Bacteriophage EJ-1 proviral DNA, complete genome	isolated prophage, kept, paper (https://pubmed.ncbi.nlm.nih.gov/1355083/)	keep	isolated prophage, kept, paper (https://pubmed.ncbi.nlm.nih.gov/1355083/)
MN478377.1	Bacteriophage Eos, complete genome	unknown source, excluded	excluded	unknown source, excluded
KP296792.1	Bacteriophage Lily, complete genome	isolated, kept, paper (https://pubmed.ncbi.nlm.nih.gov/26089405/)	keep	isolated, kept, paper (https://pubmed.ncbi.nlm.nih.gov/26089405/)
DQ372923.1	Bacteriophage mu1/6, complete genome	isolated, many papers, kept	keep	isolated, many papers, kept
AF396866.1	Bacteriophage Mx8, prophage, complete genome	isolated, many studies, kept	keep	isolated, many studies, kept
AJ298298.1	Bacteriophage P27 complete genome	isolated, prophage, kept, paper(https://pubmed.ncbi.nlm.nih.gov/11895953/)	keep	isolated, prophage, kept, paper(https://pubmed.ncbi.nlm.nih.gov/11895953/)
AY605066.1	Bacteriophage phi AT3, complete sequence	isolated, prophage, kept, paper (https://pubmed.ncbi.nlm.nih.gov/15975621/)	keep	isolated, prophage, kept, paper (https://pubmed.ncbi.nlm.nih.gov/15975621/)
OL634959.1	Bacteriophage Phi NF-1, complete genome	appears metagenomic, completeness from circularization, unknown host, excluded	excluded	appears metagenomic, completeness from circularization, unknown host, excluded
AJ550940.2	Bacteriophage phi-BT1 complete genome	isolated, prophage, kept, paper (https://pubmed.ncbi.nlm.nih.gov/12923110/)	keep	isolated, prophage, kept, paper (https://pubmed.ncbi.nlm.nih.gov/12923110/)
AJ006589.3	Bacteriophage phi-C31 complete genome	isolated, prophage, many papers, kept	keep	isolated, prophage, many papers, kept
AY082070.1	Bacteriophage phi3626, complete genome	isolated, prophage, paper (https://pubmed.ncbi.nlm.nih.gov/12142405/)	keep	isolated, prophage, paper (https://pubmed.ncbi.nlm.nih.gov/12142405/)
AY374448.1	Bacteriophage phiKO2, complete genome	isolated, plasmid prophage, kept, paper (https://pubmed.ncbi.nlm.nih.gov/14996813/)	keep	isolated, plasmid prophage, kept, paper (https://pubmed.ncbi.nlm.nih.gov/14996813/)
AJ564013.1	Bacteriophage PY54 complete genome	isolated, prophage, kept, paper (https://pubmed.ncbi.nlm.nih.gov/12899832/)	keep	isolated, prophage, kept, paper (https://pubmed.ncbi.nlm.nih.gov/12899832/)
MN478376.1	Bacteriophage Reminis, complete genome	unknown source, excluded	excluded	unknown source, excluded
AJ630128.1	Bacteriophage S-PM2 complete genome	isolated, kept, paper (https://pubmed.ncbi.nlm.nih.gov/15838046/)	keep	isolated, kept, paper (https://pubmed.ncbi.nlm.nih.gov/15838046/)
KP296796.1	Bacteriophage Sitara, complete genome	isolated, kept, paper (https://pubmed.ncbi.nlm.nih.gov/26089405/)	keep	isolated, kept, paper (https://pubmed.ncbi.nlm.nih.gov/26089405/)
MW091528.1	Bacteriophage sp. 438212, partial genome	unknown source, excluded, partial	excluded	unknown source, excluded, partial
MN478375.1	Bacteriophage Titan-X, complete genome	unknown source, excluded	excluded	unknown source, excluded
AY320035.2	Bacteriophage VWB, complete genome	isolated, prophage, many papers, kept	keep	isolated, prophage, many papers, kept
MT635598.1	Bacteroides phage Bacuni_F1, complete genome		keep
MH675552.1	Bacteroides phage crAss001, complete genome		keep
MT074136.1	Bacteroides phage DAC15, complete genome		keep
MT074141.1	Bacteroides phage DAC22, complete genome		keep
ON721384.1	Bacteroides phage EMB1, complete genome		keep
MW660583.1	Bacteroides phage LoVEphage, complete genome		keep
MT074159.1	Bacteroides phage SJC23, complete genome		keep
MT630433.1	Bacteroides phage vB_BfrS_23, complete genome		keep
JF344709.1	Bdellovibrio phage phi1402, complete sequence		keep
JQ177062.1	Bdellovibrio phage phi1422, complete genome		keep
GQ141189.1	Bifidobacterium phage Bbif-1, complete sequence		keep
MT006237.1	Bifidobacterium phage BigBern1, complete genome		keep
MT006236.1	Bifidobacterium phage BitterVaud1, complete genome		keep
MT006234.1	Bifidobacterium phage BlindUri1, complete genome		keep
MH444512.1	Bifidobacterium phage PMBT6, complete genome		keep
AY526908.1	Bordetella phage BMP-1, complete genome		keep
KY000219.1	Bordetella phage CN2, complete genome		keep
MF663786.1	Bordetella phage vB_BbrM_PHB04, complete genome		keep
MK984681.1	Bordetella phage vB_BbrP_BB8, complete genome		keep
MN103401.1	Bordetella phage vB_BbrS_PHB09, complete genome		keep
KY940711.1	Bradyrhizobium phage BDU-MI-1, complete genome		keep
KC595516.1	Brevibacillus phage Emery, complete genome		keep
KC595514.1	Brevibacillus phage Jimmer2, complete genome		keep
KT151957.1	Brevibacillus phage SecTim467, complete genome		keep
KT151959.1	Brevibacillus phage Sundance, complete genome		keep
MN023190.1	Brevibacterium phage AGM15, complete genome		keep
MK016493.1	Brevibacterium phage Cantare, complete genome		keep
MF668275.1	Brevibacterium phage LuckyBarnes, complete genome		keep
OV696622.1	Brevibacterium phage Rousseau genome assembly, complete genome: monopartite	assembly-level, unverified as complete	excluded	assembly-level, unverified as complete
ON529858.1	Brevundimonas phage vB_BgoS-Bajun, complete genome		keep
ON529868.1	Brevundimonas phage vB_BpoS-Babayka, complete genome		keep
ON529850.1	Brevundimonas phage vB_BpoS-Gurke, complete genome		keep
ON529860.1	Brevundimonas phage vB_BpoS-Papperlapapp, complete genome		keep
ON529865.1	Brevundimonas phage vB_BpoS-StAshley, complete genome		keep
ON529867.1	Brevundimonas phage vB_BpoS-Strzyga, complete genome		keep
MN862068.1	Brevundimonas phage vB_BsubS-Delta, complete genome		keep
OM135992.1	Brochothrix phage ADU4, complete genome		keep
HM144386.1	Brochothrix phage BL3, complete genome		keep
HM144385.1	Brochothrix phage NF5, complete genome		keep
KT724718.1	Brucella phage BiPBO1, complete genome		keep
KY056619.1	Brucella phage Iz, complete genome		keep
AY616033.2	Burkholderia cenocepacia phage BcepB1A, complete genome		keep
DQ203855.1	Burkholderia cepacia phage Bcep176, complete genome		keep
AY357582.2	Burkholderia cepacia phage BcepNazgul, complete genome		keep
JN564907.1	Burkholderia phage AH2, complete genome		keep
MN191861.1	Burkholderia phage AMP1, complete genome		keep
AY349011.3	Burkholderia phage Bcep22, complete genome		keep
AF543311.2	Burkholderia phage Bcep781, complete genome		keep
AY605181.1	Burkholderia phage BcepC6B, complete genome		keep
EF153632.1	Burkholderia phage BcepF1, complete genome		keep
EF523948.1	Burkholderia phage BcepGomr, complete genome		keep
MK552140.1	Burkholderia phage BcepSaruman, complete genome		keep
MW460247.1	Burkholderia phage BCSR129, complete genome		keep
MW460245.1	Burkholderia phage BCSR5, complete genome		keep
MW460246.1	Burkholderia phage BCSR52, complete genome		keep
OK665842.1	Burkholderia phage BgManors32, complete genome		keep
OK665841.1	Burkholderia phage BgVeeders33, complete genome		keep
ON642070.1	Burkholderia phage Carl1, complete genome		keep
LC667452.1	Burkholderia phage FLC10 DNA, complete genome		keep
LC592711.1	Burkholderia phage FLC6 DNA, complete genome		keep
LC667451.1	Burkholderia phage FLC9 DNA, complete genome		keep
OM283127.1	Burkholderia phage JC1, complete genome		keep
KC853746.1	Burkholderia phage JG068, complete genome		keep
JF939047.1	Burkholderia phage KL1, complete genome		keep
GU911304.1	Burkholderia phage KL3, complete genome		keep
EU822883.1	Burkholderia phage KS10, complete genome		keep
FJ982340.1	Burkholderia phage KS9, complete genome		keep
MT701587.1	Burkholderia phage Magia, complete genome		keep
MT708549.1	Burkholderia phage Maja, complete genome		keep
MT701591.1	Burkholderia phage Mana, complete genome		keep
MT701586.1	Burkholderia phage Mica, complete genome		keep
MZ326863.1	Burkholderia phage Paku, complete genome		keep
OM892879.1	Burkholderia phage PhiBP82.1, complete genome		keep
OK095358.1	Burkholderia phage phiBt-TXDOH, complete genome		keep
MW072790.1	Burkholderia phage phiE094, complete genome		keep
MH809532.1	Burkholderia phage phiE131, complete genome		keep
CP000622.1	Burkholderia phage phiE255, complete genome		keep
KC462197.1	Burkholderia phage ST79, complete genome		keep
MH128984.1	Burkholderia phage vB_BmuP_KL4, complete genome		keep
OM687511.1	Burkholderia phage vB_BpP_HN01, complete genome		keep
MN882554.2	Butyrivibrio phage Idris, complete genome		keep
MN882551.2	Butyrivibrio virus Arian, complete genome		keep
MN882553.2	Butyrivibrio virus Ceridwen, complete genome		keep
MF595878.1	Caldibacillus phage CBP1, complete genome		keep
MN530981.1	Campylobacter phage DA10, complete genome		keep
MT932329.1	Campylobacter phage F379, complete genome		keep
GU296433.1	Campylobacter phage NCTC12673, complete genome		keep
MZ047271.2	Campylobacter phage PC10, complete genome		keep
HM246720.1	Campylobacter phage vB_CcoM-IBB_35 clone Contig1, complete genome	belongs to genome of 5 contigs, orientation unknown, paper (https://pubmed.ncbi.nlm.nih.gov/22284308/)	excluded	belongs to genome of 5 contigs, orientation unknown, paper (https://pubmed.ncbi.nlm.nih.gov/22284308/)
HM246722.1	Campylobacter phage vB_CcoM-IBB_35 clone Contig3, complete sequence	belongs to genome of 5 contigs, orientation unknown, paper (https://pubmed.ncbi.nlm.nih.gov/22284308/)	excluded	belongs to genome of 5 contigs, orientation unknown, paper (https://pubmed.ncbi.nlm.nih.gov/22284308/)
HM246724.1	Campylobacter phage vB_CcoM-IBB_35 clone Contig5, complete sequence	belongs to genome of 5 contigs, orientation unknown, paper (https://pubmed.ncbi.nlm.nih.gov/22284308/)	excluded	belongs to genome of 5 contigs, orientation unknown, paper (https://pubmed.ncbi.nlm.nih.gov/22284308/)
MZ398135.2	Carnobacterium phage cd2, complete genome		keep
MK557849.1	Caudovirales GX15bay, complete genome		excluded
MZ574432.2	Caulobacter phage BL47, complete genome		keep
KY555145.1	Caulobacter phage Ccr29, complete genome		keep
MH588546.1	Caulobacter phage CcrBL9, complete genome		keep
MH588545.1	Caulobacter phage CcrPW, complete genome		keep
JX100814.1	Caulobacter phage CcrRogue, complete genome		keep
KF301602.1	Caulobacter phage Cr30, complete genome		keep
MH884648.1	Caulobacter phage Kronos, complete genome		keep
MF621978.1	Caulobacter phage Lullwater, complete genome		keep
KT381879.1	Caulobacter phage Percy, complete genome		keep
MK929790.1	Caulobacter phage RW, complete genome		keep
MN857473.1	Caulobacter phage S2B, complete genome		keep
KT001913.1	Caulobacter phage Sansa, complete genome		keep
KT001914.1	Caulobacter phage Seuss, complete genome		keep
MN746332.1	Caulobacter phage SR18, complete genome		keep
ON568193.1	Cedecea phage Yanou, complete genome		keep
MT732434.1	Cellulophaga phage Calle_3, complete genome		keep
MT732442.1	Cellulophaga phage Ingeline_8, complete genome		keep
MT732444.1	Cellulophaga phage Nekkels_2, complete genome		keep
KC821618.1	Cellulophaga phage phi10:1, complete genome		keep
KC821624.1	Cellulophaga phage phi14:2, complete genome		keep
KC821619.1	Cellulophaga phage phi18:1, complete genome		keep
KC821607.1	Cellulophaga phage phi19:1, complete genome		keep
KC821608.1	Cellulophaga phage phi19:3, complete genome		keep
KC821626.1	Cellulophaga phage phi39:1, complete genome		keep
KC821632.1	Cellulophaga phage phi4:1, complete genome		keep
KC821611.1	Cellulophaga phage phi46:1, complete genome		keep
KC821616.1	Cellulophaga phage phiSM, complete genome		keep
HQ634192.1	Cellulophaga phage phiST genomic sequence	isolation details on NCBI submission despite lack of pub	keep	isolation details on NCBI submission despite lack of pub
MW590223.1	Cellulosimicrobium phage DS1, complete genome		keep
OP380511.1	Chromohalobacter phage YPCBV-1, partial genome	partial	excluded	partial
ON041214.1	Citrobacter phage Chris1, complete genome		keep
MW239124.1	Citrobacter phage CkP1, complete genome		keep
HG818824.1	Citrobacter phage CR8 complete genome		keep
KP774835.2	Citrobacter phage CVT22, complete genome		keep
MT023084.1	Citrobacter phage IME-JL8, complete genome		keep
KT001915.1	Citrobacter phage Merlin, complete genome		keep
OL963731.1	Citromicrobium phage vB_CbaS-RXM, complete genome		keep
GQ241246.1	Clavibacter phage CMP1, complete genome		keep
KF669650.1	Clavibacter phage CN1A, complete genome		keep
MW512571.1	Clostridioides phage CD2301, complete genome		keep
CP067347.1	Clostridioides phage ES-S-0107-01, complete sequence	isolation details on NCBI submission despite lack of pub	keep	isolation details on NCBI submission despite lack of pub
CP103976.1	Clostridioides phage HGP05, complete sequence	isolation details on NCBI submission despite lack of pub	keep	isolation details on NCBI submission despite lack of pub
MF547662.1	Clostridioides phage LIBA6276, complete genome		keep
CP069348.1	Clostridioides phage pCD1602_4, complete sequence	unknown if isolated	excluded	unknown if isolated
CP069347.1	Clostridioides phage pCD5401_3, complete sequence	unknown if isolated	excluded	unknown if isolated
DQ466086.1	Clostridioides phage phiC2, complete genome		keep
AP008983.1	Clostridium phage c-st genomic DNA, complete genome		keep
KU057941.1	Clostridium phage CDSH1, complete genome		keep
MK017819.1	Clostridium phage CPD4, complete genome		keep
CP063964.1	Clostridium phage CWou-2020a, complete sequence	isolation details on NCBI submission despite lack of pub	keep	isolation details on NCBI submission despite lack of pub
CP063968.1	Clostridium phage CWou-2020b, complete sequence	isolation details on NCBI submission despite lack of pub	keep	isolation details on NCBI submission despite lack of pub
KU517658.1	Clostridium phage HM T, complete genome		keep
JQ246028.1	Clostridium phage phi8074-B1, complete genome		keep
JF767210.1	Clostridium phage phi9O, complete genome		keep
GU949551.1	Clostridium phage phiCD6356, complete genome		keep
LK985322.1	Clostridium phage phiCDHM19, complete genome		keep
MN718463.1	Clostridium phage phiCDKH01, complete genome		keep
MW478289.1	Clostridium phage phiCp-A, complete genome		keep
MW478291.1	Clostridium phage phiCp-D, complete genome		keep
KM983330.1	Clostridium phage phiCT19406A, complete genome		keep
KM983331.1	Clostridium phage phiCT19406B, complete genome		keep
KM983332.1	Clostridium phage phiCT19406C, complete genome		keep
KM983327.1	Clostridium phage phiCT453A, complete genome		keep
HM159959.1	Clostridium phage phiCTP1, complete genome		keep
JQ660954.1	Clostridium phage PhiS63, complete genome		keep
CP000315.1	Clostridium phage phiSM101, complete genome		keep
OK247671.1	Clostridium phage vB_CpeS_BG3P, complete genome		keep
MW478292.1	Clostridium phage vB_CpeS-1181, complete genome		keep
HQ317390.1	Colwellia phage 9A, complete genome		keep
AJ278322.4	Corynebacterium phage BFK20	many papers	keep	many papers
MW582634.1	Corynebacterium phage CL31, complete genome		keep
MG198777.1	Corynebacterium phage Darwin, complete genome		keep
MN586033.1	Corynebacterium phage EmiRose, complete genome		keep
KY653127.1	Corynebacterium phage IME1320_01, complete genome		keep
MH727550.1	Corynebacterium phage Juicebox, complete genome		keep
KY624611.1	Corynebacterium phage LGCM-V4, complete genome		keep
DQ499600.1	Corynebacterium phage P1201, complete genome		keep
KY250482.1	Corynebacterium phage phi16, complete genome		keep
MG324353.1	Corynebacterium phage phi673		keep
MK937613.1	Corynebacterium phage StAB, complete genome		keep
MH271317.2	Corynebacterium phage TouchMeNot, complete genome		keep
MW067003.1	CrAssphage sp. C0531BW4, complete genome		keep
JQ867099.1	Croceibacter phage P2559S, complete genome		keep
KC688701.1	Croceibacter phage P2559Y, complete genome		keep
JX094500.1	Cronobacter phage CR5, complete genome		keep
JQ691611.1	Cronobacter phage CR9, complete genome		keep
LN878149.1	Cronobacter phage Dev-CD-23823 complete sequence		keep
HQ201307.1	Cronobacter phage ENT39118, complete genome		keep
HQ201308.1	Cronobacter phage ENT47670, complete genome		keep
JF314845.1	Cronobacter phage ES2, complete genome		keep
JF912400.1	Cronobacter phage ESP2949-1, complete genome		keep
HQ110083.1	Cronobacter phage ESSI-2, complete genome		keep
MT330372.1	Cronobacter phage JC01, complete genome		keep
MZ188976.1	Cronobacter phage JK004, complete genome		keep
OM638103.1	Cronobacter phage LPCS28, complete genome		keep
JQ780327.1	Cronobacter phage phiES15, complete sequence		keep
JN882285.1	Cronobacter phage vB_CsaM_GAP32, complete genome		keep
KX443552.1	Cronobacter phage vB_CsaM_leE, complete genome		keep
LC519601.1	Cronobacter phage vB_CsaP_009 DNA, complete genome		keep
JN882286.1	Cronobacter phage vB_CsaP_GAP52, complete genome		keep
KM058087.1	Cronobacter phage vB_CsaP_Ss1, complete genome		keep
MZ357096.1	Curtobacterium phage Parvaparticeps, complete genome		keep
KY981271.1	Curvibacter phage P26059A, complete genome		keep
KY981272.1	Curvibacter phage P26059B, complete genome		keep
MH766655.1	Curvibacter phage TJ1, complete genome		keep
HQ634188.1	Cyanophage KBS-P-1A genomic sequence	isolation details on NCBI submission despite lack of pub	keep	isolation details on NCBI submission despite lack of pub
HQ634187.1	Cyanophage KBS-S-2A genomic sequence	isolation details on NCBI submission despite lack of pub	keep	isolation details on NCBI submission despite lack of pub
OP394178.1	Cyanophage MaMV-DH01, complete genome		keep
JF974321.1	Cyanophage MED4-117 genomic sequence	isolation details on NCBI submission despite lack of pub	keep	isolation details on NCBI submission despite lack of pub
GU071102.1	Cyanophage NATL1A-7, complete genome		keep
GU071104.1	Cyanophage NATL2A-133, complete genome		keep
HQ634175.1	Cyanophage P-RSM1 genomic sequence	isolation details on NCBI submission despite lack of pub	keep	isolation details on NCBI submission despite lack of pub
HQ634193.1	Cyanophage P-RSM6 genomic sequence	isolation details on NCBI submission despite lack of pub	keep	isolation details on NCBI submission despite lack of pub
KP211958.1	Cyanophage P-TIM40, complete genome		keep
GQ334450.1	Cyanophage PSS2, complete genome		keep
MW334946.1	Cyanophage S-2L, complete genome		keep
KX349324.1	Cyanophage S-RIM12_W1_12_0610, complete genome		keep
KX349303.1	Cyanophage S-RIM14 isolate Sn_11_0110, complete genome		keep
KU594606.1	Cyanophage S-RIM32 isolate RW_108_0702, complete genome		keep
MK493321.1	Cyanophage S-RIM4 isolate RW_11_0999, complete genome		keep
KX349293.1	Cyanophage S-RIM44 isolate Np_20_0711, complete genome		keep
KU594605.1	Cyanophage S-RIM50 isolate RW_29_0704, complete genome		keep
HQ316583.1	Cyanophage S-SSM4 genomic sequence	isolation details on NCBI submission despite lack of pub	keep	isolation details on NCBI submission despite lack of pub
HQ317391.1	Cyanophage S-SSM6a genomic sequence	isolation details on NCBI submission despite lack of pub	keep	isolation details on NCBI submission despite lack of pub
MH512890.1	Cyanophage S-TIM4	manuscript: https://pubmed.ncbi.nlm.nih.gov/21720364/	keep	manuscript: https://pubmed.ncbi.nlm.nih.gov/21720364/
JQ245707.2	Cyanophage S-TIM5, complete genome		keep
OP053362.1	Cyanophage S-TIM54, complete genome		keep
HQ316584.1	Cyanophage SS120-1 genomic sequence	isolation details on NCBI submission despite lack of pub	keep	isolation details on NCBI submission despite lack of pub
HQ634190.1	Cyanophage Syn2 genomic sequence	isolation details on NCBI submission despite lack of pub	keep	isolation details on NCBI submission despite lack of pub
HQ634189.1	Cyanophage Syn30 genomic sequence	isolation details on NCBI submission despite lack of pub	keep	isolation details on NCBI submission despite lack of pub
OM373202.1	Cylindrospermopsis phage Cr-LKS3, complete genome		keep
MH636380.1	Cylindrospermopsis raciborskii virus RM-2018a isolate CrV-01T, complete genome		keep
MZ570263.1	Cytobacillus phage Bfsp1, complete genome		keep
GU568037.1	Deep-sea thermophilic phage D6E, complete genome	isolated on geobacillus (https://pubmed.ncbi.nlm.nih.gov/20889772/)	keep	isolated on geobacillus (https://pubmed.ncbi.nlm.nih.gov/20889772/)
KR153873.1	Delftia phage IME-DE1, complete genome		keep
GQ357915.1	Delftia phage PhiW-14, complete genome		keep
KM879221.2	Delftia phage RG-2014, complete genome		keep
MZ666938.1	Desulfovibrio phage ProddE, complete genome		keep
MH059635.1	Dickeya phage Amaethon, complete genome		keep
KT240186.1	Dickeya phage BF25/12, complete genome		keep
MH807815.1	Dickeya phage Luksen, complete genome		keep
MH059634.1	Dickeya phage Sucellus, complete genome		keep
MH389777.1	Dickeya phage vB_DsoM_JA11, complete genome		keep
KJ621082.2	Dinoroseobacter phage DFL12phi1, complete genome		keep
KU885988.1	Dinoroseobacter phage DS-1410Ws-06, partial genome	partial	excluded	partial
MZ773648.1	Dinoroseobacter phage vB_DshP-R7L, complete genome		keep
MK882925.1	Dinoroseobacter phage vB_DshS-R4C, complete genome		keep
KY606587.1	Dinoroseobacter phage vB_DshS-R5C, complete genome		keep
HQ332136.1	Dunaliella viridis virus SI2 genomic sequence		keep
JF412294.1	EBPR podovirus 1, partial sequence	partial	excluded	partial
JF412295.1	EBPR podovirus 2, partial sequence	partial	excluded	partial
JF412296.1	EBPR podovirus 3, partial sequence	partial	excluded	partial
JF412302.1	EBPR siphovirus 1, partial sequence	partial	excluded	partial
JF412297.1	EBPR siphovirus 2, partial sequence	partial	excluded	partial
KF772234.1	Edwardsiella phage eiAU-183, complete genome		keep
MK574011.1	Edwardsiella phage ETP-1, complete genome		keep
AP014629.1	Edwardsiella phage GF-2 DNA, complete sequence	isolated, paper: https://pubmed.ncbi.nlm.nih.gov/26049743/	keep	isolated, paper: https://pubmed.ncbi.nlm.nih.gov/26049743/
AP014714.1	Edwardsiella phage PEi20 DNA, complete sequence	isolation details on NCBI submission despite lack of pub	keep	isolation details on NCBI submission despite lack of pub
MK689364.1	Edwardsiella phage pEt-SU, complete genome		keep
MZ220765.1	Edwardsiella phage PVN06, complete genome		keep
OM621816.1	Edwardsiella phage vB_EpM_ZHS, complete genome		keep
MN399336.1	Edwardsiella phage vB_EtaM_ET-ABTNL-9, complete genome		keep
MH626557.1	Eggerthella phage PMBT5, complete genome		keep
OM284015.1	Elizabethkingia phage EKP1, complete genome		keep
OK632025.1	Elizabethkingia phage TCUEAP2, complete genome		keep
OK632026.1	Elizabethkingia phage TCUEAP3, complete genome		keep
KX231828.1	Enterobacter phage Arya, complete genome		keep
MW205203.1	Enterobacter phage BUCT554, complete genome		keep
MW464860.1	Enterobacter phage EC151, complete genome		keep
HQ641380.1	Enterobacter phage EcP1, complete genome		keep
JQ340774.2	Enterobacter phage Enc34, complete genome		keep
ON585039.1	Enterobacter phage Entb_43, complete genome		keep
MW032452.1	Enterobacter phage N5822, complete genome		keep
MZ669808.1	Enterobacter phage Phc, complete genome		keep
KT321314.1	Enterobacter phage phiEap-1, complete genome		keep
KT287080.2	Enterobacter phage phiEap-2, complete genome		keep
JQ267518.1	Enterobacter phage phiKDA1, complete genome		keep
MG589387.1	Enterobacter phage phiT5282H, complete genome		keep
KX231829.1	Enterobacter phage Tyrion, complete genome		keep
MN882610.1	Enterobacter phage vB_EclM_CIP9, complete genome		keep
OK499971.1	Enterobacter phage vB_EclS_CobraSix, complete genome		keep
OL744214.1	Enterobacter phage vB_ExiM_F2M1E, complete genome		keep
KF550303.1	Enterobacteria phage 4MG, complete genome		keep
MH706966.1	Enterobacteria phage mEp021, complete genome		keep
JQ182727.1	Enterobacteria phage mEpX1, complete genome		keep
JX871397.1	Enterobacteria phage phi80, complete genome		keep
JQ182733.1	Enterobacterial phage mEp213, complete genome		keep
JQ182729.1	Enterobacterial phage mEp390, complete genome		keep
MT939240.1	Enterococcus phage 9181, complete genome		keep
MT939241.1	Enterococcus phage 9183, complete genome		keep
MT939242.1	Enterococcus phage 9184, complete genome		keep
LR991625.1	Enterococcus phage dArtagnan genome assembly, complete genome: monopartite	comment says it infects E. faecium, but does not clarify if isolated	excluded	comment says it infects E. faecium, but does not clarify if isolated
KY303907.1	Enterococcus phage EF-P29, complete genome		keep
MF001358.1	Enterococcus phage EF1, partial genome	partial	excluded	partial
CP002495.1	Enterococcus phage EF62phi, complete genome		keep
MT909815.1	Enterococcus phage iF6, complete genome		keep
KT588072.1	Enterococcus phage IME-EFm5, complete genome		keep
GQ452243.1	Enterococcus phage phiEf11, complete genome		keep
GQ478087.1	Enterococcus phage phiFL3B, complete genome		keep
GQ478088.1	Enterococcus phage phiFL4A, complete genome		keep
MZ333458.1	Enterococcus phage SEsuP-1, complete genome		keep
MT661598.1	Enterococcus phage vB_EFaS_TV54, complete genome		keep
CAJDKB010000002.1	Enterococcus phage vB_EhiS_268 genome assembly, contig: phage268-genome, whole genome shotgun sequence	unclear if isolated	excluded	unclear if isolated
MW672041.1	Enterococcus phage vb_GEC_Ef_S_9, partial genome	partial	excluded	partial
MZ333456.2	Enterococcus phage VEsP-1, complete genome		keep
MZ333461.1	Enterococcus phage VEsP-2, complete genome		keep
LT615366.1	Enterococcus phage VPE25 genome assembly, chromosome: VPE25	unclear if isolated	excluded	unclear if isolated
FQ482086.1	Erwinia amylovora phage phiEa100 complete genome		keep
MZ501266.1	Erwinia phage AH03, complete genome		keep
MZ501267.1	Erwinia phage AH04, complete genome		keep
MZ501268.1	Erwinia phage AH06, complete genome		keep
MH059636.2	Erwinia phage Cronus, complete genome		keep
KF806588.1	Erwinia phage Ea9-2, complete genome		keep
HQ110084.1	Erwinia phage ENT90, complete genome		keep
MH191398.1	Erwinia phage Faunus, complete genome		keep
MT920315.1	Erwinia phage FBB1, complete genome		keep
OK073976.1	Erwinia phage Fifi44, complete genome		keep
OL944604.1	Erwinia phage Gungnir39, complete genome		keep
MN732867.1	Erwinia phage Hena1, complete genome		keep
OM513680.2	Erwinia phage Loshitsa2, complete genome		keep
CP013974.1	Erwinia phage LS-2018a, complete sequence		keep
MN602881.1	Erwinia phage Midgardsormr38, complete genome		keep
MH426726.1	Erwinia phage Pavtok, complete genome		keep
MZ443776.1	Erwinia phage pEa_SNUABM_1, complete genome		keep
MW845758.1	Erwinia phage pEa_SNUABM_11, complete genome		keep
MT939486.1	Erwinia phage pEa_SNUABM_12, complete genome		keep
MZ443783.1	Erwinia phage pEa_SNUABM_28, complete genome		keep
MW812339.1	Erwinia phage pEa_SNUABM_29, complete genome		keep
MZ443778.1	Erwinia phage pEa_SNUABM_30, complete genome		keep
MZ443779.1	Erwinia phage pEa_SNUABM_33, complete genome		keep
MW845759.1	Erwinia phage pEa_SNUABM_38, complete genome		keep
MZ443780.1	Erwinia phage pEa_SNUABM_40, complete genome		keep
MW384823.1	Erwinia phage pEa_SNUABM_43, complete genome		keep
MW879340.1	Erwinia phage pEa_SNUABM_48, complete genome		keep
MW366843.1	Erwinia phage pEa_SNUABM_5, complete genome		keep
MW879341.1	Erwinia phage pEa_SNUABM_54, complete genome		keep
MZ475896.1	Erwinia phage pEa_SNUABM_7, complete genome		keep
MW760841.1	Erwinia phage pEa_SNUABM_8, complete genome		keep
MZ333131.1	Erwinia phage Pecta, complete genome		keep
MN184887.1	Erwinia phage pEp_SNUABM_01, complete genome		keep
MT822284.1	Erwinia phage pEp_SNUABM_03, complete genome		keep
MN184886.1	Erwinia phage pEp_SNUABM_08, complete genome		keep
JN585957.1	Erwinia phage PEp14, complete genome		keep
KF623294.1	Erwinia phage PhiEaH1, complete genome		keep
MH160392.1	Erwinia phage phiEaP8, complete genome		keep
MZ333132.1	Erwinia phage Snitter, complete genome		keep
MH248138.1	Erwinia phage vB_EamM_Alexandra, complete genome		keep
KX397364.2	Erwinia phage vB_EamM_Asesino, complete genome		keep
KX397365.1	Erwinia phage vB_EamM_Caitlin, complete genome		keep
MF459647.1	Erwinia phage vB_EamM_Joad, complete genome		keep
KX397369.1	Erwinia phage vB_EamM_Kwan, complete genome		keep
MG655269.1	Erwinia phage vB_EamM_MadMel, complete genome		keep
KX397372.1	Erwinia phage vB_EamM_Phobos, complete genome		keep
KX397373.1	Erwinia phage vB_EamM_Stratton, complete genome		keep
KY984068.1	Erwinia phage vB_EamM_Y3, complete genome		keep
KY448244.1	Erwinia phage vB_EamM_Yoloswag, complete genome		keep
MG973030.1	Erwinia phage vB_EamM-Bue1, complete genome		keep
HQ728264.1	Erwinia phage vB_EamM-Y2, complete genome		keep
HQ728266.1	Erwinia phage vB_EamP-S6, complete genome		keep
MH443101.1	Erwinia phage vB_EhrS_59, complete genome		keep
MZ333135.1	Erwinia phage Zoomie, complete genome		keep
FQ482085.1	Erwinia tasmaniensis phage phiEt88 complete genome		keep
MF172979.1	Erysipelothrix phage phi1605, complete genome		keep
KR816341.1	Erysipelothrix phage SE-1, complete genome		keep
KY006853.1	Erythrobacter phage vB_EliS_R6L, complete genome		keep
OL955261.1	Erythrobacter phage vB_EliS-L02, complete genome		keep
OK136181.1	Escherichia phage 18-1-2 clone Scaffold2, partial genome	partial	excluded	partial
CP025907.1	Escherichia phage 204576, complete genome		keep
CP025923.1	Escherichia phage 520873, complete genome		keep
ON286972.1	Escherichia phage A4, complete genome		keep
MZ501051.1	Escherichia phage AugustePiccard strain Bas01, complete genome		keep
OM735461.1	Escherichia phage BUCT618, complete genome		keep
MH363708.1	Escherichia phage C130_2, complete genome		keep
CP054387.1	Escherichia phage CMS-2020a, complete genome		keep
MF356679.1	Escherichia phage D6, complete genome		keep
MG050172.1	Escherichia phage DTL, complete genome		keep
MG966531.1	Escherichia phage Ebrios, complete genome		keep
KJ749827.1	Escherichia phage ECBP5, complete genome		keep
LC371242.1	Escherichia phage EcS1 DNA, complete sequence		keep
LC553734.1	Escherichia phage EK010 DNA, complete sequence		keep
MG748548.1	Escherichia phage EP335, complete genome		keep
LR597640.1	Escherichia phage ESSI2_ev129 genome assembly, chromosome: 1	unclear if isolated	excluded	unclear if isolated
LR597645.1	Escherichia phage Fraca genome assembly, chromosome: 1	unclear if isolated	excluded	unclear if isolated
MG710528.1	Escherichia phage GER2, complete genome		keep
MN850583.1	Escherichia phage glasur, complete genome		keep
MH362766.1	Escherichia phage Halfdan, complete genome		keep
OL362274.1	Escherichia phage HC6, complete genome		keep
HM208537.1	Escherichia phage HK639, complete genome		keep
MF630922.1	Escherichia phage IMM-001, complete genome		keep
MK552105.1	Escherichia phage Jahat_MG145, complete genome		keep
MZ501080.1	Escherichia phage JeanPiccard strain Bas02, complete genome		keep
MT740314.1	Escherichia phage JEP1, complete genome		keep
MZ501087.1	Escherichia phage JulesPiccard strain Bas03, complete genome		keep
MK629528.1	Escherichia phage Lidtsur, complete genome		keep
MK598851.1	Escherichia phage Minorna, complete genome		keep
MT129652.1	Escherichia phage MN01, complete genome		keep
AF064539.1	Escherichia phage N15, complete genome		keep
MH445380.1	Escherichia phage P1 isolate transconjugant 2(L-II), complete genome		keep
MT465573.1	Escherichia phage P1723, complete genome		keep
KP090453.1	Escherichia phage P483, complete genome		keep
MZ501099.1	Escherichia phage PaulSarasin strain Bas09, complete genome		keep
MZ501100.1	Escherichia phage PaulScherrer strain Bas60, complete genome		keep
OV696612.1	Escherichia phage Perceval genome assembly, complete genome: monopartite	unclear if isolated	excluded	unclear if isolated
MH733496.1	Escherichia phage PGN829.1, complete genome		keep
MG201401.1	Escherichia phage PGT2, complete genome		keep
MK524177.1	Escherichia phage PHB10, complete genome		keep
JF770475.1	Escherichia phage phiEB49, complete genome		keep
KT454805.2	Escherichia phage phiSUSP1, complete genome		keep
KM236242.1	Escherichia phage Pollock, complete genome		keep
OK335775.1	Escherichia phage PSD2002, complete genome		keep
MK373772.1	Escherichia phage PTXU04, complete genome		keep
KU052037.1	Escherichia phage Rac-SA53, complete genome		keep
AY967407.1	Escherichia phage RB43, complete genome		keep
MK105855.1	Escherichia phage Skarpretter, complete genome		keep
MN850625.1	Escherichia phage smaasur, complete genome		keep
MK651787.1	Escherichia phage Sortsne, complete genome		keep
MN850623.1	Escherichia phage sortsyn, complete genome		keep
ON391668.1	Escherichia phage SZH-1, complete genome		keep
JQ011317.1	Escherichia phage TL-2011b, complete genome		keep
OP251154.1	Escherichia phage TR2, complete genome		keep
MZ997841.1	Escherichia phage ULINTec7, complete genome		keep
MW250786.1	Escherichia phage UPEC06, partial genome	partial	excluded	partial
OW991346.1	Escherichia phage vB_Eco_Bam genome assembly, chromosome: 1	unclear if isolated	excluded	unclear if isolated
LR999871.1	Escherichia phage vB_Eco_Jura genome assembly, chromosome: 1	unclear if isolated	excluded	unclear if isolated
OL539467.1	Escherichia phage vB_EcoD_Sadiya, complete genome		keep
MT511058.1	Escherichia phage vB_EcoD_SU57, complete genome		keep
MN136198.2	Escherichia phage vB_EcoM_4HA13, complete genome		keep
MT664721.1	Escherichia phage vB_EcoM_APEC, complete genome		keep
MW602648.1	Escherichia phage vB_EcoM_fHy-Eco03, complete genome		keep
MK327938.1	Escherichia phage vB_EcoM_Goslar, complete genome		keep
MH719082.1	Escherichia phage vB_EcoM_IME392, complete genome		keep
OM386667.1	Escherichia phage vB_EcoM_REC, complete genome		keep
ON075799.1	Escherichia phage vB_EcoM_TH18, complete genome		keep
MK373777.1	Escherichia phage vB_EcoM_WFC, complete genome		keep
ON470579.1	Escherichia phage vB_EcoM-606R2, complete genome		keep
ON470591.1	Escherichia phage vB_EcoM-613R2, complete genome		keep
ON470584.1	Escherichia phage vB_EcoM-689R6, partial genome	partial	excluded	partial
ON470624.1	Escherichia phage vB_EcoM-705R4, complete genome		keep
ON470606.1	Escherichia phage vB_EcoM-720R8, partial genome		keep
KM360178.1	Escherichia phage vB_EcoM-ep3, complete genome		keep
ON470605.1	Escherichia phage vB_EcoP-720R6, partial genome	partial	excluded	partial
MH023293.1	Escherichia phage vB_EcoS Sa179lw, complete genome		keep
MZ726796.1	Escherichia phage vB_EcoS_ASO78B, complete genome		keep
MZ726797.1	Escherichia phage vB_EcoS_AVIO78A, complete genome		keep
MT682715.1	Escherichia phage vB_EcoS_Chapo, complete genome		keep
MK373794.1	Escherichia phage vB_EcoS_HdK1, complete genome		keep
MH051918.1	Escherichia phage vB_EcoS_IME347, complete genome		keep
MK372342.1	Escherichia phage vB_EcoS_IME542, complete genome		keep
MK373793.1	Escherichia phage vB_EcoS_MM01, complete genome		keep
KX130668.1	Escherichia phage vB_EcoS_NBD2, complete genome		keep
MN090155.1	Escherichia phage vB_EcoS_PHB17, complete genome		keep
OL960573.1	Escherichia phage vB_EcoS_SA126VB, complete genome		keep
MK373790.1	Escherichia phage vB_EcoS_WF5505, complete genome		keep
MN927225.1	Escherichia phage vB_EcoS_XY1, complete genome		keep
ON470612.1	Escherichia phage vB_EcoS-640R1, partial genome	partial	excluded	partial
ON470595.1	Escherichia phage vB_EcoS-683R6, partial genome	partial	excluded	partial
ON470608.1	Escherichia phage vB_EcoS-733R5, complete genome		keep
MW286156.1	Escherichia phage vB_EcoS-BECP10, complete genome		keep
MH051334.1	Escherichia phage vB_EcoS-Ro145c2YLVW, complete genome		keep
OM258170.1	Escherichia phage ZL19, complete genome		keep
MN164484.1	Escherichia virus ECH1, complete genome		keep
OL539727.1	Escherichia virus fEg-Eco19, complete genome		keep
MH884511.1	Exiguobacterium phage vB_EalM-132, complete genome		keep
MH884510.1	Exiguobacterium phage vB_EalM-137, complete genome		keep
MH844558.1	Exiguobacterium phage vB_EauM-23, complete genome		keep
KU160495.1	Exiguobacterium phage vB_EauS-123, complete genome		keep
MG711465.1	Faecalibacterium phage FP_Brigit, complete genome		keep
MG711462.1	Faecalibacterium phage FP_Epona, complete genome		keep
MG711461.1	Faecalibacterium phage FP_Lagaffe, complete genome		keep
MG711464.1	Faecalibacterium phage FP_Lugh, complete genome		keep
MG711460.1	Faecalibacterium phage FP_Mushu, complete genome		keep
MG711463.1	Faecalibacterium phage FP_oengus, complete genome		keep
MG711467.1	Faecalibacterium phage FP_Taranis, complete genome		keep
MG711466.1	Faecalibacterium phage FP_Toutatis, complete genome		keep
MK756089.1	Flavobacterium phage FCOV-F27, complete genome		keep
MN850656.1	Flavobacterium phage fF4, complete genome		keep
KY421186.2	Flavobacterium phage FL-1, complete genome		keep
KU599882.1	Flavobacterium phage Fpv7, complete genome		keep
MW353175.1	Flavobacterium phage vB_FspM_immuto_2-6A, complete genome		keep
MN812203.1	Flavobacterium phage vB_FspM_lotta8-1, complete genome		keep
MT497017.1	Flavobacterium phage vB_FspP_elemoA_7-9A, complete genome		keep
MN812211.1	Flavobacterium phage vB_FspS_laban6-1, complete genome		keep
MN812234.1	Flavobacterium phage vB_FspS_snusmum6-1, complete genome		keep
MN812239.1	Flavobacterium phage vB_FspS_tant8-1, complete genome		keep
KJ018210.1	Flavobacterium sp. phage 1/32, complete genome		keep
OL617039.1	Flyfo myovirus Tbat2_7, complete genome	metagenomic assembly	excluded	metagenomic assembly
OL617040.1	Flyfo podovirus Tbat2_2, complete genome	metagenomic assembly	excluded	metagenomic assembly
OL617042.1	Flyfo siphovirus Tbat2_3, complete genome	metagenomic assembly	excluded	metagenomic assembly
MZ503612.1	Fusobacterium phage FNU_1P, complete genome		keep
MK554696.1	Fusobacterium phage Fnu1, complete genome		keep
KR131710.1	Fusobacterium phage Funu1, complete genome		keep
ON464764.1	Fusobacterium phage JD-Fnp4, complete genome		keep
ON464762.1	Fusobacterium phage JD-Fnp5, complete genome		keep
MW387018.1	Gardnerella phage vB_Gva_AB1, complete genome		keep
MN727882.1	Geobacillus phage GBK1, complete genome		keep
KJ159566.1	Geobacillus phage GBK2, complete genome		keep
KY565347.3	Geobacillus phage TP-84, complete genome		keep
DQ453159.1	Geobacillus virus E2, complete genome		keep
KP144388.1	Geobacillus virus E3, complete genome		keep
MZ955870.1	Glutamicibacter phage BIM BV-113, complete genome		keep
OV696619.1	Glutamicibacter phage Montesquieu genome assembly, complete genome: monopartite	unclear if isolated	excluded	unclear if isolated
OL829977.1	Gordonia phage Amok, complete genome		keep
OK216879.1	Gordonia phage AnarQue, complete genome		keep
MH651167.1	Gordonia phage Angelique, complete genome		keep
MN369756.1	Gordonia phage Anon, complete genome		keep
MT771339.1	Gordonia phage Archimedes, complete genome		keep
KU963247.1	Gordonia phage Attis, complete genome		keep
MN585971.1	Gordonia phage Avazak, complete genome		keep
KU998247.1	Gordonia phage Bachita, complete genome		keep
ON260826.1	Gordonia phage Banquo, complete genome		keep
MT522006.1	Gordonia phage BBQValindra, complete genome		keep
ON970588.1	Gordonia phage Bianmat, complete genome		keep
ON260813.1	Gordonia phage BiggityBass, complete genome		keep
MK376960.1	Gordonia phage BiPauneto, complete genome		keep
KU998236.1	Gordonia phage Blueberry, complete genome		keep
MK894436.1	Gordonia phage Boopy, complete genome		keep
MT952844.1	Gordonia phage Bosnia, complete genome		keep
KU998233.1	Gordonia phage BritBrat, complete genome		keep
MH779499.1	Gordonia phage Buggaboo, complete genome		keep
MT776809.1	Gordonia phage Buttrmlkdreams, complete genome		keep
MZ322021.1	Gordonia phage Cafasso, complete genome		keep
ON526975.1	Gordonia phage Camerico, complete genome		keep
MH697580.1	Gordonia phage Catfish, complete genome		keep
MN284906.1	Gordonia phage CherryonLim, complete genome		keep
MN586022.1	Gordonia phage Chidiebere, complete genome		keep
MT498058.1	Gordonia phage Clawz, complete genome		keep
MT771343.1	Gordonia phage Clown, complete genome		keep
ON755184.1	Gordonia phage DalanDe, complete genome		keep
MN010758.1	Gordonia phage Dardanus, complete genome		keep
MH590603.1	Gordonia phage Daredevil, complete genome		keep
MZ028625.1	Gordonia phage DekHockey33, complete genome		keep
MW314847.1	Gordonia phage Delrey21, complete genome		keep
MH509446.1	Gordonia phage DelRio, complete genome		keep
MN428053.1	Gordonia phage Denise, complete genome		keep
MT889379.1	Gordonia phage Diabla, complete genome		keep
MK937599.1	Gordonia phage Dmitri, complete genome		keep
MT024859.1	Gordonia phage DumpsterDude, complete genome		keep
MZ005671.1	Gordonia phage DumpTruck, complete genome		keep
MN586047.1	Gordonia phage EMoore, complete genome		keep
MW507129.1	Gordonia phage Ennea, complete genome		keep
OP434461.1	Gordonia phage Evaa, complete genome		keep
ON456347.1	Gordonia phage Finkle, complete genome		keep
MG757157.1	Gordonia phage Flapper, complete genome		keep
KR053194.1	Gordonia phage GAL1, complete genome		keep
MH779504.1	Gordonia phage Getalong, complete genome		keep
KX557278.1	Gordonia phage Ghobes, complete genome		keep
MN310549.1	Gordonia phage Gibbous, complete genome		keep
OL455888.1	Gordonia phage GiKK, complete genome		keep
KR053195.1	Gordonia phage GMA1, complete genome		keep
KR063281.1	Gordonia phage GMA2, complete genome		keep
KR063279.1	Gordonia phage GMA3, complete genome		keep
KR053199.1	Gordonia phage GMA4, complete genome		keep
KR063280.1	Gordonia phage GMA6, complete genome		keep
MK620899.1	Gordonia phage GodonK, complete genome		keep
KP790010.1	Gordonia phage GordDuk1, complete genome		keep
KP790011.1	Gordonia phage Gsput1, complete genome		keep
HQ403646.1	Gordonia phage GTE2, complete sequence		keep
KR053200.1	Gordonia phage GTE6, complete genome		keep
JN035618.1	Gordonia phage GTE7, complete genome		keep
MN813685.1	Gordonia phage Gudmit, complete genome		keep
MW601220.1	Gordonia phage Guey18, complete genome		keep
MG198784.1	Gordonia phage Gustav, complete genome		keep
MH153804.1	Gordonia phage Jace, complete genome		keep
MT498052.1	Gordonia phage Jodelie19, complete genome		keep
KX557281.1	Gordonia phage Jumbo, complete genome		keep
MN586014.1	Gordonia phage Keelan, complete genome		keep
MK284521.1	Gordonia phage Kiko, complete genome		keep
NC_060136.1	Gordonia phage Kudefre, complete genome		keep
MH779510.1	Gordonia phage Kurt, complete genome		keep
MN892485.1	Gordonia phage Kuwabara, complete genome		keep
KU998243.1	Gordonia phage Kvothe, complete genome		keep
MF919514.1	Gordonia phage Lennon, complete genome		keep
OM105886.1	Gordonia phage Ligma, complete genome		keep
MW314850.1	Gordonia phage Lilbeanie, complete genome		keep
ON970620.1	Gordonia phage LilyPad, complete genome		keep
MT986029.1	Gordonia phage Linetti, complete genome		keep
MT639639.1	Gordonia phage LittleFella, complete genome		keep
OP297548.1	Gordonia phage Lton, complete genome		keep
KU963256.1	Gordonia phage Lucky10, complete genome		keep
MG198783.1	Gordonia phage Mahdia, complete genome		keep
MZ681514.1	Gordonia phage Malibo, complete genome		keep
MH271302.1	Gordonia phage Margaret, complete genome		keep
MT657335.1	Gordonia phage Mariokart, complete genome		keep
MN586028.1	Gordonia phage MelBins, complete genome		keep
MK977705.1	Gordonia phage Mollymur, complete genome		keep
MT521995.1	Gordonia phage Moosehead, complete genome		keep
MH271305.1	Gordonia phage Morrissey, complete genome		keep
MH316566.1	Gordonia phage Nedarya, complete genome		keep
MN369758.1	Gordonia phage NHagos, complete genome		keep
MW534375.1	Gordonia phage ODay, complete genome		keep
MN284896.1	Gordonia phage OhMyWard, complete genome		keep
KU998245.1	Gordonia phage OneUp, complete genome		keep
MN813694.1	Gordonia phage Opie, complete genome		keep
MT889367.1	Gordonia phage Orla, complete genome		keep
OP172876.1	Gordonia phage Patos, complete genome		keep
ON970572.1	Gordonia phage Pherobrine, complete genome		keep
MW862986.1	Gordonia phage Phishy, complete genome		keep
MH576960.1	Gordonia phage Pleakley, complete genome		keep
ON456331.1	Gordonia phage PokyPuppy, complete genome		keep
MN444878.1	Gordonia phage Quasar, complete genome		keep
MT658805.1	Gordonia phage Rabbitrun, complete genome		keep
OP434446.1	Gordonia phage RavenCo17, complete genome		keep
MK814759.1	Gordonia phage Reyja, complete genome		keep
MH479923.1	Gordonia phage RobinSparkles, complete genome		keep
MK977696.1	Gordonia phage SCentae, complete genome		keep
MH651189.1	Gordonia phage Schmidt, complete genome		keep
MW291022.1	Gordonia phage Schwartz33, complete genome		keep
MT310850.1	Gordonia phage Secretariat, complete genome		keep
MK967384.1	Gordonia phage Sidious, complete genome		keep
MN484601.1	Gordonia phage Sixama, complete genome		keep
MN908687.1	Gordonia phage Skog, complete genome		keep
MH153810.1	Gordonia phage Sour, complete genome		keep
MT657339.1	Gordonia phage SpeedDemon, complete genome		keep
MN096370.1	Gordonia phage Squiddly, complete genome		keep
MN586040.1	Gordonia phage Stormageddon, complete genome		keep
ON456336.1	Gordonia Phage StorminNorm, complete genome		keep
ON970576.1	Gordonia phage Survivors, complete genome		keep
MH271313.1	Gordonia phage Suzy, complete genome		keep
MK967378.1	Gordonia phage Trax, complete genome		keep
MH271318.1	Gordonia phage Trine, complete genome		keep
MK878902.1	Gordonia phage Twinkle, complete genome		keep
MT521997.1	Gordonia phage Upyo, complete genome		keep
MZ028627.1	Gordonia phage VanLee, complete genome		keep
KU998237.1	Gordonia phage Vendetta, complete genome		keep
ON456352.1	Gordonia phage Widow, complete genome		keep
MK801721.1	Gordonia phage William, complete genome		keep
MK376956.1	Gordonia phage WilliamBoone, complete genome		keep
MZ150791.1	Gordonia phage YungMoney, complete genome		keep
KU963248.1	Gordonia phage Yvonnetastic, complete genome		keep
U24159.1	Haemophilus phage HP1 strain HP1c1, complete genome		keep
JF832915.1	Haemophilus phage SuMu, complete sequence	many papers	keep	many papers
MW689258.1	Hafnia phage Pocis76, complete genome		keep
OL512804.1	Hafnia phage Pocitis76, complete genome		keep
OK483342.1	Hafnia phage vB_HalM_SPARTY, complete genome		keep
MW749008.1	Hafnia phage vB_HpaM_Meifeng, complete genome		keep
MT135176.1	Hafnia phage yong1, complete genome		keep
MZ516527.1	Hafnia phage yong2, complete genome		keep
MZ334525.1	Haloarcula tailed virus 2 isolate HATV-2/44, complete genome		keep
MZ334527.1	Haloarcula tailed virus 3 isolate HATV-3/30, complete genome		keep
MZ334524.1	Haloarcula virus HCTV-16 isolate HCTV-16/31, complete genome		keep
MZ334519.1	Haloarcula virus HCTV-6 isolate HCTV-6/15, complete genome		keep
MZ334509.1	Haloarcula virus HJTV-1 isolate HJTV-1/22, complete genome		keep
MZ334523.1	Haloarcula virus HVTV-2 isolate HVTV-2/30, complete genome		keep
MK310226.1	Halobacterium phage ChaoS9, complete genome		keep
MK002701.1	Halobacterium phage phiH isolate variant phiH1, complete genome		keep
JQ340088.1	Halocynthia phage JM-2012, complete genome		keep
MG550112.1	Haloferax tailed virus 1, complete genome		keep
EU399241.1	Halomonas phage phiHAP-1, complete genome		keep
KX879752.1	Halomonas phage QHHSV-1, complete genome		keep
ON854455.1	Halomonas phage YPHTV-1, complete genome		keep
HQ332141.1	Halorubrum phage CGphi46 genomic sequence	isolation details on NCBI submission despite lack of pub	keep	isolation details on NCBI submission despite lack of pub
MT152698.1	Halorubrum phage Hardycor1, complete genome		keep
MZ334521.1	Halorubrum tailed virus 25 isolate HRTV-25/14, complete genome		keep
MZ334522.1	Halorubrum tailed virus 27 isolate HRTV-27/27, complete genome		keep
MZ334528.1	Halorubrum tailed virus 28 isolate HRTV-28/28, complete genome		keep
MZ334526.1	Halorubrum tailed virus 29 isolate HRTV-29/29, complete genome		keep
MW344765.1	Halorubrum virus Humcor1, complete genome		keep
KC292026.1	Halovirus HGTV-1, complete genome		keep
KC292023.1	Halovirus HRTV-4, complete genome		keep
JQ617284.1	Helicobacter phage 1961P, complete genome		keep
MW247147.1	Helicobacter phage COL 23-PUJ, complete genome		keep
KX119205.1	Helicobacter phage DeM53M, complete genome		keep
KX119194.1	Helicobacter phage FrG12G, complete genome		keep
KX119195.1	Helicobacter phage FrGC43A, complete genome		keep
KX119200.1	Helicobacter phage FrMEG235U, complete genome		keep
OM515228.1	Helicobacter phage HPy1R, complete genome		keep
KX119177.1	Helicobacter phage SwA626G, complete genome		keep
KJ003983.1	IAS virus, complete genome	unclear if isolated	excluded	unclear if isolated
KJ847052.1	Idiomarinaceae phage 1N2-2, complete genome		keep
EU876853.1	Iodobacteriophage phiPLPE, complete genome		keep
ON529854.1	Janthinobacterium phage vB_JliM-Donnerlittchen, complete genome		keep
LC483177.1	Klebsiella phage 05F01 DNA, complete genome		keep
OP103917.1	Klebsiella phage 150007, complete genome		keep
KY271397.1	Klebsiella phage 3LV2017, complete genome		keep
OL362270.1	Klebsiella phage 6937, complete genome		keep
OL362271.1	Klebsiella phage 6939, complete genome		keep
MF612071.1	Klebsiella phage AltoGao, complete genome		keep
OX335441.1	Klebsiella phage cp32 genome assembly, chromosome: 1	unclear if isolated	excluded	unclear if isolated
OM971648.1	Klebsiella phage CPRSA, complete genome		keep
MZ504995.1	Klebsiella phage Geezett, complete genome		keep
CP072507.1	Klebsiella phage GTai-2021a, complete sequence	isolation details on NCBI submission despite lack of pub	keep	isolation details on NCBI submission despite lack of pub
MZ398244.1	Klebsiella phage IME184, complete genome		keep
MN101220.1	Klebsiella phage KMI6, complete genome		keep
ON148527.1	Klebsiella phage Kp7, complete genome		keep
MG922974.1	Klebsiella phage KP8, complete genome		keep
MN163281.1	Klebsiella phage KpCHEMY26, complete genome		keep
MG835858.1	Klebsiella phage KPN N98, complete genome		keep
OP079919.1	Klebsiella phage KPN8, complete genome		keep
MF695815.1	Klebsiella phage KPP5665-2, complete genome		keep
ON489264.2	Klebsiella phage KshKPC-M, complete genome		keep
MT251347.1	Klebsiella phage LASTA, complete genome		keep
MT701588.1	Klebsiella phage Metamorpho, complete genome		keep
MT708547.1	Klebsiella phage Muenster, complete genome		keep
MN642089.1	Klebsiella phage N1M2, complete genome		keep
OM317910.1	Klebsiella phage P-K7R, complete genome		keep
MN395284.1	Klebsiella phage PhiKpNIH-6, complete genome		keep
MK422453.1	Klebsiella phage ST13-OXA48phi12.1, complete genome		keep
MK422452.1	Klebsiella phage ST13-OXA48phi12.2, complete genome		keep
MK422450.1	Klebsiella phage ST13-OXA48phi12.4, complete genome		keep
MK448228.1	Klebsiella phage ST15-VIM1phi2.1, complete genome		keep
MK448230.1	Klebsiella phage ST16-OXA48phi5.2, complete genome		keep
MK416015.1	Klebsiella phage ST16-OXA48phi5.4, complete genome		keep
MK388859.1	Klebsiella phage ST405-OXA48phi1.1, complete genome		keep
MK416008.1	Klebsiella phage ST405-OXA48phi1.3, complete genome		keep
MK422448.1	Klebsiella phage ST512-KPC3phi13.3, complete genome		keep
MK433577.1	Klebsiella phage ST512-KPC3phi13.6, complete genome		keep
MK416022.1	Klebsiella phage ST846-OXA48phi9.2, complete genome		keep
MN478483.1	Klebsiella phage UPM 2146, complete genome		keep
MW394391.1	Klebsiella phage vB_KpM_FBKp24, complete genome		keep
MW394390.1	Klebsiella phage vB_KpM_FBKp34, complete genome		keep
CP058330.1	Klebsiella phage vB_Kpn_1825-KPC53 chromosome phage_vB_Kpn_1825-KPC53, complete sequence	many publications	keep	many publications
MN013086.1	Klebsiella phage vB_Kpn_Chronis, complete genome		keep
KX845404.2	Klebsiella phage vB_Kpn_IME260, complete genome		keep
OP373729.1	Klebsiella phage vB_Kpn_ZCKp20p, complete genome		keep
KY652726.1	Klebsiella phage vB_KpnM_BIS47, complete genome		keep
OP125547.1	Klebsiella phage vB_KpnP_Klyazma, complete genome		keep
MW495044.2	Klebsiella phage vB_KpnP_P184, complete genome		keep
MN013075.1	Klebsiella phage vB_KpnS_Domnhall, complete genome		keep
MF614100.1	Klebsiella phage vB_KpnS_IME279, complete genome		keep
ON045001.1	Klebsiella phage vB_KpnS_SXFY507, complete genome		keep
OM687892.1	Klebsiella phage vB_KpnS-MUC-5, complete genome		keep
MZ428221.1	Klebsiella phage vB_KpnS-VAC2, complete genome		keep
ON602746.1	Klebsiella phage VLCpiS10a, complete genome		keep
ON602745.1	Klebsiella phage VLCpiS11a, complete genome		keep
ON602744.1	Klebsiella phage VLCpiS13b, complete genome		keep
ON602731.1	Klebsiella phage VLCpiS6a, complete genome		keep
ON602747.1	Klebsiella phage VLCpiS8a, complete genome		keep
ON602734.1	Klebsiella phage VLCpiS8c, complete genome		keep
MF476925.1	Klebsiella phage YMC16/01/N133_KPN_BP, complete genome		keep
MT360680.1	Klebsiella virus 2019KP1, complete genome		keep
LC644974.1	Komagataeibacter phage phiKM1 DNA, complete genome		keep
LC644976.1	Komagataeibacter phage phiKX2 DNA, complete genome		keep
MW258709.1	Kosakonia phage Kc166A, complete genome		keep
MW258710.1	Kosakonia phage Kc237, complete genome		keep
MW258712.1	Kosakonia phage Kc259, complete genome		keep
MZ348422.1	Kosakonia phage Kc263, complete genome		keep
MW250276.1	Kosakonia virus Kc318, complete genome		keep
AJ131519.1	Lactobacillus bacteriophage phi adh complete genome		keep
AF195902.3	Lactobacillus johnsonii prophage Lj771, complete genome		keep
AY459533.1	Lactobacillus johnsonii prophage Lj928, complete genome		keep
AY459535.1	Lactobacillus johnsonii prophage Lj965, complete genome		keep
MK504444.1	Lactobacillus phage 3-521, complete genome		keep
MK504442.1	Lactobacillus phage 3-SAC12, complete genome		keep
HE956704.1	Lactobacillus phage AQ113, complete genome		keep
JX486088.1	Lactobacillus phage ATCC 8014-B2, complete genome		keep
MK504445.1	Lactobacillus phage ATCCB, complete genome		keep
LN885237.1	Lactobacillus phage EV3 genome assembly, complete genome: monopartite	unclear if isolated	excluded	unclear if isolated
EU409559.1	Lactobacillus phage JCL1032, complete genome		keep
MN830259.1	Lactobacillus phage JNU_P10, complete genome		keep
MN830257.1	Lactobacillus phage JNU_P11, complete genome		keep
MN830255.1	Lactobacillus phage JNU_P4, complete genome		keep
MN830253.1	Lactobacillus phage JNU_P5, complete genome		keep
MN830256.1	Lactobacillus phage JNU_P7, complete genome		keep
MN830258.1	Lactobacillus phage JNU_P9, complete genome		keep
MG020111.1	Lactobacillus phage Lb, complete genome		keep
FJ822135.1	Lactobacillus phage Lb338-1, complete genome		keep
GU967410.1	Lactobacillus phage LBR48, complete genome		keep
KM514685.1	Lactobacillus phage Ldl1, complete genome		keep
HQ141410.1	Lactobacillus phage LF1, complete genome		keep
KP054477.1	Lactobacillus phage LfeInf, complete genome		keep
KP027015.1	Lactobacillus phage LfeSau, complete genome		keep
MF999224.1	Lactobacillus phage LJ, complete genome		keep
EF455602.1	Lactobacillus phage LL-H, complete genome		keep
AY682195.1	Lactobacillus phage LP65, complete genome		keep
MG557979.1	Lactobacillus phage Lpa804, complete genome		keep
MF787246.1	Lactobacillus phage LpeD, complete genome		keep
MH837543.1	Lactobacillus phage LR2, complete genome		keep
EU871039.1	Lactobacillus phage Lv-1, complete genome		keep
MG765276.1	Lactobacillus phage Nyseid, complete genome		keep
MF041990.1	Lactobacillus phage phiEF-1.1, complete genome		keep
NC_004305.1	Lactobacillus phage phig1e, complete genome		keep
KF188409.1	Lactobacillus phage phiJB, complete genome		keep
AY236756.1	Lactobacillus phage phiJL-1, complete genome		keep
KF188410.1	Lactobacillus phage phiLdb, complete genome		keep
GU323708.1	Lactobacillus phage phiPYB5, complete genome		keep
KU848187.1	Lactobacillus phage PLE2, complete genome		keep
MG788324.1	Lactobacillus phage PM411, complete genome		keep
MH809528.1	Lactobacillus phage Sabazios, complete genome		keep
MK504446.1	Lactobacillus phage SAC12B, complete genome		keep
MG744354.1	Lactobacillus phage Satyr, complete genome		keep
HQ141411.1	Lactobacillus phage Sha1, complete genome		keep
MW476490.1	Lactobacillus phage vB_Lcr_AB1, complete genome		keep
GQ403788.1	Lactococcus phage 1358, complete sequence		keep
EU081845.1	Lactococcus phage 1706, complete genome		keep
KX456213.1	Lactococcus phage 98201, complete genome		keep
KY554771.1	Lactococcus phage AM4, complete genome		keep
KY554767.1	Lactococcus phage AM7, complete genome		keep
JQ740790.1	Lactococcus Phage ASCC284, complete genome		keep
CP050061.1	Lactococcus phage Bacchus, complete genome		keep
MZ308445.1	Lactococcus phage CAP, complete genome		keep
MN689528.1	Lactococcus phage CHPC972, complete genome		keep
KT339177.1	Lactococcus phage GE1, complete genome		keep
DQ535032.1	Lactococcus phage KSY1, complete genome		keep
MW791312.1	Lactococcus phage Nocturne116, complete genome		keep
KJ489013.1	Lactococcus phage P162, complete genome		keep
MZ368140.1	Lactococcus phage PLG-II, complete genome		keep
KX833905.1	Lactococcus phage PLg-TB25, complete genome		keep
KU892558.1	Lactococcus phage PLgT-1, complete genome		keep
KY888143.2	Lactococcus phage PLgW-1, complete genome		keep
MN534315.1	Lactococcus phage proPhi1, complete genome		keep
MN534320.1	Lactococcus phage proPhi7, complete genome		keep
JX564242.1	Lactococcus phage Q33, complete genome		keep
DQ490056.1	Lactococcus phage Q54, complete genome		keep
AY766464.1	Lactococcus phage TP712, complete sequence		keep
MH779521.1	Lactococcus phage vB_Llc_bIBB94p4, complete genome		keep
KM370384.1	Lelliottia phage phD2B, complete genome		keep
MF431616.1	Lentibacter phage vB_LenP_ICBM2, complete genome		keep
MF431615.1	Lentibacter phage vB_LenP_ICBM3, complete genome		keep
BX571876.1	Leptospira biflexa temperate bacteriophage LE1		keep
KF114876.1	Leptospira phage LalZ_80412, complete genome		keep
MF974396.1	Leptospira phage LE3, complete genome		keep
KF114880.1	Leptospira phage LinZ_10, complete genome		keep
KF114877.1	Leptospira phage LnoZ_CZ214, complete genome		keep
GQ451696.1	Leuconostoc phage 1-A4, complete genome		keep
KC013025.1	Leuconostoc phage phiLN12, complete genome		keep
HM596271.1	Leuconostoc phage phiMH1, partial genome	partial	excluded	partial
OM293948.2	Levilactobacillus phage ENFP1, complete genome		keep
HQ377372.1	Liberibacter phage SC1, complete genome		keep
JX120799.2	Listeria phage LP-030-2, complete genome		keep
MN128594.2	Listeria phage LP-066, complete genome		keep
KJ094023.1	Listeria phage LP-101, complete genome		keep
MZ422438.1	Listeria phage LPJP1, complete genome		keep
OK283618.1	Listeria phage LPML1, complete genome		keep
CP011103.1	Listeria phage LWP01, complete genome		keep
DQ003641.1	Listeria phage P35, complete genome		keep
EU855793.1	Listeria phage P40, complete genome		keep
JX442241.1	Listeria phage P70, complete genome		keep
MH341451.1	Listeria phage PSU-VKH-LP019, complete genome		keep
MH341453.1	Listeria phage PSU-VKH-LP041, complete genome		keep
AY772740.1	Listonella pelagia phage phiHSIC, complete genome		keep
HQ632859.1	Loktanella phage pCB2051-A genomic sequence		keep
ON529861.1	Luteibacter phage vB_LflM-Pluto, complete genome		keep
MF893271.1	Lysinibacillus phage vB_LspM-01, complete genome		keep
MH616963.1	MAG: CrAssphage sp. isolate ctbg_1, complete genome	metagenome assembly	excluded	metagenome assembly
MH552500.1	MAG: CrAssphage sp. isolate ctcc615, complete genome	metagenome assembly	excluded	metagenome assembly
MK250017.1	MAG: Prevotella phage Lak-A1, complete genome	metagenome assembly	excluded	metagenome assembly
MK250027.1	MAG: Prevotella phage Lak-B8, complete genome	metagenome assembly	excluded	metagenome assembly
KP137436.1	Mannheimia phage vB_MhM_1127AP1, complete genome		keep
KP137440.1	Mannheimia phage vB_MhM_3927AP2, complete genome		keep
KP137437.1	Mannheimia phage vB_MhS_1152AP2, complete genome		keep
MT732454.1	Maribacter phage Molly_4, complete genome		keep
MH319720.1	Marine virus AG-345-D19 Ga0172267_101 genomic sequence	SAG assembly	excluded	SAG assembly
MH319733.1	Marine virus AG-345-E02 Ga0172268_13 genomic sequence	SAG assembly	excluded	SAG assembly
MH319737.1	Marine virus AG-345-E08 Ga0172269_11 genomic sequence	SAG assembly	excluded	SAG assembly
MH319738.1	Marine virus AG-345-E08 Ga0172269_12 genomic sequence	SAG assembly	excluded	SAG assembly
MH319741.1	Marine virus AG-345-E15 Ga0172270_11 genomic sequence	SAG assembly	excluded	SAG assembly
MH319742.1	Marine virus AG-345-E15 Ga0172270_12 genomic sequence	SAG assembly	excluded	SAG assembly
MH319749.1	Marine virus AG-345-F15 Ga0172271_11 genomic sequence	SAG assembly	excluded	SAG assembly
MH319750.1	Marine virus AG-345-F15 Ga0172271_12 genomic sequence	SAG assembly	excluded	SAG assembly
MH319751.1	Marine virus AG-345-F15 Ga0172271_13 genomic sequence	SAG assembly	excluded	SAG assembly
MH319754.1	Marine virus AG-345-L05 Ga0172272_11 genomic sequence	SAG assembly	excluded	SAG assembly
MH319755.1	Marine virus AG-345-L05 Ga0172272_12 genomic sequence	SAG assembly	excluded	SAG assembly
MH319758.1	Marine virus AG-345-O18 Ga0172273_12 genomic sequence	SAG assembly	excluded	SAG assembly
MH319759.1	Marine virus AG-345-O18 Ga0172273_13 genomic sequence	SAG assembly	excluded	SAG assembly
MH319764.1	Marine virus AG-345-P14 Ga0172274_11 genomic sequence	SAG assembly	excluded	SAG assembly
MH319765.1	Marine virus AG-345-P14 Ga0172274_12 genomic sequence	SAG assembly	excluded	SAG assembly
KP836355.1	Marinitoga camini virus 1, complete genome		keep
MK088078.1	Marinobacter phage AS1, complete genome		keep
MF959999.1	Marinobacter phage PS3, complete genome		keep
MF959998.1	Marinobacter phage PS6, complete genome		keep
MF481197.1	Marinomonas phage CB5A, complete genome		keep
JQ867100.1	Marinomonas phage P12026, complete genome		keep
MT188704.1	Mesorhizobium phage Cp1R7A-A1, complete genome		keep
KM199771.1	Mesorhizobium phagevB_MloP_Lo5R7ANS, complete genome		keep
MH674343.1	Methanobacterium virus Drs3, complete genome		keep
MN737622.1	Methanobacterium virus PhiF3, complete genome		keep
MZ171369.1	Methanoculleus virus L4768, complete genome		keep
AF301375.1	Methanothermobacter wolfeii prophage psiM100, complete genome; flanked by Methanothermobacter wolfeii MTW1216 (mtw1216) and MTW1215 (mtw1215) genes, complete cds	unclear if kept host regions in submitted genome assembly	excluded	unclear if kept host regions in submitted genome assembly
KX815270.1	Methylophilaceae phage P19250A, complete genome		keep
MZ577095.1	Methylophilales phage Melnitz-1 EXVC043M, complete genome		keep
MW452941.1	Methylophilales phage MEP301, complete genome		keep
MT375522.1	Methylophilales phage Venkman EXVC282S, complete genome		keep
MZ150783.1	Microbacterium phage A3Wally, complete genome		keep
MN585986.1	Microbacterium phage Ariadne, complete genome		keep
MK937610.2	Microbacterium phage Arroyo, complete genome		keep
MT310875.1	Microbacterium phage Ashton, complete genome		keep
MT310853.1	Microbacterium phage AvGardian, complete genome		keep
MH825698.1	Microbacterium phage Burro, complete genome		keep
MH153800.1	Microbacterium phage Camille, complete genome		keep
OP068343.1	Microbacterium phage Cece, complete genome		keep
MK937598.1	Microbacterium phage Celaena, complete genome		keep
ON970568.1	Microbacterium phage Cen1621, complete genome		keep
MH590604.1	Microbacterium phage ColaCorta, complete genome		keep
MH153801.1	Microbacterium phage Count, complete genome		keep
MK937608.1	Microbacterium phage Cressida, complete genome		keep
MT889371.1	Microbacterium phage DelaGarza, complete genome		keep
MN703414.1	Microbacterium phage Dewdrop, complete genome		keep
MH045566.1	Microbacterium phage Didgeridoo, complete genome		keep
MK814756.1	Microbacterium phage DizzyRudy, complete genome		keep
ON526980.1	Microbacterium phage DoTi, complete genome		keep
MH509447.1	Microbacterium phage Eden, complete genome		keep
MH045567.1	Microbacterium phage Elva, complete genome		keep
ON392163.1	Microbacterium phage Endor, complete genome		keep
MT684587.1	Microbacterium phage Fede, complete genome		keep
MK524510.1	Microbacterium phage Fireman, complete genome		keep
MW924638.1	Microbacterium phage Fizzles, complete genome		keep
MH271298.1	Microbacterium phage Floof, complete genome		keep
MZ150789.1	Microbacterium phage Footloose, complete genome		keep
MN062720.1	Microbacterium phage FuzzBuster, complete genome		keep
MT657343.1	Microbacterium phage GaeCeo, complete genome		keep
ON970592.1	Microbacterium phage Gingerbug, complete genome		keep
MG925343.1	Microbacterium phage Golden, complete genome		keep
OP068336.1	Microbacterium phage Grassboy, complete genome		keep
OK040779.1	Microbacterium phage Gretchen, complete genome		keep
MH183162.1	Microbacterium phage Hendrix, complete genome		keep
OP068330.1	Microbacterium phage HerculesXL, complete genome		keep
MW862981.1	Microbacterium phage Honk, complete genome		keep
MK880124.2	Microbacterium phage IAmGroot, complete genome		keep
MT451983.1	Microbacterium phage Ixel, complete genome		keep
MH399779.1	Microbacterium phage Jacko, complete genome		keep
ON526972.1	Microbacterium phage Juanyo, complete genome		keep
MZ622175.1	Microbacterium phage Juicer, complete genome		keep
MZ820084.1	Microbacterium phage KatChan, complete genome		keep
OK040792.1	Microbacterium phage Kozie, complete genome		keep
MH271301.1	Microbacterium phage Krampus, complete genome		keep
MN096358.1	Microbacterium phage LeeroyJenkins, complete genome		keep
OM913587.1	Microbacterium phage LesNorah, complete genome		keep
MK937606.1	Microbacterium phage Margaery, complete genome		keep
MT657337.1	Microbacterium phage Mazun, complete genome		keep
MN062703.1	Microbacterium phage McGalleon, complete genome		keep
MN586020.1	Microbacterium phage Megan, complete genome		keep
MT498063.1	Microbacterium phage Mercedes, complete genome		keep
EF579802.1	Microbacterium phage Min1, complete genome		keep
MZ355724.1	Microbacterium phage Necrophoxinus, complete genome		keep
MH697589.1	Microbacterium phage Neferthena, complete genome		keep
MW578837.1	Microbacterium phage NoodlelyBoi, complete genome		keep
OP434449.1	Microbacterium phage OscarSo, complete genome		keep
MG944216.1	Microbacterium phage Pajaza, complete genome		keep
MT639641.1	Microbacterium phage Phinky, complete genome		keep
MZ456037.1	Microbacterium phage Pickles13, complete genome		keep
MW365947.1	Microbacterium phage PineapplePluto, complete genome		keep
OK040790.1	Microbacterium phage Pumpernickel, complete genome		keep
MT310855.1	Microbacterium phage Rasovi, complete genome		keep
MT639646.1	Microbacterium phage Rasputia, complete genome		keep
ON108641.1	Microbacterium phage RobinRose, complete genome		keep
MN096374.1	Microbacterium phage Roman, complete genome		keep
MW924641.1	Microbacterium phage SadLad, complete genome		keep
MK308637.1	Microbacterium phage Schubert, complete genome		keep
MN062717.1	Microbacterium phage Sharkboy, complete genome		keep
MW507126.1	Microbacterium phage Shocker, complete genome		keep
MK737942.1	Microbacterium phage Sucha, complete genome		keep
MH271316.1	Microbacterium phage Tandem, complete genome		keep
MN586059.1	Microbacterium phage Teamocil, complete genome		keep
MK660713.1	Microbacterium phage Theresita, complete genome		keep
MZ681513.1	Microbacterium phage TinyMiny, complete genome		keep
MK878904.1	Microbacterium phage TinyTimothy, complete genome		keep
MH047631.1	Microbacterium phage Triscuit, complete genome		keep
MH825712.1	Microbacterium phage ValentiniPuff, complete genome		keep
KJ173786.1	Microbacterium phage vB_MoxS-ISF9, complete genome		keep
MW073100.1	Microbacterium phage vB_MoxS-R1, complete genome		keep
MN183281.1	Microbacterium phage Vitas, complete genome		keep
MZ355727.1	Microbacterium phage WilliamStrong, complete genome		keep
MT889377.1	Microbacterium phage Zayuliv, complete genome		keep
MH271320.1	Microbacterium phage Zeta1847, complete genome		keep
MT771344.1	Microbacterium phage Zhengyi, complete genome		keep
OK040793.1	Microbacterium phage Zooman, complete genome		keep
KY697807.1	Microcystis phage MACPNOA1, complete genome		keep
OP028995.1	Microcystis phage Mae-Yong1326-1, complete genome		keep
MZ570427.1	Microcystis phage Mae-Yong924-2, complete genome		keep
MT362618.1	Microcystis phage MaeS, complete genome		keep
MK069556.2	Microcystis phage Me-ZS1, complete genome		keep
MN013189.1	Microcystis phage Mic1, complete genome		keep
MZ923504.1	Microcystis phage MinS1, complete genome		keep
MZ436628.1	Microcystis phage Mwe-Yong1112-1, complete genome		keep
MT855965.1	Microcystis phage vB_MaeS-yong1, complete genome		keep
OM681334.1	Microcystis phage vB_MweS-yong2, complete genome		keep
CP058906.1	Micromonospora phage pMLP1, complete sequence	isolation details on NCBI submission despite lack of pub	keep	isolation details on NCBI submission despite lack of pub
KR093641.1	Moraxella phage Mcat17, complete genome		keep
KR093630.1	Moraxella phage Mcat6, complete genome		keep
KR093632.1	Moraxella phage Mcat8, complete genome		keep
KR093633.1	Moraxella phage Mcat9, complete genome		keep
KY653118.1	Morganella phage IME1369_01, complete genome		keep
OL614104.1	Morganella phage Mecenats66, complete genome		keep
KX078568.1	Morganella phage vB_MmoP_MP2, complete genome		keep
KM363596.1	Mycobacteriophage Omnicron, complete genome		keep
KJ433973.1	Mycobacterium phage 39HC, complete genome		keep
KJ192196.1	Mycobacterium phage 40AC, complete genome		keep
MH509441.1	Mycobacterium phage Acolyte, complete genome		keep
MF324915.1	Mycobacterium phage Amgine, complete genome		keep
MH509442.1	Mycobacterium phage Aminay, complete genome		keep
MN234188.1	Mycobacterium phage Anthony, complete genome		keep
MN234183.1	Mycobacterium phage Antsirabe, complete genome		keep
MK494114.1	Mycobacterium phage Argie, complete genome		keep
ON970575.1	Mycobacterium phage Austelle, complete genome		keep
MF141540.1	Mycobacterium phage Avocado, complete genome		keep
KX683423.1	Mycobacterium phage BabyRay, complete genome		keep
KR080199.1	Mycobacterium phage Baee, complete genome		keep
AY129339.1	Mycobacterium phage Barnyard, complete genome		keep
ON970615.1	Mycobacterium phage Baudelaire, complete genome		keep
MK061407.1	Mycobacterium phage Beelzebub, complete genome		keep
MN586002.1	Mycobacterium phage BiancaTri92, complete genome		keep
JN412591.1	Mycobacterium phage BigNuz, complete genome		keep
KU728633.1	Mycobacterium phage Bipper, complete genome		keep
MN813686.1	Mycobacterium phage BirdsNest, complete genome		keep
MZ274310.1	Mycobacterium phage Boilgate, complete genome		keep
MK494108.1	Mycobacterium phage Charm, complete genome		keep
AY129333.1	Mycobacterium phage Che9c, complete genome		keep
MN908688.1	Mycobacterium phage Cornie, complete genome		keep
MK059749.1	Mycobacterium phage CRB2, complete genome		keep
MG757156.1	Mycobacterium phage Cuke, complete genome		keep
MK494095.1	Mycobacterium phage Daegal, complete genome		keep
KF306380.1	Mycobacterium phage DrDrey, complete genome		keep
MK279909.1	Mycobacterium phage DrLupo, complete genome		keep
JN698994.1	Mycobacterium phage DS6A, complete genome		keep
MN234187.1	Mycobacterium phage DyoEdafos, complete genome		keep
MN234174.1	Mycobacterium phage Efra2, complete genome		keep
KY385381.1	Mycobacterium phage EniyanLRS, complete genome		keep
KT281789.1	Mycobacterium phage Enkosi, complete genome		keep
MH479914.1	Mycobacterium phage FugateOSU, complete genome		keep
OP297541.2	Mycobacterium phage Funsized, complete genome		keep
KJ567043.1	Mycobacterium phage Gaia, complete genome		keep
MT522004.1	Mycobacterium phage Gail, complete genome		keep
MN284903.1	Mycobacterium phage GaugeLDP, complete genome		keep
KY087993.1	Mycobacterium phage Hammy, complete genome		keep
KJ194582.1	Mycobacterium phage Hawkeye, complete genome		keep
MK224497.1	Mycobacterium phage Henu3, complete genome		keep
MN224566.1	Mycobacterium phage Herbertwm, complete genome		keep
ON260818.1	Mycobacterium phage Hilltopfarm, complete genome		keep
KX585252.1	Mycobacterium phage HortumSL17, complete genome		keep
MN234184.1	Mycobacterium phage IdentityCrisis, complete genome		keep
MN813693.1	Mycobacterium phage Imvubu, complete genome		keep
MW055906.1	Mycobacterium phage Indlovu, complete genome		keep
MN585993.1	Mycobacterium phage Indlulamithi, complete genome		keep
MG812491.1	Mycobacterium phage ItsyBitsy1, complete genome		keep
MT310858.1	Mycobacterium phage Iwokeuplikedis, complete genome		keep
KY471460.1	Mycobacterium phage Jabith, complete genome		keep
MK279840.1	Mycobacterium phage JacoRen57, complete genome		keep
JF704108.1	Mycobacterium phage JoeDirt, complete genome		keep
MH020237.1	Mycobacterium phage Jsquared, complete genome		keep
ON687735.1	Mycobacterium phage Kashi_VT1, complete genome		keep
MN310542.1	Mycobacterium phage Keziacharles14, complete genome		keep
MF472895.1	Mycobacterium phage Kimona, complete genome		keep
MT498041.1	Mycobacterium phage KingCyrus, complete genome		keep
MK376955.1	Mycobacterium phage KiSi, complete genome		keep
MZ150786.2	Mycobacterium phage Knocker, complete genome		keep
MG099945.1	Mycobacterium phage Koko, complete genome		keep
MK494124.1	Mycobacterium phage Kristoff, complete genome		keep
MF140414.1	Mycobacterium phage Krypton555, complete genome		keep
MG009575.1	Mycobacterium phage Kumao, complete genome		keep
MN234185.1	Mycobacterium phage Lemuria, complete genome		keep
ON108643.1	Mycobacterium phage Leopard, complete genome		keep
JN699015.1	Mycobacterium phage LHTSCC, complete genome		keep
MN284893.1	Mycobacterium phage LilMcDreamy, complete genome		keep
MK977707.1	Mycobacterium phage LilSpotty, complete genome		keep
MG099946.1	Mycobacterium phage LouisV14, complete genome		keep
MN096376.1	Mycobacterium phage Lucyedi, complete genome		keep
JX042579.1	Mycobacterium phage MacnCheese, complete genome		keep
MW460248.1	Mycobacterium phage Maco2, complete genome		keep
MN234170.1	Mycobacterium phage MalagasyRose, complete genome		keep
MN284895.1	Mycobacterium phage Marshawn, complete genome		keep
OP172874.1	Mycobacterium phage Mask, complete genome		keep
MG925349.1	Mycobacterium phage Mendokysei, complete genome		keep
KF986246.1	Mycobacterium phage MichelleMyBell, complete genome		keep
KP027206.1	Mycobacterium phage Milly, complete genome		keep
MF472893.1	Mycobacterium phage MissWhite, complete genome		keep
MH001449.1	Mycobacterium phage MooMoo, complete genome		keep
MH316565.1	Mycobacterium phage Mortcellus, complete genome		keep
KY223999.1	Mycobacterium phage MrMagoo, complete genome		keep
MT776806.1	Mycobacterium phage MrMiyagi, complete genome		keep
MF141539.1	Mycobacterium phage MyraDee, complete genome		keep
EU826466.1	Mycobacterium phage Myrna, complete genome		keep
MH020239.1	Mycobacterium phage Naca, complete genome		keep
MW578836.1	Mycobacterium phage Nanosmite, complete genome		keep
MH001447.1	Mycobacterium phage Nilo, complete genome		keep
ON108645.1	Mycobacterium phage NoShow, complete genome		keep
MN062708.1	Mycobacterium phage NothingSpecial, complete genome		keep
JN699014.1	Mycobacterium phage Nova, complete genome		keep
KF986247.1	Mycobacterium phage Oaker, complete genome		keep
MH779514.1	Mycobacterium phage Paito, complete genome		keep
JN412589.1	Mycobacterium phage Patience, complete genome		keep
MG099947.1	Mycobacterium phage Ph8s, complete genome		keep
MN703408.1	Mycobacterium phage Phaded, complete genome		keep
KT206225.1	Mycobacterium phage Phlei, complete genome		keep
MK524529.1	Mycobacterium phage Phoebus, complete genome		keep
KU935731.1	Mycobacterium phage Phrann, complete genome		keep
MK494105.1	Mycobacterium phage Pinnie, complete genome		keep
AP018486.1	Mycobacterium phage PP DNA, complete genome		keep
EU770222.1	Mycobacterium phage Predator, complete genome		keep
MW584173.1	Mycobacterium phage prophi102-2, complete genome	unknown if excised, only detected within a genome	excluded	unknown if excised, only detected within a genome
MW584174.1	Mycobacterium phage prophi43-6, complete genome	unknown if excised, only detected within a genome	excluded	unknown if excised, only detected within a genome
MW584168.1	Mycobacterium phage prophi58-1, complete genome	unknown if excised, only detected within a genome	excluded	unknown if excised, only detected within a genome
MW584177.1	Mycobacterium phage prophi62-3, complete genome	unknown if excised, only detected within a genome	excluded	unknown if excised, only detected within a genome
MW584153.1	Mycobacterium phage prophi79-1, complete genome	unknown if excised, only detected within a genome	excluded	unknown if excised, only detected within a genome
MW584160.1	Mycobacterium phage prophi86-1, complete genome	unknown if excised, only detected within a genome	excluded	unknown if excised, only detected within a genome
MW584187.1	Mycobacterium phage prophi91-3, complete genome	unknown if excised, only detected within a genome	excluded	unknown if excised, only detected within a genome
MW584206.1	Mycobacterium phage prophi91-4, complete genome	unknown if excised, only detected within a genome	excluded	unknown if excised, only detected within a genome
MW584169.1	Mycobacterium phage prophiGD05-1, complete genome	unknown if excised, only detected within a genome	excluded	unknown if excised, only detected within a genome
MW584191.1	Mycobacterium phage prophiGD05-2, complete genome	unknown if excised, only detected within a genome	excluded	unknown if excised, only detected within a genome
MW584185.1	Mycobacterium phage prophiGD05-3, complete genome	unknown if excised, only detected within a genome	excluded	unknown if excised, only detected within a genome
MW584155.1	Mycobacterium phage prophiGD11-3, complete genome	unknown if excised, only detected within a genome	excluded	unknown if excised, only detected within a genome
MW584180.1	Mycobacterium phage prophiGD15-1, complete genome	unknown if excised, only detected within a genome	excluded	unknown if excised, only detected within a genome
MW584205.1	Mycobacterium phage prophiGD21-1, complete genome	unknown if excised, only detected within a genome	excluded	unknown if excised, only detected within a genome
MW584159.1	Mycobacterium phage prophiGD24-3, complete genome	unknown if excised, only detected within a genome	excluded	unknown if excised, only detected within a genome
MW584167.1	Mycobacterium phage prophiGD43A-5, complete genome	unknown if excised, only detected within a genome	excluded	unknown if excised, only detected within a genome
MW584156.1	Mycobacterium phage prophiGD44-1, complete genome	unknown if excised, only detected within a genome	excluded	unknown if excised, only detected within a genome
MW584195.1	Mycobacterium phage prophiGD51-2, complete genome	unknown if excised, only detected within a genome	excluded	unknown if excised, only detected within a genome
MW584202.1	Mycobacterium phage prophiGD54-2, complete genome	unknown if excised, only detected within a genome	excluded	unknown if excised, only detected within a genome
MW584188.1	Mycobacterium phage prophiGD91-2, complete genome	unknown if excised, only detected within a genome	excluded	unknown if excised, only detected within a genome
MN096355.1	Mycobacterium phage Purky, complete genome		keep
MN617843.1	Mycobacterium phage Quesadilla, complete genome		keep
MK801735.1	Mycobacterium Phage Rachaly, complete genome		keep
MK494113.1	Mycobacterium phage Refuge, complete genome		keep
MT658803.1	Mycobacterium phage Reindeer, complete genome		keep
MG770216.1	Mycobacterium phage Rem711, complete genome		keep
MH651187.1	Mycobacterium phage Renaud18, complete genome		keep
KF024727.1	Mycobacterium phage Reprobate, complete genome		keep
MH590592.1	Mycobacterium phage Ryadel, complete genome		keep
MH744423.1	Mycobacterium phage Saguaro, complete genome		keep
MZ820085.1	Mycobacterium phage ScoobyDoobyDoo, complete genome		keep
MT114163.1	Mycobacterium phage Settecandela, complete genome		keep
KY945355.1	Mycobacterium phage Shandong1, complete genome		keep
KP273225.1	Mycobacterium phage Sheen, complete genome		keep
MF324911.1	Mycobacterium phage SirPhilip, complete genome		keep
OP297551.1	Mycobacterium phage Skinny, complete genome		keep
MF668283.1	Mycobacterium phage Smairt, complete genome		keep
KM083128.1	Mycobacterium phage Sparky, complete genome		keep
KP017311.1	Mycobacterium phage Spike509, complete genome		keep
MH513984.1	Mycobacterium phage Steamy, complete genome		keep
MK937605.1	Mycobacterium phage Stephig9, complete genome		keep
MG793454.2	Mycobacterium phage SWU2, complete genome		keep
MW601216.1	Mycobacterium phage TarsusIV, complete genome		keep
MH632120.1	Mycobacterium phage Thonko, complete genome		keep
MN234172.1	Mycobacterium phage ThulaThula, complete genome		keep
MH576966.1	Mycobacterium phage Thyatira, complete genome		keep
JF957060.1	Mycobacterium phage Timshel, complete genome		keep
MH513985.1	Mycobacterium phage Tomathan, complete genome		keep
KX752698.1	Mycobacterium phage Tonenili, complete genome		keep
KX648391.1	Mycobacterium phage Tortellini, complete genome		keep
MN234228.1	Mycobacterium phage Tourach, complete genome		keep
JN408461.1	Mycobacterium phage Trixie, complete genome		keep
MF324908.1	Mycobacterium phage Unicorn, complete genome		keep
KF713486.1	Mycobacterium phage Validus, complete genome		keep
MN234167.1	Mycobacterium phage Vanisoa, complete genome		keep
KR080194.1	Mycobacterium phage Vincenzo, complete genome		keep
MN103533.1	Mycobacterium phage Weirdo19, complete genome		keep
MH230879.1	Mycobacterium phage Xavia, complete genome		keep
MK814748.1	Mycobacterium phage XianYue, complete genome		keep
MN234195.1	Mycobacterium phage Xula, complete genome		keep
MN585979.1	Mycobacterium phage Yecey3, complete genome		keep
JF704115.1	Mycobacterium phage Yoshi, complete genome		keep
MN234176.1	Mycobacterium phage Yuna, complete genome		keep
MF155936.1	Mycobacterium phage ZenTime222, complete genome		keep
MW202796.1	Myoviridae sp. isolate ct2os315, complete genome	unclear if isolated	excluded	unclear if isolated
MW202462.1	Myoviridae sp. isolate ct2t2046, complete genome	unclear if isolated	excluded	unclear if isolated
MW202867.1	Myoviridae sp. isolate ct3Oc712, complete genome	unclear if isolated	excluded	unclear if isolated
MW202475.1	Myoviridae sp. isolate ct76p945, complete genome	unclear if isolated	excluded	unclear if isolated
MW202675.1	Myoviridae sp. isolate ct7L0027, complete genome	unclear if isolated	excluded	unclear if isolated
MW202520.1	Myoviridae sp. isolate cta1H496, complete genome	unclear if isolated	excluded	unclear if isolated
MW202455.1	Myoviridae sp. isolate ctfzr933, complete genome	unclear if isolated	excluded	unclear if isolated
MW202566.1	Myoviridae sp. isolate cthkR962, complete genome	unclear if isolated	excluded	unclear if isolated
MW202879.1	Myoviridae sp. isolate ctjtQ328, complete genome	unclear if isolated	excluded	unclear if isolated
MW202710.1	Myoviridae sp. isolate ctnlZ23, complete genome	unclear if isolated	excluded	unclear if isolated
MW202613.1	Myoviridae sp. isolate ctOK67, complete genome	unclear if isolated	excluded	unclear if isolated
MW202816.1	Myoviridae sp. isolate ctsHD2, complete genome	unclear if isolated	excluded	unclear if isolated
MW202426.1	Myoviridae sp. isolate ctsTn925, complete genome	unclear if isolated	excluded	unclear if isolated
MW202573.1	Myoviridae sp. isolate ctTUS972, complete genome	unclear if isolated	excluded	unclear if isolated
MW202897.1	Myoviridae sp. isolate ctUhy936, complete genome	unclear if isolated	excluded	unclear if isolated
MW202496.1	Myoviridae sp. isolate ctvy9321, complete genome	unclear if isolated	excluded	unclear if isolated
MW202711.1	Myoviridae sp. isolate ctyzp037, complete genome	unclear if isolated	excluded	unclear if isolated
OK085710.1	Myxococcus phage Mx4, complete genome		keep
AB746912.1	Nitratiruptor phage NrS-1 DNA, complete genome		keep
LC545443.1	Nitratiruptor phage NrS-2 DNA, complete genome		keep
LC545445.1	Nitratiruptor phage NrS-4 DNA, complete genome		keep
KJ534580.1	Nitrincola phage 1M3-16, complete genome		keep
MW654182.1	Nocardia phage KYD2, complete genome		keep
MW452562.1	Nocardia phage NC1, complete genome		keep
MF477236.1	Nocardia phage NTR1, complete genome		keep
MW582532.1	Nocardia phage P3.1, complete genome		keep
MK605244.1	Nodularia phage vB_NspS-kac65v162, complete genome		keep
KU234533.1	Nostoc phage A1, complete genome		keep
KU234532.1	Nostoc phage N1, complete genome		keep
MT426122.1	Nostoc phage YongM, complete genome		keep
MW560978.1	Oceanospirillum phage vB_OliS_GJ44, complete genome		keep
OL658619.1	Oceanospirillum phage vB_OsaM_PD0307, complete genome		keep
KX669658.1	Ochrobactrum phage POA1180, complete genome		keep
KY417925.1	Ochrobactrum phage POI1126, complete genome		keep
MT028491.1	Ochrobactrum phage vB_OspM_OC, complete genome		keep
MT028492.1	Ochrobactrum phage vB_OspP_OH, complete genome		keep
MH220877.1	Oenococcus phage phiOE33PA, complete genome		keep
KF183314.1	Oenococcus phage phiS11, complete genome		keep
MF939898.1	Oenococcus phage vB_OeS_unk162, complete genome		keep
MT732457.1	Olleya phage Harreka_1, complete genome		keep
MH454076.1	Paenibacillus phage Ash, complete genome		keep
MG727697.1	Paenibacillus phage Dragolir, complete genome		keep
HQ332138.1	Paenibacillus phage PG1 genomic sequence	isolation details on NCBI submission despite lack of pub	keep	isolation details on NCBI submission despite lack of pub
CP019719.1	Paenibacillus phage phiERICV, complete genome		keep
MK533143.1	Paenibacillus phage vB_PlaP_API480, complete genome		keep
KT361654.1	Paenibacillus phage Vegas, complete genome		keep
MN038177.1	Panteoa phage Kyle, complete genome		keep
MN038175.1	Panteoa phage Phynn, complete genome		keep
MZ501269.1	Pantoea phage AH01, complete genome		keep
MZ501270.1	Pantoea phage AH07, complete genome		keep
FR687252.1	Pantoea phage LIMElight complete genome		keep
FR751545.1	Pantoea phage LIMEzero complete genome		keep
OK570186.1	Pantoea phage Nafs113, complete genome		keep
OK570184.1	Pantoea phage Nifs112, complete genome		keep
OK570185.1	Pantoea phage Nufs112, complete genome		keep
OL396571.1	Pantoea phage PdC23, complete genome		keep
MK798142.1	Pantoea phage vB_PagM_AAM22, complete genome		keep
MK798143.1	Pantoea phage vB_PagM_AAM37, complete genome		keep
MN450150.1	Pantoea phage vB_PagP-SK1, complete genome		keep
MK770119.1	Pantoea phage vB_PagS_AAS21, complete genome		keep
MK095606.1	Pantoea phage vB_PagS_AAS23, complete genome		keep
MK095605.1	Pantoea phage vB_PagS_MED16, complete genome		keep
MG948468.1	Pantoea phage vB_PagS_Vid5, complete genome		keep
MN929097.1	Parabacteroides phage PDS1, complete genome		keep
KR072689.1	Paracoccus phage Shpa, complete genome		keep
MK291441.1	Paracoccus phage vB_PbeS_Pben1, complete genome		keep
MK291442.1	Paracoccus phage vB_PkoS_Pkon1, complete genome		keep
OM654376.2	Paracoccus phage vB_PmaP_KLEP18-1, complete genome		keep
KP162168.1	Paracoccus phage vB_PmaS-R3, complete genome		keep
MK291443.1	Paracoccus phage vB_PsuS_Psul1, complete genome		keep
MK291444.1	Paracoccus phage vB_PthS_Pthi1, complete genome		keep
MK291445.1	Paracoccus phage vB_PyeM_Pyei1, complete genome		keep
OM654378.1	Pararheinheimera phage vB_PsoM_KLER1-1, complete genome		keep
MH238466.1	Pasteurella phage AFS-2018a, complete genome		keep
DQ114220.1	Pasteurella phage F108, complete genome		keep
MH238467.1	Pasteurella phage Pm86, complete genome		keep
KY203335.1	Pasteurella phage PMP-GADVASU-IND, complete genome		keep
MF034659.1	Pasteurella phage vB_PmuP_PHB02, complete genome		keep
MG432137.1	Pectinobacterium phage PEAT2, complete genome		keep
KU574722.1	Pectinobacterium phage vB_PcaM_CBB, complete genome		keep
KF835987.1	Pectobacterium bacteriophage PM2, complete genome		keep
MF979564.1	Pectobacterium phage DU_PP_V, complete genome		keep
MH059637.1	Pectobacterium phage Jarilo, complete genome		keep
MN692199.1	Pectobacterium phage MA12, complete genome		keep
MN509793.1	Pectobacterium phage MA13, partial genome		keep
JX195166.1	Pectobacterium phage My1, complete genome		keep
KR604693.1	Pectobacterium phage Peat1, complete genome		keep
MW001769.1	Pectobacterium phage phiPccP-1, complete genome		keep
KF534715.1	Pectobacterium phage PM1, complete genome		keep
MT560058.1	Pectobacterium phage POP12, complete genome		keep
KY744566.1	Pectobacterium phage POP72, complete genome		keep
KX756572.1	Pectobacterium phage PP2, complete genome		keep
KY250035.2	Pectobacterium phage PP47, complete genome		keep
LC375533.1	Pectobacterium phage PPWS2 DNA, complete genome		keep
MK290739.2	Pectobacterium phage Q19, complete genome		keep
KY549659.1	Pectobacterium phage vB_PatP_CB4, complete genome		keep
MN270891.1	Pectobacterium phage Wc4, complete genome		keep
JQ177065.1	Pectobacterium phage ZF40, complete genome		keep
JN051154.1	Pediococcus phage cIP1, complete genome		keep
KT381865.1	Pelagibaca phage vB_PeaS-P1, partial genome	partial	excluded	partial
MT375521.1	Pelagibacter phage Eistla EXVC025P, complete genome		keep
MT375523.1	Pelagibacter phage Eyrgjafa EXVC018P, complete genome		keep
MT375525.1	Pelagibacter phage Greip EXVC021P, complete genome		keep
KC465899.1	Pelagibacter phage HTVC008M, complete genome		keep
KC465898.1	Pelagibacter phage HTVC010P, complete genome		keep
KC465900.1	Pelagibacter phage HTVC011P, complete genome		keep
KC465901.1	Pelagibacter phage HTVC019P, complete genome		keep
MH579717.1	Pelagibacter phage HTVC021P, complete genome		keep
MN698239.1	Pelagibacter phage HTVC023P, complete genome	isolation information in preprint	keep	isolation information in preprint
MW273920.1	Pelagibacter phage HTVC024P, complete genome		keep
MH598799.1	Pelagibacter phage HTVC025P, complete genome		keep
MN698240.1	Pelagibacter phage HTVC026P, complete genome		keep
MN698241.1	Pelagibacter phage HTVC027P, complete genome		keep
MW273921.1	Pelagibacter phage HTVC028P, complete genome		keep
MH598800.1	Pelagibacter phage HTVC031P, complete genome		keep
MZ892993.1	Pelagibacter phage HTVC033P, complete genome		keep
MW273922.1	Pelagibacter phage HTVC034P, complete genome		keep
MW273923.1	Pelagibacter phage HTVC035P, complete genome		keep
MW273924.1	Pelagibacter phage HTVC100P, complete genome		keep
MN698243.1	Pelagibacter phage HTVC104P, complete genome		keep
MN698244.1	Pelagibacter phage HTVC106P, complete genome		keep
MH598805.1	Pelagibacter phage HTVC109P, complete genome		keep
MN698245.1	Pelagibacter phage HTVC111P, complete genome		keep
MN698246.1	Pelagibacter phage HTVC112P, complete genome		keep
MN698247.1	Pelagibacter phage HTVC115P, complete genome		keep
MH598806.1	Pelagibacter phage HTVC119P, complete genome		keep
MH598807.1	Pelagibacter phage HTVC120P, complete genome		keep
MH598801.1	Pelagibacter phage HTVC200P, complete genome		keep
MH598802.1	Pelagibacter phage HTVC201P, complete genome		keep
MN698248.1	Pelagibacter phage HTVC202P, complete genome		keep
MW273925.1	Pelagibacter phage HTVC203P, complete genome		keep
MW273926.1	Pelagibacter phage HTVC204P, complete genome		keep
MT375529.1	Pelagibacter phage Kolga EXVC016S, complete genome		keep
MT647605.1	Pelagibacter phage Lederberg EXVC029P, complete genome		keep
MT647606.1	Pelagibacter phage Mosig EXVC030M, complete genome		keep
OP131294.1	Pelagibacter phage Skadi-6 EXVC106P, complete genome		keep
JQ823122.1	Persicivirga phage P12024S, complete genome		keep
MT270409.1	Phaeobacter phage MD18, complete genome		keep
MW574966.1	Phage 023Pt_psg01, complete genome	metagenomic	excluded	metagenomic
MZ188970.1	Phage CBW1004C-Prop1, complete genome	unclear if isolated	excluded	unclear if isolated
AB285204.1	Phage cdtI DNA, complete genome	isolation paper: https://pubmed.ncbi.nlm.nih.gov/17726095/	keep	isolation paper: https://pubmed.ncbi.nlm.nih.gov/17726095/
MT121960.1	Phage DP SC_2_H4_2017 DNA polymerase 1 and recombinase A genes, complete cds	only some genes	excluded	only some genes
MT121964.1	Phage DP SC_6_H4_2017 DNA cytosine methyltransferase and putative helicase genes, complete cds	only some genes	excluded	only some genes
MN940411.1	Phage f2b1, partial genome	partial	excluded	partial
KX397280.1	Phage MedPE-SWcel-C56, complete genome	metagenomic	excluded	metagenomic
LT598654.1	Phage NCTB genome assembly, complete genome: monopartite	unclear if isolated	excluded	unclear if isolated
AB823818.1	Phage phi OH2 DNA, complete genome	unclear if isolated	excluded	unclear if isolated
KF626665.1	Phage Sano, complete genome		keep
ON807605.1	Phage vB_KsaM-C1, complete genome	unclear if isolated	excluded	unclear if isolated
MZ361827.1	Phage vB_LmoS_P7, complete genome	unclear if isolated	excluded	unclear if isolated
ON245412.1	Phage vB_RanS_PJN03, complete genome	unclear if isolated	excluded	unclear if isolated
KX534340.1	Phage Wrath, partial genome	isolation paper: https://www.ncbi.nlm.nih.gov/pmc/articles/PMC5122675/	keep	isolation paper: https://www.ncbi.nlm.nih.gov/pmc/articles/PMC5122675/
EF537008.1	Phormidium phage Pf-WMP3, complete genome		keep
DQ875742.1	Phormidium phage Pf-WMP4, complete genome		keep
HQ683709.1	Planktothrix phage PaV-LD, complete genome		keep
OP056300.1	Plectonema phage Pbo-yong3, complete genome		keep
MG696115.1	Plesiomonas phage phiP4-7, complete genome		keep
KJ183191.1	Podophage Lau218, complete genome	metagenomic	excluded	metagenomic
MW202744.1	Podoviridae sp. isolate ct1fd225, complete genome	metagenomic	excluded	metagenomic
MW202785.1	Podoviridae sp. isolate ct2G2228, complete genome	metagenomic	excluded	metagenomic
MW202510.1	Podoviridae sp. isolate ct3Et533, complete genome	metagenomic	excluded	metagenomic
MW202482.1	Podoviridae sp. isolate ct4oC223, complete genome	metagenomic	excluded	metagenomic
MW202803.1	Podoviridae sp. isolate ct52p938, complete genome	metagenomic	excluded	metagenomic
MW202713.1	Podoviridae sp. isolate ct7QV12, complete genome	metagenomic	excluded	metagenomic
MW202898.1	Podoviridae sp. isolate ct8d5349, complete genome	metagenomic	excluded	metagenomic
MW202572.1	Podoviridae sp. isolate ct9yY11, complete genome	metagenomic	excluded	metagenomic
MW202738.1	Podoviridae sp. isolate ctCJ8213, complete genome	metagenomic	excluded	metagenomic
MW202512.1	Podoviridae sp. isolate ctDrO704, complete genome	metagenomic	excluded	metagenomic
MW202795.1	Podoviridae sp. isolate ctEqG8, complete genome	metagenomic	excluded	metagenomic
MW202640.1	Podoviridae sp. isolate ctEw122, complete genome	metagenomic	excluded	metagenomic
MW202828.1	Podoviridae sp. isolate ctfjg026, complete genome	metagenomic	excluded	metagenomic
MW202484.1	Podoviridae sp. isolate ctfne034, complete genome	metagenomic	excluded	metagenomic
MW202557.1	Podoviridae sp. isolate ctfPj964, complete genome	metagenomic	excluded	metagenomic
MW202733.1	Podoviridae sp. isolate ctgrD200, complete genome	metagenomic	excluded	metagenomic
MW202485.1	Podoviridae sp. isolate ctHz2215, complete genome	metagenomic	excluded	metagenomic
MW202627.1	Podoviridae sp. isolate ctjLE16, complete genome	metagenomic	excluded	metagenomic
MW202691.1	Podoviridae sp. isolate ctkAd229, complete genome	metagenomic	excluded	metagenomic
MW202524.1	Podoviridae sp. isolate ctKR88, complete genome	metagenomic	excluded	metagenomic
MW202554.1	Podoviridae sp. isolate ctLwi270, complete genome	metagenomic	excluded	metagenomic
MW202647.1	Podoviridae sp. isolate ctMEh928, complete genome	metagenomic	excluded	metagenomic
MW202674.1	Podoviridae sp. isolate ctn9Y15, complete genome	metagenomic	excluded	metagenomic
MW202483.1	Podoviridae sp. isolate ctNMl277, complete genome	metagenomic	excluded	metagenomic
MW202477.1	Podoviridae sp. isolate cto1L10, complete genome	metagenomic	excluded	metagenomic
MW202697.1	Podoviridae sp. isolate ctOsX528, complete genome	metagenomic	excluded	metagenomic
MW202608.1	Podoviridae sp. isolate ctptF532, complete genome	metagenomic	excluded	metagenomic
MW202722.1	Podoviridae sp. isolate ctQRb9, complete genome	metagenomic	excluded	metagenomic
MW202801.1	Podoviridae sp. isolate ctQWt234, complete genome	metagenomic	excluded	metagenomic
MW202478.1	Podoviridae sp. isolate ctRVW222, complete genome	metagenomic	excluded	metagenomic
MW202692.1	Podoviridae sp. isolate ctuNt529, complete genome	metagenomic	excluded	metagenomic
MW202615.1	Podoviridae sp. isolate ctwe8250, complete genome	metagenomic	excluded	metagenomic
MW202665.1	Podoviridae sp. isolate ctXG1253, complete genome	metagenomic	excluded	metagenomic
MW202481.1	Podoviridae sp. isolate ctXG6705, complete genome	metagenomic	excluded	metagenomic
MW202473.1	Podoviridae sp. isolate ctype202, complete genome	metagenomic	excluded	metagenomic
MW202701.1	Podoviridae sp. isolate ctYwJ313, complete genome	metagenomic	excluded	metagenomic
MT732472.1	Polaribacter phage Freya_10, complete genome		keep
MT732473.1	Polaribacter phage Leef_1, complete genome		keep
KR136260.1	Polaribacter phage P12002S, complete genome		keep
MG835450.1	Pontimonas phage phiPsal1, complete genome		keep
HQ332140.1	Prochlorococcus phage P-GSP1 genomic sequence	isolation details on NCBI submission despite lack of pub	keep	isolation details on NCBI submission despite lack of pub
GU075905.1	Prochlorococcus phage P-HM2, complete genome		keep
HQ332139.1	Prochlorococcus phage P-RSP2 genomic sequence	isolation details on NCBI submission despite lack of pub	keep	isolation details on NCBI submission despite lack of pub
OM416779.1	Prochlorococcus phage P-SCSP1u, complete genome		keep
OM416780.1	Prochlorococcus phage P-SCSP2, complete genome		keep
GU071092.1	Prochlorococcus phage P-SSM2, complete genome		keep
HQ337021.1	Prochlorococcus phage P-SSM3 genomic sequence	isolation details on NCBI submission despite lack of pub	keep	isolation details on NCBI submission despite lack of pub
GU071103.1	Prochlorococcus phage P-SSM7, complete genome		keep
HQ332137.1	Prochlorococcus phage P-SSP3 genomic sequence	isolation details on NCBI submission despite lack of pub	keep	isolation details on NCBI submission despite lack of pub
AY939843.2	Prochlorococcus phage P-SSP7, complete genome		keep
KM359505.1	Prochlorococcus phage P-TIM68, complete genome		keep
MF919491.1	Propionibacterium phage Aquarius, complete genome		keep
KX620754.1	Propionibacterium phage G4, complete genome		keep
KU984980.1	Propionibacterium phage PFR2, complete genome		keep
CP017838.1	Proteobacteria phage MWH-Nonnen-W8red 1, partial genome	partial	excluded	partial
CP017837.1	Proteobacteria phage MWH-Nonnen-W8red 2, partial genome	partial	excluded	partial
MT661596.1	Proteus phage 10, complete genome		keep
MN840487.1	Proteus phage 2207-N35, complete genome		keep
MT740245.1	Proteus phage M4H10_20, complete genome		keep
MN098326.1	Proteus phage Myduc, complete genome		keep
MG696114.1	Proteus phage phiP4-3, complete genome		keep
KM819696.1	Proteus phage PM 93, complete genome		keep
MG030346.1	Proteus phage PM87, complete genome		keep
MN062188.1	Proteus phage Saba, complete genome		keep
MW367898.1	Proteus phage SJ_PmiM, complete genome		keep
MZ424863.1	Proteus phage vB_PmiM_ZX7, complete genome		keep
OL539469.1	Proteus phage vB_PmiP_Brookers, complete genome		keep
MG575421.1	Proteus phage vB_PmiP_RS51pmB, complete genome		keep
KY420199.1	Proteus phage vB_PvuS_Pm34, complete genome		keep
OM256482.1	Providencia phage EPr2, complete genome		keep
MW145139.1	Providencia phage Kokobel1, complete genome		keep
MW145138.1	Providencia phage Kokobel2, complete genome		keep
MW057854.1	Providencia phage PSTCR2, complete genome		keep
MW057855.1	Providencia phage PSTCR3, complete genome		keep
MW057858.1	Providencia phage PSTCR6, complete genome		keep
MW057861.1	Providencia phage PSTCR7, complete genome		keep
MW057862.1	Providencia phage PSTCR7lys, partial genome	partial	excluded	partial
MW057859.1	Providencia phage PSTCR8lys, complete genome		keep
MW145136.1	Providencia phage PSTNGR1, complete genome		keep
MW145137.1	Providencia phage PSTNGR2lys, complete genome		keep
MW358930.1	Providencia phage PSTRCR_114, complete genome		keep
MW358929.1	Providencia phage PSTRCR_117lys, complete genome		keep
MW358928.1	Providencia phage PSTRCR_120, complete genome		keep
MW358927.1	Providencia phage PSTRCR_127, complete genome		keep
MW358931.1	Providencia phage PSTRCR_128, complete genome		keep
KY363465.1	Providencia phage vB_PreS_PR1, complete genome		keep
MT675126.1	Providencia phage vB_PreS-PatoteraRojo, complete genome		keep
MT675125.1	Providencia phage vB_PreS-Stilesk, complete genome		keep
OM654377.1	Pseudaeromonas phage vB_PpeM_ KLEP7, complete genome		keep
ON014753.1	Pseudanabaena phage Pam1, complete genome		keep
ON014754.1	Pseudanabaena phage Pam2, complete genome		keep
ON014755.1	Pseudanabaena phage Pam3, complete genome		keep
ON014756.1	Pseudanabaena phage Pam4, complete genome		keep
ON014757.1	Pseudanabaena phage Pam5, complete genome		keep
ON528933.1	Pseudarthrobacter phage KshKPC-M, complete genome		keep
KJ944830.1	Pseudoalteromonas phage B8b, partial genome	partial	excluded	partial
KX365748.1	Pseudoalteromonas phage BS5, complete genome		keep
KY045851.1	Pseudoalteromonas phage C5a, complete genome		keep
MK387309.1	Pseudoalteromonas phage C7, complete genome		keep
KR534323.1	Pseudoalteromonas phage H101, complete genome		keep
MF988720.1	Pseudoalteromonas phage J2-1, complete genome		keep
MF098558.1	Pseudoalteromonas phage KB12-38, partial genome	partial	excluded	partial
KX365747.1	Pseudoalteromonas phage PH1, complete genome		keep
KX822733.1	Pseudoalteromonas phage PH357, complete genome		keep
KY379511.2	Pseudoalteromonas phage PHS21, complete genome		keep
KR060090.1	Pseudoalteromonas phage Pq0, complete genome		keep
JF974296.1	Pseudoalteromonas phage pYD6-A genomic sequence	isolation details on NCBI submission despite lack of pub	keep	isolation details on NCBI submission despite lack of pub
KC542353.1	Pseudoalteromonas phage TW1, complete genome		keep
KU747973.1	Pseudoalteromonas phage vB_PspS-H40/1, complete genome		keep
MN313256.1	Pseudoalteromonas phage XCL1123, complete genome		keep
KX257490.2	Pseudoalteromonas virus vB_PspP-H6/1, complete genome		keep
AY575774.1	Pseudomonas aeruginosa bacteriophage PaP2, complete genome		keep
EU197055.1	Pseudomonas phage 201phi2-1, complete genome		keep
MT152150.1	Pseudomonas phage 8P, complete genome		keep
MH113814.1	Pseudomonas phage Achelous, complete genome		keep
JX676771.1	Pseudomonas phage AF, complete genome		keep
MZ501271.1	Pseudomonas phage AH02, complete genome		keep
MH113815.1	Pseudomonas phage Alpheus, complete genome		keep
OM982621.1	Pseudomonas phage Astolliot, complete genome		keep
MN585195.1	Pseudomonas phage AUS531phi, complete genome		keep
MW286266.1	Pseudomonas phage Bertil, complete genome		keep
JN991020.1	Pseudomonas phage Bf7, complete genome		keep
MT094430.1	Pseudomonas phage BIM BV-45, complete genome		keep
MG775259.1	Pseudomonas phage Bjorn, complete genome		keep
OL412002.1	Pseudomonas phage BroderSalsa, complete genome		keep
MT941682.1	Pseudomonas phage BUCT553, complete genome		keep
MN729595.1	Pseudomonas phage CHF1, complete genome		keep
MT663720.1	Pseudomonas phage DDSR119, complete genome		keep
MK034952.1	Pseudomonas phage Dobby, complete genome		keep
MT711888.1	Pseudomonas phage Dolphis, complete genome		keep
EU982300.1	Pseudomonas phage DVM-2008, genomic sequence	phage name does not appear in associated publication, hard to tell if excised and sequenced (paper: https://bmcmicrobiol.biomedcentral.com/articles/10.1186/1471-2180-9-8)	excluded	phage name does not appear in associated publication, hard to tell if excised and sequenced (paper: https://bmcmicrobiol.biomedcentral.com/articles/10.1186/1471-2180-9-8)
OL581612.1	Pseudomonas phage Eisa9, complete genome		keep
ON169972.1	Pseudomonas phage EM, complete genome		keep
MT108728.1	Pseudomonas phage Epa17, complete genome		keep
MT118305.1	Pseudomonas phage Epa41, complete genome		keep
MT108731.1	Pseudomonas phage Epa43, complete genome		keep
LT986460.2	Pseudomonas phage GP100 genome assembly, chromosome: 1	unclear if isolated	excluded	unclear if isolated
KC262634.1	Pseudomonas phage H66, complete genome		keep
OM223115.1	Pseudomonas phage hairong, complete genome		keep
AP019415.2	Pseudomonas phage HU1 HU1 DNA, complete genome		keep
MN029011.1	Pseudomonas phage Iggy, complete genome		keep
MG018928.1	Pseudomonas phage inbricus, complete genome		keep
MW460249.1	Pseudomonas phage Itty13, complete genome		keep
MK574078.1	Pseudomonas phage KP1, complete sequence	isolation details on NCBI submission despite lack of pub	keep	isolation details on NCBI submission despite lack of pub
AB910393.1	Pseudomonas phage KPP25 DNA, complete sequence	lots of pubs	keep	lots of pubs
MK473373.2	Pseudomonas phage Lana, complete genome		keep
MG775260.1	Pseudomonas phage Littlefix, complete genome		keep
AM265639.1	Pseudomonas phage LKA1 complete genome, specific host Pseudomonas aeruginosa		keep
JQ768459.1	Pseudomonas phage Lu11, complete genome		keep
FN422398.1	Pseudomonas phage LUZ7 complete genome		keep
MZ826350.1	Pseudomonas phage M5.1, complete genome		keep
KX198612.1	Pseudomonas phage MD8, complete genome		keep
MW862109.1	Pseudomonas phage Medea1, complete genome		keep
MT104474.1	Pseudomonas phage MR14, complete genome		keep
MT104476.1	Pseudomonas phage MR16, complete genome		keep
MT104466.1	Pseudomonas phage MR2, complete genome		keep
MH113813.1	Pseudomonas phage Nerthus, complete genome		keep
MG018927.1	Pseudomonas phage nickie, complete genome		keep
MH113812.1	Pseudomonas phage Njord, complete genome		keep
MF063068.1	Pseudomonas phage Noxifer, complete genome		keep
KX129925.1	Pseudomonas phage NP1, complete genome		keep
MG845684.1	Pseudomonas phage NV1, complete genome		keep
KU535860.1	Pseudomonas phage O4, complete genome		keep
JN627160.1	Pseudomonas phage OBP, complete genome		keep
MK599315.1	Pseudomonas phage PA1C, complete genome		keep
KF147891.1	Pseudomonas phage PaBG, complete genome		keep
OK041467.1	Pseudomonas phage PAE2, complete genome		keep
JQ067087.2	Pseudomonas phage PaMx11, complete genome		keep
JQ067093.2	Pseudomonas phage PaMx74, partial genome		keep
MT080102.1	Pseudomonas phage PAP02, complete genome		keep
MZ496292.1	Pseudomonas phage PARCL1pr, complete genome		keep
MT613935.1	Pseudomonas phage Persinger, complete genome		keep
KU873925.1	Pseudomonas phage pf16, complete genome		keep
OM131411.1	Pseudomonas phage Pf17397_F_PD1, complete genome		keep
MH268168.1	Pseudomonas phage PFP1, complete genome		keep
MF042360.1	Pseudomonas phage Phabio, complete genome		keep
OK040171.1	Pseudomonas phage PHB09, complete genome		keep
MH382836.1	Pseudomonas phage phCDa, complete genome		keep
JN175269.1	Pseudomonas phage phi_Pto-bp6g, complete genome		keep
FN594518.1	Pseudomonas phage phi-2, complete genome, isolated from Pseudomonas fluorescens SBW25		keep
KT887557.1	Pseudomonas phage phi1, complete genome		keep
KT887559.1	Pseudomonas phage phi3, complete genome		keep
KU708004.1	Pseudomonas phage phiAH14a endogenous virus, complete genome		keep
OP361299.1	Pseudomonas phage phiH2, complete genome		keep
GU583987.1	Pseudomonas phage phiIBB-PF7A, complete genome		keep
MT740307.1	Pseudomonas phage phiK7A1, complete genome		keep
MT354569.1	Pseudomonas phage phiK7B1, complete genome		keep
MG845683.1	Pseudomonas phage phiNV3, complete genome		keep
MG589386.1	Pseudomonas phage phiPA01_EW, complete genome		keep
HQ630627.1	Pseudomonas phage PhiPA3, complete genome		keep
KU862660.1	Pseudomonas phage phiPMW, complete genome		keep
MT670417.1	Pseudomonas phage phiPsa267, complete genome		keep
MT711890.1	Pseudomonas phage PlaquesPlease, complete genome		keep
MG596800.2	Pseudomonas phage PMBT14, complete genome		keep
MG596799.1	Pseudomonas phage PMBT3, complete genome		keep
MG775261.1	Pseudomonas phage PollyC, complete genome		keep
KT716399.1	Pseudomonas phage POR1, complete genome		keep
MW735835.1	Pseudomonas phage pPa_SNUABM_DT01, complete genome		keep
MZ868716.1	Pseudomonas phage pphageT12, complete genome		keep
KU064779.1	Pseudomonas phage PPPL-1, complete genome		keep
AB775548.1	Pseudomonas phage PPpW-3 DNA, complete sequence		keep
AB775549.1	Pseudomonas phage PPpW-4 DNA, complete sequence		keep
MF893340.1	Pseudomonas phage PPSC2, complete genome		keep
AP014684.1	Pseudomonas phage PS-1 DNA, complete sequence		keep
MZ089734.1	Pseudomonas phage PSA20, partial genome	partial	excluded	partial
MK552327.1	Pseudomonas phage Psa21, complete genome		keep
MZ089737.1	Pseudomonas phage PSA28, partial genome	partial	excluded	partial
MZ868718.1	Pseudomonas phage psageK9, complete genome		keep
MG251388.1	Pseudomonas phage Psp6, complete genome		keep
KY971609.1	Pseudomonas phage PspYZU01, complete genome		keep
KY971610.1	Pseudomonas phage PspYZU05, complete genome		keep
KY971611.1	Pseudomonas phage PspYZU08, complete genome		keep
MT121966.1	Pseudomonas phage SC_8_H2H8_2017 translation initiation factor IF-3, replication protein P, integrase, terminase, terminase A, capsid family protein, tail protein, and minor tail protein L genes, complete cds	only genes	excluded	only genes
MT121967.1	Pseudomonas phage SC_9_H1H8_2017 head-tail joining protein, capsid family protein, portal protein, terminase, endonuclease, primase, and nucleotide kinase genes, complete cds	only genes	excluded	only genes
MH518298.3	Pseudomonas phage SCYZ1, complete genome		keep
MF042361.1	Pseudomonas phage Skulduggery, complete genome		keep
MT711887.2	Pseudomonas phage Stalingrad, complete genome		keep
MG018926.1	Pseudomonas phage tabernarius, complete genome		keep
MG707188.1	Pseudomonas phage TC7, partial genome	partial	excluded	partial
HE611333.2	Pseudomonas phage tf complete genome		keep
MT995927.1	Pseudomonas phage U1B, partial genome	partial	excluded	partial
MZ605292.1	Pseudomonas phage UAntarctica, complete genome		keep
MZ605293.1	Pseudomonas phage UAVern, complete genome		keep
OM418631.1	Pseudomonas phage UFJF_PfDIW6, complete genome		keep
JX863101.2	Pseudomonas phage UFV-P2, complete genome		keep
MG018929.2	Pseudomonas phage uligo, complete genome		keep
MK934841.1	Pseudomonas phage UMP151, complete genome		keep
MK510967.1	Pseudomonas phage vB_Pae_CF54a, partial genome	partial	excluded	partial
MK511005.1	Pseudomonas phage vB_Pae_CF81a, partial genome	partial	excluded	partial
ON778006.1	Pseudomonas phage vB_Pae_HB2107-3I, complete genome		keep
KM434184.1	Pseudomonas phage vB_Pae_PS44, complete genome		keep
MN536026.1	Pseudomonas phage vB_Pae-SS2019XI, complete genome		keep
KR052143.1	Pseudomonas phage vB_PaeM_MAG1, complete genome		keep
LR588166.1	Pseudomonas phage vB_PaeM_MIJ3	isolation paper: https://www.ncbi.nlm.nih.gov/bioproject/PRJEB32093	keep	isolation paper: https://www.ncbi.nlm.nih.gov/bioproject/PRJEB32093
OU343168.1	Pseudomonas phage vB_PaeM_phiRU genome assembly, chromosome: phiRU	isolation details: https://www.ncbi.nlm.nih.gov/bioproject/PRJEB45750	keep	isolation details: https://www.ncbi.nlm.nih.gov/bioproject/PRJEB45750
MT491207.1	Pseudomonas phage vB_PaeM_USP_18, complete genome		keep
ON857933.1	Pseudomonas phage vB_PaeP_FBPa18, complete genome		keep
ON857939.1	Pseudomonas phage vB_PaeS_FBPa45, complete genome		keep
LN610584.1	Pseudomonas phage vB_PaeS_PAO1_Ab19, complete genome		keep
MN096267.1	Pseudomonas phage vB_PaS_IME307, complete genome		keep
OM654375.1	Pseudomonas phage vB_PcuM_ KLEP17-4, complete genome		keep
MW651859.1	Pseudomonas phage vB_PstS-pAN, complete genome		keep
KU130130.1	Pseudomonas phage vB_PsyM_KIL5, complete genome		keep
MT597419.1	Pseudomonas phage vB_PsyP_3MF5, complete genome		keep
LN887844.1	Pseudomonas phage VCM genome assembly VCM, chromosome : 1	unclear if isolated but genome is compared in paper here: https://ami-journals.onlinelibrary.wiley.com/doi/pdf/10.1111/1462-2920.16106	excluded	unclear if isolated but genome is compared in paper here: https://ami-journals.onlinelibrary.wiley.com/doi/pdf/10.1111/1462-2920.16106
MG018930.1	Pseudomonas phage ventosus, complete genome		keep
KX066068.1	Pseudomonas phage VSW-3, complete genome		keep
MF975721.1	Pseudomonas phage VW-6B, complete genome		keep
MF975720.1	Pseudomonas phage VW-6S, complete genome		keep
KT968831.1	Pseudomonas phage YMC11/02/R656, complete genome		keep
KU310944.1	Pseudomonas phage YMC11/06/C171_PPU_BP, complete genome		keep
MH643778.1	Pseudomonas phage YMC12/01/R24, complete genome		keep
KU356691.1	Pseudomonas phage ZC08, complete genome		keep
ON156559.1	Pseudomonas phage ZCPS1, complete genome		keep
MK863032.2	Pseudomonas phage Zuri, complete genome		keep
OL960029.1	Pseudoxanthomonas phage PW916, complete genome		keep
MT325768.1	Psychrobacillus phage Perkons, complete genome		keep
MZ983385.1	Psychrobacillus phage PVJ1, complete genome		keep
MT410774.1	Psychrobacillus phage Spoks, complete genome		keep
OV696620.1	Psychrobacter phage D'Alembert genome assembly, complete genome: monopartite	isolation details here: https://www.ncbi.nlm.nih.gov/bioproject/PRJEB48484	keep	isolation details here: https://www.ncbi.nlm.nih.gov/bioproject/PRJEB48484
[truncated: 1,126 more rows]

## Sheet: Caudo_gen_info
genome	dataset	length	inphared_family	hcut5_cluster	new_family_designation	env_cat	env_color	genetic_code	coding_density
GQ357915	inphared	157486	Unclassified	1672	Ackermannviridae	inphared	#D7DBDD	11	0.938083
KJ174318	inphared	162910	Ackermannviridae	991	Ackermannviridae	inphared	#D7DBDD	11	0.923258
KU873925	inphared	158136	Unclassified	1359	Ackermannviridae	inphared	#D7DBDD	11	0.928062
KX147096	inphared	154938	Ackermannviridae	991	Ackermannviridae	inphared	#D7DBDD	11	0.922046
KY914485	inphared	144974	Ackermannviridae	2165	Ackermannviridae	inphared	#D7DBDD	11	0.939086
LC121084	inphared	167619	Ackermannviridae	2058	Ackermannviridae	inphared	#D7DBDD	11	0.920641
MG973030	inphared	164037	Ackermannviridae	991	Ackermannviridae	inphared	#D7DBDD	11	0.937965
MGV-GENOME-0376349	mgv	154348	Metagenomic	991	Ackermannviridae	animal_assoc	#E89503	11	0.917388
MH363700	inphared	150764	Ackermannviridae	2954	Ackermannviridae	inphared	#D7DBDD	11	0.951653
MH517022	inphared	143204	Ackermannviridae	1395	Ackermannviridae	inphared	#D7DBDD	11	0.919122
MN478483	inphared	160795	Ackermannviridae	991	Ackermannviridae	inphared	#D7DBDD	11	0.917585
MN549360	inphared	158577	Unclassified	642	Ackermannviridae	inphared	#D7DBDD	11	0.940351
MN718199	inphared	148180	Ackermannviridae	2955	Ackermannviridae	inphared	#D7DBDD	11	0.942273
MT234343	inphared	152004	Unclassified	2461	Ackermannviridae	inphared	#D7DBDD	11	0.933943
MT366762	inphared	154046	Ackermannviridae	2969	Ackermannviridae	inphared	#D7DBDD	11	0.950989
MT857002	inphared	161337	Ackermannviridae	991	Ackermannviridae	inphared	#D7DBDD	11	0.926272
MW824370	inphared	157512	Ackermannviridae	663	Ackermannviridae	inphared	#D7DBDD	11	0.938862
MW824375	inphared	162787	Ackermannviridae	663	Ackermannviridae	inphared	#D7DBDD	11	0.934166
MT732457	inphared	43175	Aggregaviridae	1855	Aggregaviridae	inphared	#D7DBDD	11	0.926369
MH674343	inphared	37129	Anaerodiviridae	3	Anaerodiviridae	inphared	#D7DBDD	11	0.852433
MN737622	inphared	32524	Anaerodiviridae	3	Anaerodiviridae	inphared	#D7DBDD	11	0.91105
KC821607	inphared	57447	Assiduviridae	1855	Assiduviridae	inphared	#D7DBDD	11	0.911901
KC821618	inphared	53664	Assiduviridae	2597	Assiduviridae	inphared	#D7DBDD	11	0.930233
MT732444	inphared	54332	Assiduviridae	2573	Assiduviridae	inphared	#D7DBDD	11	0.932213
AB451219	inphared	43079	Autographiviridae	24	Autographiviridae	inphared	#D7DBDD	11	0.930244
AB597179	inphared	40411	Autographiviridae	188	Autographiviridae	inphared	#D7DBDD	11	0.945114
AB775549	inphared	41386	Autographiviridae	188	Autographiviridae	inphared	#D7DBDD	11	0.903349
AB854109	inphared	44578	Autographiviridae	24	Autographiviridae	inphared	#D7DBDD	11	0.931805
AB920995	inphared	44360	Autographiviridae	24	Autographiviridae	inphared	#D7DBDD	11	0.924955
AF338467	inphared	46675	Autographiviridae	43	Autographiviridae	inphared	#D7DBDD	11	0.926706
AM265639	inphared	41593	Autographiviridae	24	Autographiviridae	inphared	#D7DBDD	11	0.910249
AP013538.1	uvMED	44705	Metagenomic	43	Autographiviridae	marine	#148CAD	11	0.948417
AP013539.1	uvMED	43444	Metagenomic	43	Autographiviridae	marine	#148CAD	11	0.908549
AP013540.1	uvMED	40866	Metagenomic	19	Autographiviridae	marine	#148CAD	11	0.947438
AP013541.1	uvMED	42399	Metagenomic	19	Autographiviridae	marine	#148CAD	11	0.929527
AP013542.1	uvMED	42564	Metagenomic	19	Autographiviridae	marine	#148CAD	11	0.929095
AP013543.1	uvMED	37553	Metagenomic	19	Autographiviridae	marine	#148CAD	11	0.973504
AP013544.1	uvMED	40564	Metagenomic	6	Autographiviridae	marine	#148CAD	11	0.93726
AP013545.1	uvMED	41803	Metagenomic	19	Autographiviridae	marine	#148CAD	11	0.941272
AP013546.1	uvMED	42127	Metagenomic	6	Autographiviridae	marine	#148CAD	11	0.895863
AP013547.1	uvMED	43552	Metagenomic	6	Autographiviridae	marine	#148CAD	11	0.921244
AP013548.1	uvMED	43698	Metagenomic	6	Autographiviridae	marine	#148CAD	11	0.910065
AP013549.1	uvMED	41987	Metagenomic	6	Autographiviridae	marine	#148CAD	11	0.91757
AY939843	inphared	45176	Autographiviridae	43	Autographiviridae	inphared	#D7DBDD	11	0.940455
DQ029335	inphared	39503	Autographiviridae	188	Autographiviridae	inphared	#D7DBDD	11	0.900843
EF372997	inphared	46214	Autographiviridae	43	Autographiviridae	inphared	#D7DBDD	11	0.881876
FN594518	inphared	43144	Autographiviridae	24	Autographiviridae	inphared	#D7DBDD	11	0.941011
FQ482086	inphared	45554	Autographiviridae	24	Autographiviridae	inphared	#D7DBDD	11	0.914804
FR667955	inphared	38368	Autographiviridae	188	Autographiviridae	inphared	#D7DBDD	11	0.852898
FR687252	inphared	44546	Autographiviridae	24	Autographiviridae	inphared	#D7DBDD	11	0.880012
FR751545	inphared	43032	Autographiviridae	24	Autographiviridae	inphared	#D7DBDD	11	0.889571
GU071102	inphared	47741	Autographiviridae	43	Autographiviridae	inphared	#D7DBDD	11	0.957165
GU071104	inphared	47536	Autographiviridae	43	Autographiviridae	inphared	#D7DBDD	11	0.954413
GU583987	inphared	40973	Autographiviridae	188	Autographiviridae	inphared	#D7DBDD	11	0.928856
HE956707	inphared	42085	Autographiviridae	24	Autographiviridae	inphared	#D7DBDD	11	0.929761
HG818824	inphared	39651	Autographiviridae	188	Autographiviridae	inphared	#D7DBDD	11	0.902323
HQ316584	inphared	46997	Autographiviridae	43	Autographiviridae	inphared	#D7DBDD	11	0.937975
HQ317388	inphared	44892	Autographiviridae	43	Autographiviridae	inphared	#D7DBDD	11	0.926423
HQ332137	inphared	46198	Autographiviridae	43	Autographiviridae	inphared	#D7DBDD	11	0.931859
HQ332139	inphared	42257	Autographiviridae	43	Autographiviridae	inphared	#D7DBDD	11	0.907802
HQ332140	inphared	44945	Autographiviridae	43	Autographiviridae	inphared	#D7DBDD	11	0.904906
HQ634188	inphared	45730	Autographiviridae	43	Autographiviridae	inphared	#D7DBDD	11	0.944282
JN651747	inphared	41572	Autographiviridae	24	Autographiviridae	inphared	#D7DBDD	11	0.915472
JN991020	inphared	40058	Autographiviridae	24	Autographiviridae	inphared	#D7DBDD	11	0.894054
JQ267518	inphared	43804	Autographiviridae	24	Autographiviridae	inphared	#D7DBDD	11	0.932792
JX483873	inphared	43444	Autographiviridae	6	Autographiviridae	inphared	#D7DBDD	11	0.895705
JX483874	inphared	46486	Autographiviridae	24	Autographiviridae	inphared	#D7DBDD	11	0.914662
KC310802	inphared	46547	Autographiviridae	43	Autographiviridae	inphared	#D7DBDD	11	0.933508
KC310804	inphared	44147	Autographiviridae	43	Autographiviridae	inphared	#D7DBDD	11	0.956871
KC310805	inphared	45218	Autographiviridae	43	Autographiviridae	inphared	#D7DBDD	11	0.94124
KC310806	inphared	46237	Autographiviridae	43	Autographiviridae	inphared	#D7DBDD	11	0.911997
KC465900	inphared	39921	Autographiviridae	19	Autographiviridae	inphared	#D7DBDD	11	0.941459
KC465901	inphared	42084	Autographiviridae	19	Autographiviridae	inphared	#D7DBDD	11	0.931494
KC853746	inphared	41604	Autographiviridae	24	Autographiviridae	inphared	#D7DBDD	11	0.928108
KF626666	inphared	43869	Autographiviridae	24	Autographiviridae	inphared	#D7DBDD	11	0.899268
KF626667	inphared	43940	Autographiviridae	24	Autographiviridae	inphared	#D7DBDD	11	0.923009
KF669656	inphared	40739	Autographiviridae	24	Autographiviridae	inphared	#D7DBDD	11	0.914455
KJ473423	inphared	42654	Autographiviridae	24	Autographiviridae	inphared	#D7DBDD	11	0.932199
KJ502657	inphared	44541	Autographiviridae	24	Autographiviridae	inphared	#D7DBDD	11	0.926046
KJ749827	inphared	45403	Autographiviridae	24	Autographiviridae	inphared	#D7DBDD	11	0.918243
KM199771	inphared	45718	Autographiviridae	6	Autographiviridae	inphared	#D7DBDD	11	0.894527
KM370384	inphared	44366	Autographiviridae	24	Autographiviridae	inphared	#D7DBDD	11	0.92057
KM819696	inphared	45169	Autographiviridae	24	Autographiviridae	inphared	#D7DBDD	11	0.931435
KP090453	inphared	40829	Autographiviridae	188	Autographiviridae	inphared	#D7DBDD	11	0.880624
KR153873	inphared	38084	Autographiviridae	188	Autographiviridae	inphared	#D7DBDD	11	0.918102
KR604693	inphared	45633	Autographiviridae	24	Autographiviridae	inphared	#D7DBDD	11	0.940043
KT240186	inphared	43872	Autographiviridae	24	Autographiviridae	inphared	#D7DBDD	11	0.958356
KT321314	inphared	39133	Autographiviridae	188	Autographiviridae	inphared	#D7DBDD	11	0.881379
KT381879	inphared	44974	Autographiviridae	24	Autographiviridae	inphared	#D7DBDD	11	0.940143
KT852574	inphared	39235	Autographiviridae	188	Autographiviridae	inphared	#D7DBDD	11	0.892774
KU064779	inphared	41149	Autographiviridae	188	Autographiviridae	inphared	#D7DBDD	11	0.936766
KU197013	inphared	44862	Autographiviridae	24	Autographiviridae	inphared	#D7DBDD	11	0.925772
KU310944	inphared	45417	Autographiviridae	24	Autographiviridae	inphared	#D7DBDD	11	0.923509
KX066068	inphared	40556	Autographiviridae	24	Autographiviridae	inphared	#D7DBDD	11	0.917546
KX078568	inphared	39616	Autographiviridae	188	Autographiviridae	inphared	#D7DBDD	11	0.900318
KX452696	inphared	44911	Autographiviridae	188	Autographiviridae	inphared	#D7DBDD	11	0.915744
KX660669	inphared	40551	Autographiviridae	24	Autographiviridae	inphared	#D7DBDD	11	0.932012
KX756572	inphared	41841	Autographiviridae	24	Autographiviridae	inphared	#D7DBDD	11	0.924787
KY065149	inphared	46318	Autographiviridae	24	Autographiviridae	inphared	#D7DBDD	11	0.955028
KY117485	inphared	44793	Autographiviridae	24	Autographiviridae	inphared	#D7DBDD	11	0.91079
KY250035	inphared	40995	Autographiviridae	188	Autographiviridae	inphared	#D7DBDD	11	0.899598
KY316062	inphared	42042	Autographiviridae	24	Autographiviridae	inphared	#D7DBDD	11	0.908805
KY318515	inphared	42771	Autographiviridae	24	Autographiviridae	inphared	#D7DBDD	11	0.934629
KY464836	inphared	43211	Autographiviridae	24	Autographiviridae	inphared	#D7DBDD	11	0.932679
KY744566	inphared	44760	Autographiviridae	24	Autographiviridae	inphared	#D7DBDD	11	0.894839
KY971611	inphared	40184	Autographiviridae	188	Autographiviridae	inphared	#D7DBDD	11	0.932386
KY981272	inphared	41344	Autographiviridae	24	Autographiviridae	inphared	#D7DBDD	11	0.861165
LC375533	inphared	44716	Autographiviridae	24	Autographiviridae	inphared	#D7DBDD	11	0.943689
LN878149	inphared	41620	Autographiviridae	24	Autographiviridae	inphared	#D7DBDD	11	0.905334
LR778216	inphared	42307	Autographiviridae	24	Autographiviridae	inphared	#D7DBDD	11	0.939915
MF034659	inphared	38670	Autographiviridae	188	Autographiviridae	inphared	#D7DBDD	11	0.928239
MF278336	inphared	47631	Autographiviridae	24	Autographiviridae	inphared	#D7DBDD	11	0.963658
MF403005	inphared	45423	Autographiviridae	24	Autographiviridae	inphared	#D7DBDD	11	0.912291
MF481197	inphared	45385	Autographiviridae	24	Autographiviridae	inphared	#D7DBDD	11	0.945511
MF612071	inphared	43012	Autographiviridae	24	Autographiviridae	inphared	#D7DBDD	11	0.89933
MF621978	inphared	44638	Autographiviridae	24	Autographiviridae	inphared	#D7DBDD	11	0.896882
MF683623	inphared	42439	Autographiviridae	24	Autographiviridae	inphared	#D7DBDD	11	0.903768
MF893341	inphared	39628	Autographiviridae	188	Autographiviridae	inphared	#D7DBDD	11	0.922075
MG018929	inphared	47868	Autographiviridae	24	Autographiviridae	inphared	#D7DBDD	11	0.922537
MG201401	inphared	42686	Autographiviridae	24	Autographiviridae	inphared	#D7DBDD	11	0.92412
MG545917	inphared	44603	Autographiviridae	24	Autographiviridae	inphared	#D7DBDD	11	0.919781
MG711516	inphared	41297	Autographiviridae	6	Autographiviridae	inphared	#D7DBDD	11	0.903262
MG775261	inphared	41651	Autographiviridae	24	Autographiviridae	inphared	#D7DBDD	11	0.912439
MG845683	inphared	43184	Autographiviridae	24	Autographiviridae	inphared	#D7DBDD	11	0.888385
MG878892	inphared	41832	Autographiviridae	24	Autographiviridae	inphared	#D7DBDD	11	0.938827
MG966531	inphared	39752	Autographiviridae	188	Autographiviridae	inphared	#D7DBDD	11	0.897615
MGV-GENOME-0260459	mgv	38531	Metagenomic	188	Autographiviridae	animal_assoc	#E89503	11	0.900833
MGV-GENOME-0262868	mgv	38957	Metagenomic	6	Autographiviridae	animal_assoc	#E89503	11	0.902303
MGV-GENOME-0264970	mgv	39322	Metagenomic	188	Autographiviridae	animal_assoc	#E89503	11	0.895377
MGV-GENOME-0269345	mgv	40146	Metagenomic	188	Autographiviridae	animal_assoc	#E89503	11	0.894635
MGV-GENOME-0270012	mgv	40271	Metagenomic	188	Autographiviridae	animal_assoc	#E89503	11	0.896625
MGV-GENOME-0270030	mgv	40275	Metagenomic	188	Autographiviridae	animal_assoc	#E89503	11	0.885959
MGV-GENOME-0271065	mgv	40496	Metagenomic	6	Autographiviridae	animal_assoc	#E89503	11	0.918239
MGV-GENOME-0274361	mgv	41107	Metagenomic	6	Autographiviridae	animal_assoc	#E89503	11	0.93371
MGV-GENOME-0276243	mgv	41476	Metagenomic	6	Autographiviridae	animal_assoc	#E89503	11	0.915493
MGV-GENOME-0276608	mgv	41552	Metagenomic	188	Autographiviridae	animal_assoc	#E89503	11	0.901112
MGV-GENOME-0276633	mgv	41557	Metagenomic	6	Autographiviridae	animal_assoc	#E89503	11	0.866713
MGV-GENOME-0277476	mgv	41726	Metagenomic	6	Autographiviridae	animal_assoc	#E89503	11	0.932656
MGV-GENOME-0279146	mgv	42062	Metagenomic	24	Autographiviridae	animal_assoc	#E89503	11	0.894394
MGV-GENOME-0279696	mgv	42174	Metagenomic	188	Autographiviridae	animal_assoc	#E89503	11	0.926661
MGV-GENOME-0281507	mgv	42536	Metagenomic	188	Autographiviridae	animal_assoc	#E89503	11	0.923218
MGV-GENOME-0282183	mgv	42675	Metagenomic	188	Autographiviridae	animal_assoc	#E89503	11	0.912127
MGV-GENOME-0282912	mgv	42812	Metagenomic	24	Autographiviridae	animal_assoc	#E89503	11	0.933243
MGV-GENOME-0286239	mgv	43440	Metagenomic	188	Autographiviridae	animal_assoc	#E89503	11	0.92576
MGV-GENOME-0287507	mgv	43715	Metagenomic	188	Autographiviridae	animal_assoc	#E89503	6	0.939906
MGV-GENOME-0287854	mgv	43789	Metagenomic	24	Autographiviridae	animal_assoc	#E89503	11	0.923862
MGV-GENOME-0289007	mgv	44057	Metagenomic	24	Autographiviridae	animal_assoc	#E89503	11	0.9401
MGV-GENOME-0289191	mgv	44098	Metagenomic	24	Autographiviridae	animal_assoc	#E89503	11	0.945621
MGV-GENOME-0289650	mgv	44202	Metagenomic	188	Autographiviridae	animal_assoc	#E89503	11	0.926293
MGV-GENOME-0290062	mgv	39452	Metagenomic	6	Autographiviridae	animal_assoc	#E89503	11	0.898357
MGV-GENOME-0292351	mgv	44811	Metagenomic	24	Autographiviridae	animal_assoc	#E89503	11	0.907746
MGV-GENOME-0292584	mgv	44866	Metagenomic	24	Autographiviridae	animal_assoc	#E89503	11	0.902421
MGV-GENOME-0293303	mgv	45006	Metagenomic	24	Autographiviridae	animal_assoc	#E89503	11	0.92341
MGV-GENOME-0293792	mgv	45118	Metagenomic	24	Autographiviridae	animal_assoc	#E89503	11	0.918591
MGV-GENOME-0294206	mgv	45203	Metagenomic	188	Autographiviridae	animal_assoc	#E89503	11	0.91985
MGV-GENOME-0294476	mgv	45268	Metagenomic	188	Autographiviridae	animal_assoc	#E89503	11	0.904745
MGV-GENOME-0297924	mgv	46081	Metagenomic	24	Autographiviridae	animal_assoc	#E89503	11	0.907337
MGV-GENOME-0299546	mgv	46503	Metagenomic	24	Autographiviridae	animal_assoc	#E89503	11	0.912328
MGV-GENOME-0299651	mgv	41783	Metagenomic	6	Autographiviridae	animal_assoc	#E89503	11	0.90532
MGV-GENOME-0300114	mgv	46653	Metagenomic	24	Autographiviridae	animal_assoc	#E89503	11	0.904443
MGV-GENOME-0301775	mgv	40348	Metagenomic	6	Autographiviridae	animal_assoc	#E89503	11	0.924432
MGV-GENOME-0302819	mgv	47471	Metagenomic	24	Autographiviridae	animal_assoc	#E89503	11	0.903646
MGV-GENOME-0303205	mgv	47597	Metagenomic	24	Autographiviridae	animal_assoc	#E89503	11	0.921108
MGV-GENOME-0303862	mgv	47812	Metagenomic	24	Autographiviridae	animal_assoc	#E89503	11	0.877248
MGV-GENOME-0304910	mgv	44248	Metagenomic	6	Autographiviridae	animal_assoc	#E89503	11	0.921872
MGV-GENOME-0305013	mgv	39525	Metagenomic	6	Autographiviridae	animal_assoc	#E89503	11	0.937989
MGV-GENOME-0309828	mgv	40320	Metagenomic	6	Autographiviridae	animal_assoc	#E89503	11	0.912277
MGV-GENOME-0310434	mgv	43744	Metagenomic	6	Autographiviridae	animal_assoc	#E89503	11	0.906707
MGV-GENOME-0315514	mgv	40762	Metagenomic	6	Autographiviridae	animal_assoc	#E89503	11	0.946617
MGV-GENOME-0316599	mgv	39152	Metagenomic	6	Autographiviridae	animal_assoc	#E89503	11	0.913287
MGV-GENOME-0320762	mgv	48358	Metagenomic	6	Autographiviridae	animal_assoc	#E89503	11	0.918586
MGV-GENOME-0322967	mgv	45572	Metagenomic	6	Autographiviridae	animal_assoc	#E89503	11	0.918261
MGV-GENOME-0323360	mgv	41323	Metagenomic	6	Autographiviridae	animal_assoc	#E89503	11	0.910098
MGV-GENOME-0323930	mgv	45840	Metagenomic	6	Autographiviridae	animal_assoc	#E89503	11	0.901178
MGV-GENOME-0325623	mgv	41621	Metagenomic	6	Autographiviridae	animal_assoc	#E89503	11	0.900483
MGV-GENOME-0328026	mgv	45894	Metagenomic	6	Autographiviridae	animal_assoc	#E89503	11	0.930056
MGV-GENOME-0328047	mgv	47274	Metagenomic	2610	Autographiviridae	animal_assoc	#E89503	11	0.8727
MGV-GENOME-0329039	mgv	41682	Metagenomic	6	Autographiviridae	animal_assoc	#E89503	11	0.90809
MGV-GENOME-0343445	mgv	40786	Metagenomic	6	Autographiviridae	animal_assoc	#E89503	11	0.918698
MGV-GENOME-0346132	mgv	45280	Metagenomic	6	Autographiviridae	animal_assoc	#E89503	11	0.934982
MGV-GENOME-4427816	mgv	42440	Metagenomic	6	Autographiviridae	animal_assoc	#E89503	11	0.906433
MH059637	inphared	40552	Autographiviridae	188	Autographiviridae	inphared	#D7DBDD	11	0.91808
MH113812	inphared	46644	Autographiviridae	24	Autographiviridae	inphared	#D7DBDD	11	0.910985
MH113813	inphared	45779	Autographiviridae	24	Autographiviridae	inphared	#D7DBDD	11	0.892549
MH113814	inphared	46585	Autographiviridae	24	Autographiviridae	inphared	#D7DBDD	11	0.924246
MH113815	inphared	45756	Autographiviridae	24	Autographiviridae	inphared	#D7DBDD	11	0.937516
MH179473	inphared	42696	Autographiviridae	24	Autographiviridae	inphared	#D7DBDD	11	0.881956
MH268168	inphared	40914	Autographiviridae	188	Autographiviridae	inphared	#D7DBDD	11	0.898665
MH464253	inphared	40387	Autographiviridae	188	Autographiviridae	inphared	#D7DBDD	11	0.899844
MH540083	inphared	45477	Autographiviridae	43	Autographiviridae	inphared	#D7DBDD	11	0.910416
MH579717	inphared	42809	Autographiviridae	19	Autographiviridae	inphared	#D7DBDD	11	0.931837
MH598799	inphared	37251	Autographiviridae	19	Autographiviridae	inphared	#D7DBDD	11	0.956511
MH598800	inphared	41046	Autographiviridae	19	Autographiviridae	inphared	#D7DBDD	11	0.960751
MH598801	inphared	42221	Autographiviridae	19	Autographiviridae	inphared	#D7DBDD	11	0.95462
MH598802	inphared	41415	Autographiviridae	19	Autographiviridae	inphared	#D7DBDD	11	0.933285
MH598805	inphared	41323	Autographiviridae	19	Autographiviridae	inphared	#D7DBDD	11	0.953585
MH598806	inphared	38357	Autographiviridae	19	Autographiviridae	inphared	#D7DBDD	11	0.931355
MH598807	inphared	42622	Autographiviridae	19	Autographiviridae	inphared	#D7DBDD	11	0.92227
MH684921	inphared	43077	Autographiviridae	24	Autographiviridae	inphared	#D7DBDD	11	0.915245
MH807815	inphared	40729	Autographiviridae	188	Autographiviridae	inphared	#D7DBDD	11	0.926612
MK016662	inphared	45424	Autographiviridae	43	Autographiviridae	inphared	#D7DBDD	11	0.961936
MK033136	inphared	39767	Autographiviridae	188	Autographiviridae	inphared	#D7DBDD	11	0.902935
MK290739	inphared	40227	Autographiviridae	188	Autographiviridae	inphared	#D7DBDD	11	0.900216
MK455769	inphared	45057	Autographiviridae	24	Autographiviridae	inphared	#D7DBDD	11	0.935748
MK562503	inphared	43630	Autographiviridae	24	Autographiviridae	inphared	#D7DBDD	11	0.899725
MK598851	inphared	43264	Autographiviridae	24	Autographiviridae	inphared	#D7DBDD	11	0.949357
MK629528	inphared	42291	Autographiviridae	24	Autographiviridae	inphared	#D7DBDD	11	0.90913
MK838108	inphared	42008	Autographiviridae	24	Autographiviridae	inphared	#D7DBDD	11	0.910112
MK962640	inphared	43773	Autographiviridae	24	Autographiviridae	inphared	#D7DBDD	11	0.934
MK984681	inphared	41593	Autographiviridae	6	Autographiviridae	inphared	#D7DBDD	11	0.860553
MN101220	inphared	43883	Autographiviridae	24	Autographiviridae	inphared	#D7DBDD	11	0.821662
MN191861	inphared	42798	Autographiviridae	24	Autographiviridae	inphared	#D7DBDD	11	0.91322
MN450150	inphared	39938	Autographiviridae	188	Autographiviridae	inphared	#D7DBDD	11	0.903651
MN497414	inphared	42485	Autographiviridae	24	Autographiviridae	inphared	#D7DBDD	11	0.920796
MN509793	inphared	42464	Autographiviridae	24	Autographiviridae	inphared	#D7DBDD	11	0.895323
MN692952.1	spmar	40480	Metagenomic	6	Autographiviridae	marine	#148CAD	11	0.956398
MN692953.1	spmar	44067	Metagenomic	43	Autographiviridae	marine	#148CAD	11	0.903125
MN692955.1	spmar	40934	Metagenomic	6	Autographiviridae	marine	#148CAD	11	0.9411
MN692957.1	spmar	48172	Metagenomic	43	Autographiviridae	marine	#148CAD	11	0.934277
MN692963.1	spmar	40351	Metagenomic	6	Autographiviridae	marine	#148CAD	11	0.933732
MN692970.1	spmar	47753	Metagenomic	43	Autographiviridae	marine	#148CAD	11	0.956736
MN692973.1	spmar	43716	Metagenomic	43	Autographiviridae	marine	#148CAD	11	0.933708
MN692976.1	spmar	47697	Metagenomic	43	Autographiviridae	marine	#148CAD	11	0.944525
MN692980.1	spmar	45577	Metagenomic	43	Autographiviridae	marine	#148CAD	11	0.941528
MN692981.1	spmar	47204	Metagenomic	43	Autographiviridae	marine	#148CAD	11	0.943649
MN692987.1	spmar	47430	Metagenomic	43	Autographiviridae	marine	#148CAD	11	0.95876
MN692993.1	spmar	47151	Metagenomic	43	Autographiviridae	marine	#148CAD	11	0.928231
MN692995.1	spmar	48541	Metagenomic	43	Autographiviridae	marine	#148CAD	11	0.952823
MN693001.1	spmar	46211	Metagenomic	43	Autographiviridae	marine	#148CAD	11	0.952825
MN693002.1	spmar	47894	Metagenomic	43	Autographiviridae	marine	#148CAD	11	0.925105
MN693006.1	spmar	44653	Metagenomic	43	Autographiviridae	marine	#148CAD	11	0.955501
MN693007.1	spmar	47150	Metagenomic	43	Autographiviridae	marine	#148CAD	11	0.928696
MN693024.1	spmar	47012	Metagenomic	43	Autographiviridae	marine	#148CAD	11	0.948779
MN693033.1	spmar	44467	Metagenomic	43	Autographiviridae	marine	#148CAD	11	0.932174
MN693037.1	spmar	42761	Metagenomic	43	Autographiviridae	marine	#148CAD	11	0.955824
MN693061.1	spmar	38480	Metagenomic	6	Autographiviridae	marine	#148CAD	11	0.941944
MN693074.1	spmar	34779	Metagenomic	6	Autographiviridae	marine	#148CAD	11	0.909859
MN693106.1	spmar	45097	Metagenomic	6	Autographiviridae	marine	#148CAD	11	0.932124
MN693136.1	spmar	37890	Metagenomic	6	Autographiviridae	marine	#148CAD	11	0.915677
MN693181.1	spmar	38441	Metagenomic	6	Autographiviridae	marine	#148CAD	11	0.947894
MN693222.1	spmar	46322	Metagenomic	43	Autographiviridae	marine	#148CAD	11	0.943677
MN693266.1	spmar	39542	Metagenomic	6	Autographiviridae	marine	#148CAD	11	0.957159
MN693370.1	spmar	37936	Metagenomic	6	Autographiviridae	marine	#148CAD	11	0.899067
MN693376.1	spmar	37759	Metagenomic	6	Autographiviridae	marine	#148CAD	11	0.950952
MN693461.1	spmar	37018	Metagenomic	19	Autographiviridae	marine	#148CAD	11	0.925415
MN693482.1	spmar	38895	Metagenomic	6	Autographiviridae	marine	#148CAD	11	0.824296
MN693513.1	spmar	45674	Metagenomic	43	Autographiviridae	marine	#148CAD	11	0.914306
MN693553.1	spmar	37967	Metagenomic	6	Autographiviridae	marine	#148CAD	11	0.897543
MN693573.1	spmar	36593	Metagenomic	19	Autographiviridae	marine	#148CAD	11	0.918618
MN693577.1	spmar	35876	Metagenomic	6	Autographiviridae	marine	#148CAD	11	0.88438
MN693585.1	spmar	44013	Metagenomic	43	Autographiviridae	marine	#148CAD	11	0.905392
MN693607.1	spmar	37559	Metagenomic	6	Autographiviridae	marine	#148CAD	11	0.911845
MN693712.1	spmar	39374	Metagenomic	19	Autographiviridae	marine	#148CAD	11	0.927643
MN693721.1	spmar	43239	Metagenomic	6	Autographiviridae	marine	#148CAD	11	0.944425
MN693750.1	spmar	40683	Metagenomic	6	Autographiviridae	marine	#148CAD	11	0.901408
MN693782.1	spmar	38709	Metagenomic	6	Autographiviridae	marine	#148CAD	11	0.927846
MN693828.1	spmar	35918	Metagenomic	6	Autographiviridae	marine	#148CAD	11	0.92636
MN693852.1	spmar	44609	Metagenomic	6	Autographiviridae	marine	#148CAD	11	0.934318
MN693860.1	spmar	42495	Metagenomic	19	Autographiviridae	marine	#148CAD	11	0.909919
MN693896.1	spmar	43502	Metagenomic	6	Autographiviridae	marine	#148CAD	11	0.926647
MN693985.1	spmar	41086	Metagenomic	6	Autographiviridae	marine	#148CAD	11	0.86263
MN693993.1	spmar	46357	Metagenomic	43	Autographiviridae	marine	#148CAD	11	0.938758
MN694022.1	spmar	40854	Metagenomic	6	Autographiviridae	marine	#148CAD	11	0.91078
MN694028.1	spmar	46272	Metagenomic	6	Autographiviridae	marine	#148CAD	11	0.966351
MN694063.1	spmar	45942	Metagenomic	6	Autographiviridae	marine	#148CAD	11	0.92582
MN694128.1	spmar	39159	Metagenomic	6	Autographiviridae	marine	#148CAD	11	0.893205
MN694155.1	spmar	42212	Metagenomic	6	Autographiviridae	marine	#148CAD	11	0.904008
MN694159.1	spmar	41134	Metagenomic	19	Autographiviridae	marine	#148CAD	11	0.890869
MN694160.1	spmar	41343	Metagenomic	6	Autographiviridae	marine	#148CAD	11	0.909658
MN694341.1	spmar	37876	Metagenomic	6	Autographiviridae	marine	#148CAD	11	0.893521
MN694394.1	spmar	40795	Metagenomic	6	Autographiviridae	marine	#148CAD	11	0.929011
MN694449.1	spmar	37341	Metagenomic	6	Autographiviridae	marine	#148CAD	11	0.834177
MN694483.1	spmar	41294	Metagenomic	19	Autographiviridae	marine	#148CAD	11	0.948443
MN694495.1	spmar	37376	Metagenomic	6	Autographiviridae	marine	#148CAD	11	0.907962
MN694499.1	spmar	45948	Metagenomic	6	Autographiviridae	marine	#148CAD	11	0.958083
MN694514.1	spmar	44165	Metagenomic	6	Autographiviridae	marine	#148CAD	11	0.927137
MN694679.1	spmar	43812	Metagenomic	6	Autographiviridae	marine	#148CAD	11	0.898384
MN694752.1	spmar	46352	Metagenomic	6	Autographiviridae	marine	#148CAD	11	0.905592
MN729595	inphared	40999	Autographiviridae	188	Autographiviridae	inphared	#D7DBDD	11	0.908949
MN807240	inphared	46759	Autographiviridae	24	Autographiviridae	inphared	#D7DBDD	11	0.918689
MN844877	inphared	41507	Autographiviridae	24	Autographiviridae	inphared	#D7DBDD	11	0.948346
MN850583	inphared	42507	Autographiviridae	24	Autographiviridae	inphared	#D7DBDD	11	0.937751
MN850625	inphared	41110	Autographiviridae	24	Autographiviridae	inphared	#D7DBDD	11	0.931598
MN857473	inphared	45682	Autographiviridae	6	Autographiviridae	inphared	#D7DBDD	11	0.928331
MN988512	inphared	46273	Autographiviridae	24	Autographiviridae	inphared	#D7DBDD	11	0.882696
MN988529	inphared	46695	Autographiviridae	24	Autographiviridae	inphared	#D7DBDD	11	0.91982
MN988539	inphared	41785	Autographiviridae	6	Autographiviridae	inphared	#D7DBDD	11	0.913246
MT094430	inphared	40565	Autographiviridae	24	Autographiviridae	inphared	#D7DBDD	11	0.924294
MT104466	inphared	40986	Autographiviridae	188	Autographiviridae	inphared	#D7DBDD	11	0.927829
MT104476	inphared	42827	Autographiviridae	24	Autographiviridae	inphared	#D7DBDD	11	0.918346
MT227925	inphared	43313	Autographiviridae	24	Autographiviridae	inphared	#D7DBDD	11	0.968301
MT259468	inphared	41082	Autographiviridae	24	Autographiviridae	inphared	#D7DBDD	11	0.913685
MT360680	inphared	48372	Autographiviridae	24	Autographiviridae	inphared	#D7DBDD	6	0.866224
MT375521	inphared	39638	Autographiviridae	19	Autographiviridae	inphared	#D7DBDD	11	0.938191
MT375523	inphared	38005	Autographiviridae	19	Autographiviridae	inphared	#D7DBDD	11	0.951349
MT424636	inphared	45519	Autographiviridae	43	Autographiviridae	inphared	#D7DBDD	11	0.910367
MT465573	inphared	40282	Autographiviridae	188	Autographiviridae	inphared	#D7DBDD	11	0.899955
MT597419	inphared	41608	Autographiviridae	188	Autographiviridae	inphared	#D7DBDD	11	0.862767
MT682386	inphared	41721	Autographiviridae	24	Autographiviridae	inphared	#D7DBDD	11	0.9291
MT682390	inphared	42010	Autographiviridae	24	Autographiviridae	inphared	#D7DBDD	11	0.951131
MT708544	inphared	46322	Autographiviridae	24	Autographiviridae	inphared	#D7DBDD	11	0.916994
MT708545	inphared	42407	Autographiviridae	6	Autographiviridae	inphared	#D7DBDD	11	0.92921
MT708546	inphared	45055	Autographiviridae	24	Autographiviridae	inphared	#D7DBDD	11	0.888248
MT711887	inphared	40471	Autographiviridae	188	Autographiviridae	inphared	#D7DBDD	11	0.921178
MT711890	inphared	41456	Autographiviridae	188	Autographiviridae	inphared	#D7DBDD	11	0.941987
MT740728	inphared	43597	Autographiviridae	24	Autographiviridae	inphared	#D7DBDD	11	0.942313
MT783706	inphared	43505	Autographiviridae	24	Autographiviridae	inphared	#D7DBDD	11	0.937892
MT822284	inphared	39879	Autographiviridae	188	Autographiviridae	inphared	#D7DBDD	11	0.908523
MT941682	inphared	47148	Autographiviridae	24	Autographiviridae	inphared	#D7DBDD	11	0.884385
MT951568	inphared	42825	Autographiviridae	24	Autographiviridae	inphared	#D7DBDD	11	0.926235
MW001769	inphared	40387	Autographiviridae	188	Autographiviridae	inphared	#D7DBDD	11	0.894496
MW015080	inphared	45017	Autographiviridae	43	Autographiviridae	inphared	#D7DBDD	11	0.906458
MW023914	inphared	42787	Autographiviridae	6	Autographiviridae	inphared	#D7DBDD	11	0.908547
MW043865	inphared	48825	Autographiviridae	24	Autographiviridae	inphared	#D7DBDD	11	0.963379
MW057854	inphared	40200	Autographiviridae	188	Autographiviridae	inphared	#D7DBDD	11	0.919776
MW145136	inphared	41033	Autographiviridae	24	Autographiviridae	inphared	#D7DBDD	11	0.939853
MW250276	inphared	41938	Autographiviridae	24	Autographiviridae	inphared	#D7DBDD	11	0.862774
MW258709	inphared	41374	Autographiviridae	188	Autographiviridae	inphared	#D7DBDD	11	0.894112
MW286266	inphared	41374	Autographiviridae	24	Autographiviridae	inphared	#D7DBDD	11	0.897375
MW358928	inphared	39396	Autographiviridae	188	Autographiviridae	inphared	#D7DBDD	11	0.929333
MW358930	inphared	43106	Autographiviridae	24	Autographiviridae	inphared	#D7DBDD	11	0.915047
MW358931	inphared	38838	Autographiviridae	188	Autographiviridae	inphared	#D7DBDD	11	0.885524
MW822601	inphared	42143	Autographiviridae	6	Autographiviridae	inphared	#D7DBDD	11	0.911468
MW865291	inphared	45211	Autographiviridae	24	Autographiviridae	inphared	#D7DBDD	11	0.925328
MW960034	inphared	44896	Autographiviridae	24	Autographiviridae	inphared	#D7DBDD	11	0.911908
MW960043	inphared	43145	Autographiviridae	24	Autographiviridae	inphared	#D7DBDD	11	0.943841
MW965453	inphared	43665	Autographiviridae	24	Autographiviridae	inphared	#D7DBDD	11	0.92944
MW980070	inphared	40454	Autographiviridae	6	Autographiviridae	inphared	#D7DBDD	11	0.907401
MZ326863	inphared	42727	Autographiviridae	24	Autographiviridae	inphared	#D7DBDD	11	0.929272
MZ333135	inphared	43480	Autographiviridae	24	Autographiviridae	inphared	#D7DBDD	11	0.921389
MZ398244	inphared	44598	Autographiviridae	24	Autographiviridae	inphared	#D7DBDD	11	0.915377
MZ573924	inphared	44304	Autographiviridae	24	Autographiviridae	inphared	#D7DBDD	11	0.916644
MZ592920	inphared	43859	Autographiviridae	24	Autographiviridae	inphared	#D7DBDD	11	0.934563
MZ666938	inphared	42637	Autographiviridae	2610	Autographiviridae	inphared	#D7DBDD	11	0.848981
MZ803112	inphared	45749	Autographiviridae	43	Autographiviridae	inphared	#D7DBDD	11	0.897397
MZ868716	inphared	41889	Autographiviridae	24	Autographiviridae	inphared	#D7DBDD	11	0.860918
MZ997841	inphared	46142	Autographiviridae	24	Autographiviridae	inphared	#D7DBDD	11	0.910884
OBJJ01000043.1	hgv	43849	Metagenomic	6	Autographiviridae	animal_assoc	#E89503	11	0.914456
OBKF01000177.1	hgv	43853	Metagenomic	188	Autographiviridae	animal_assoc	#E89503	11	0.926071
OCPJ01000014.1	hgv	38531	Metagenomic	188	Autographiviridae	animal_assoc	#E89503	11	0.900833
OGOZ01000183.1	hgv	44377	Metagenomic	188	Autographiviridae	animal_assoc	#E89503	11	0.906213
OHOP01000180.1	hgv	43817	Metagenomic	6	Autographiviridae	animal_assoc	#E89503	11	0.917178
OIWT01000820.1	hgv	41197	Metagenomic	6	Autographiviridae	animal_assoc	#E89503	11	0.939607
OIYS01000188.1	hgv	44992	Metagenomic	6	Autographiviridae	animal_assoc	#E89503	11	0.917963
OJMH01000638.1	hgv	43218	Metagenomic	188	Autographiviridae	animal_assoc	#E89503	11	0.926697
OJZM01000251.1	hgv	39297	Metagenomic	6	Autographiviridae	animal_assoc	#E89503	11	0.938621
OK018136	inphared	42931	Autographiviridae	24	Autographiviridae	inphared	#D7DBDD	11	0.935687
OK042080	inphared	40327	Autographiviridae	188	Autographiviridae	inphared	#D7DBDD	11	0.9052
OK274245	inphared	40788	Autographiviridae	188	Autographiviridae	inphared	#D7DBDD	11	0.912327
OK275495	inphared	45281	Autographiviridae	24	Autographiviridae	inphared	#D7DBDD	11	0.912171
OK318991	inphared	40147	Autographiviridae	188	Autographiviridae	inphared	#D7DBDD	11	0.910379
OK570184	inphared	46202	Autographiviridae	24	Autographiviridae	inphared	#D7DBDD	11	0.908532
OK570185	inphared	45951	Autographiviridae	24	Autographiviridae	inphared	#D7DBDD	11	0.892211
OL362270	inphared	43359	Autographiviridae	24	Autographiviridae	inphared	#D7DBDD	11	0.928873
OL362271	inphared	46039	Autographiviridae	24	Autographiviridae	inphared	#D7DBDD	11	0.930711
OL581612	inphared	40730	Autographiviridae	24	Autographiviridae	inphared	#D7DBDD	11	0.88792
OL856139	inphared	40678	Autographiviridae	188	Autographiviridae	inphared	#D7DBDD	11	0.886253
OLRB01000285.1	hgv	44028	Metagenomic	188	Autographiviridae	animal_assoc	#E89503	11	0.923617
OLZF01000400.1	hgv	46669	Metagenomic	24	Autographiviridae	animal_assoc	#E89503	11	0.90889
OM131411	inphared	40763	Autographiviridae	188	Autographiviridae	inphared	#D7DBDD	11	0.919805
OM256482	inphared	41261	Autographiviridae	188	Autographiviridae	inphared	#D7DBDD	11	0.872567
OM416779	inphared	37861	Autographiviridae	6	Autographiviridae	inphared	#D7DBDD	11	0.936663
OM416780	inphared	37264	Autographiviridae	6	Autographiviridae	inphared	#D7DBDD	11	0.93122
OM513680	inphared	43092	Autographiviridae	24	Autographiviridae	inphared	#D7DBDD	11	0.920565
OM716005	inphared	41404	Autographiviridae	188	Autographiviridae	inphared	#D7DBDD	11	0.902014
OM735688	inphared	43221	Autographiviridae	24	Autographiviridae	inphared	#D7DBDD	11	0.923648
OM913598	inphared	43136	Autographiviridae	24	Autographiviridae	inphared	#D7DBDD	11	0.933884
OM913599	inphared	45276	Autographiviridae	24	Autographiviridae	inphared	#D7DBDD	11	0.926451
OMGN01000208.1	hgv	45261	Metagenomic	24	Autographiviridae	animal_assoc	#E89503	11	0.899317
ON148527	inphared	45997	Autographiviridae	24	Autographiviridae	inphared	#D7DBDD	11	0.929278
ON287377	inphared	41649	Autographiviridae	24	Autographiviridae	inphared	#D7DBDD	11	0.923792
ON461912	inphared	45455	Autographiviridae	24	Autographiviridae	inphared	#D7DBDD	11	0.920625
ON529868	inphared	42321	Autographiviridae	24	Autographiviridae	inphared	#D7DBDD	11	0.93847
ON568193	inphared	40865	Autographiviridae	188	Autographiviridae	inphared	#D7DBDD	11	0.902973
ON604651	inphared	40505	Autographiviridae	188	Autographiviridae	inphared	#D7DBDD	11	0.901444
ON857933	inphared	45261	Autographiviridae	24	Autographiviridae	inphared	#D7DBDD	11	0.906409
ON864052	inphared	44270	Autographiviridae	24	Autographiviridae	inphared	#D7DBDD	11	0.924057
ON932081	inphared	42881	Autographiviridae	24	Autographiviridae	inphared	#D7DBDD	11	0.941676
OOCG01000224.1	hgv	40941	Metagenomic	188	Autographiviridae	animal_assoc	#E89503	11	0.891551
OP087423	inphared	41341	Autographiviridae	24	Autographiviridae	inphared	#D7DBDD	11	0.905638
OP103917	inphared	42064	Autographiviridae	188	Autographiviridae	inphared	#D7DBDD	11	0.888646
OP291336	inphared	46540	Autographiviridae	24	Autographiviridae	inphared	#D7DBDD	11	0.837344
Station100_DCM_ALL_assembly_NODE_261_length_41317_cov_17.933765	gov2	41317	Metagenomic	19	Autographiviridae	marine	#148CAD	11	0.938548
Station100_MES_ALL_assembly_NODE_144_length_48322_cov_42.132409	gov2	48322	Metagenomic	24	Autographiviridae	marine	#148CAD	11	0.95621
Station100_MES_ALL_assembly_NODE_204_length_40090_cov_25.682253	gov2	40090	Metagenomic	6	Autographiviridae	marine	#148CAD	11	0.950586
Station102_MES_ALL_assembly_NODE_311_length_43652_cov_4.104663	gov2	43652	Metagenomic	43	Autographiviridae	marine	#148CAD	11	0.95164
Station102_MES_ALL_assembly_NODE_392_length_37580_cov_9.627848	gov2	37580	Metagenomic	19	Autographiviridae	marine	#148CAD	11	0.915567
Station102_SUR_ALL_assembly_NODE_249_length_43780_cov_19.544494	gov2	43780	Metagenomic	6	Autographiviridae	marine	#148CAD	11	0.918228
Station102_SUR_ALL_assembly_NODE_290_length_39760_cov_64.270218	gov2	39760	Metagenomic	6	Autographiviridae	marine	#148CAD	11	0.954703
Station109_DCM_ALL_assembly_NODE_172_length_38655_cov_25.123161	gov2	38655	Metagenomic	6	Autographiviridae	marine	#148CAD	11	0.924331
Station109_SUR_ALL_assembly_NODE_404_length_37161_cov_7.837115	gov2	37161	Metagenomic	6	Autographiviridae	marine	#148CAD	11	0.892629
Station111_DCM_ALL_assembly_NODE_451_length_36912_cov_5.331090	gov2	36912	Metagenomic	6	Autographiviridae	marine	#148CAD	11	0.924008
Station111_MES_COMBINED_FINAL_NODE_625_length_48823_cov_10.479064	gov2	48823	Metagenomic	6	Autographiviridae	marine	#148CAD	11	0.942343
Station111_SUR_ALL_assembly_NODE_216_length_36472_cov_19.198149	gov2	36472	Metagenomic	6	Autographiviridae	marine	#148CAD	11	0.841303
Station122_DCM_ALL_assembly_NODE_353_length_39251_cov_9.364935	gov2	39251	Metagenomic	6	Autographiviridae	marine	#148CAD	11	0.892793
Station122_DCM_ALL_assembly_NODE_81_length_66955_cov_7.164305	gov2	66955	Metagenomic	6	Autographiviridae	marine	#148CAD	11	0.956702
Station122_MES_COMBINED_FINAL_NODE_508_length_71990_cov_13.957906	gov2	71990	Metagenomic	6	Autographiviridae	marine	#148CAD	11	0.943214
Station122_MES_COMBINED_FINAL_NODE_991_length_40833_cov_21.620310	gov2	40833	Metagenomic	24	Autographiviridae	marine	#148CAD	11	0.851003
Station122_SUR_ALL_assembly_NODE_188_length_45116_cov_12.940703	gov2	45116	Metagenomic	43	Autographiviridae	marine	#148CAD	11	0.960524
Station123_MXL_ALL_assembly_NODE_414_length_38083_cov_24.577916	gov2	38083	Metagenomic	6	Autographiviridae	marine	#148CAD	11	0.949715
Station123_MXL_ALL_assembly_NODE_499_length_36152_cov_7.623847	gov2	36152	Metagenomic	6	Autographiviridae	marine	#148CAD	11	0.947333
Station124_MXL_ALL_assembly_NODE_361_length_38486_cov_12.586011	gov2	38486	Metagenomic	6	Autographiviridae	marine	#148CAD	11	0.904303
Station124_MXL_ALL_assembly_NODE_439_length_35913_cov_4.030537	gov2	35913	Metagenomic	6	Autographiviridae	marine	#148CAD	11	0.854398
Station124_SUR_ALL_assembly_NODE_298_length_37523_cov_13.285977	gov2	37523	Metagenomic	6	Autographiviridae	marine	#148CAD	11	0.892493
Station125_MXL_ALL_assembly_NODE_379_length_41832_cov_109.423415	gov2	41832	Metagenomic	2758	Autographiviridae	marine	#148CAD	11	0.937321
Station125_MXL_ALL_assembly_NODE_395_length_41256_cov_9.806024	gov2	41256	Metagenomic	6	Autographiviridae	marine	#148CAD	11	0.936736
Station125_MXL_ALL_assembly_NODE_483_length_38335_cov_27.471447	gov2	38335	Metagenomic	6	Autographiviridae	marine	#148CAD	11	0.92829
Station125_MXL_ALL_assembly_NODE_503_length_37800_cov_27.112041	gov2	37800	Metagenomic	6	Autographiviridae	marine	#148CAD	11	0.935
Station125_MXL_ALL_assembly_NODE_91_length_66732_cov_25.393464	gov2	66732	Metagenomic	6	Autographiviridae	marine	#148CAD	11	0.945558
Station125_SUR_ALL_assembly_NODE_260_length_45426_cov_46.265478	gov2	45426	Metagenomic	43	Autographiviridae	marine	#148CAD	11	0.951393
Station137_MES_COMBINED_FINAL_NODE_1195_length_41573_cov_6.925045	gov2	41573	Metagenomic	6	Autographiviridae	marine	#148CAD	11	0.929594
Station137_MES_COMBINED_FINAL_NODE_867_length_52364_cov_12.373224	gov2	52364	Metagenomic	43	Autographiviridae	marine	#148CAD	11	0.895634
Station155_DCM_ALL_assembly_NODE_1403_length_40079_cov_47.927943	gov2	40079	Metagenomic	19	Autographiviridae	marine	#148CAD	11	0.952194
Station155_MES_ALL_assembly_NODE_1321_length_48478_cov_44.115875	gov2	48478	Metagenomic	24	Autographiviridae	marine	#148CAD	11	0.96155
Station155_MES_ALL_assembly_NODE_1963_length_37386_cov_13.598778	gov2	37386	Metagenomic	6	Autographiviridae	marine	#148CAD	11	0.879955
Station158_MES_ALL_assembly_NODE_1703_length_38413_cov_17.231399	gov2	38413	Metagenomic	6	Autographiviridae	marine	#148CAD	11	0.912816
Station158_SUR_ALL_assembly_NODE_1954_length_38379_cov_92.326062	gov2	38379	Metagenomic	6	Autographiviridae	marine	#148CAD	11	0.896506
Station18_DCM_ALL_assembly_NODE_190_length_39947_cov_9.877068	gov2	39947	Metagenomic	19	Autographiviridae	marine	#148CAD	11	0.94708
Station188_DCM_ALL_assembly_NODE_816_length_46027_cov_443.602280	gov2	46027	Metagenomic	24	Autographiviridae	marine	#148CAD	11	0.931149
Station193_SUR_ALL_assembly_NODE_637_length_43580_cov_5.977025	gov2	43580	Metagenomic	6	Autographiviridae	marine	#148CAD	11	0.925264
Station206_MES_ALL_assembly_NODE_1708_length_39679_cov_21.751338	gov2	39679	Metagenomic	6	Autographiviridae	marine	#148CAD	11	0.925124
Station206_MES_ALL_assembly_NODE_1801_length_38262_cov_23.521894	gov2	38262	Metagenomic	6	Autographiviridae	marine	#148CAD	11	0.934922
Station206_SUR_ALL_assembly_NODE_946_length_39792_cov_44.508191	gov2	39792	Metagenomic	6	Autographiviridae	marine	#148CAD	11	0.956273
Station208_SUR_ALL_assembly_NODE_354_length_67691_cov_8.296602	gov2	67691	Metagenomic	6	Autographiviridae	marine	#148CAD	11	0.966111
Station209_SUR_ALL_assembly_NODE_1567_length_37389_cov_8.255049	gov2	37389	Metagenomic	6	Autographiviridae	marine	#148CAD	11	0.911177
Station22_SUR_ALL_assembly_NODE_234_length_44255_cov_22.297828	gov2	44255	Metagenomic	6	Autographiviridae	marine	#148CAD	11	0.949316
Station22_SUR_ALL_assembly_NODE_247_length_43555_cov_4.798851	gov2	43555	Metagenomic	6	Autographiviridae	marine	#148CAD	11	0.965607
Station25_DCM_ALL_assembly_NODE_419_length_39795_cov_11.112884	gov2	39795	Metagenomic	6	Autographiviridae	marine	#148CAD	11	0.931172
Station33_SUR_ALL_assembly_NODE_176_length_38951_cov_19.109703	gov2	38951	Metagenomic	19	Autographiviridae	marine	#148CAD	11	0.954045
Station34_DCM_ALL_assembly_NODE_76_length_67536_cov_6.068108	gov2	67536	Metagenomic	6	Autographiviridae	marine	#148CAD	11	0.963575
Station34_SUR_ALL_assembly_NODE_284_length_42592_cov_12.503562	gov2	42592	Metagenomic	6	Autographiviridae	marine	#148CAD	11	0.943276
Station34_SUR_ALL_assembly_NODE_321_length_39703_cov_10.544063	gov2	39703	Metagenomic	6	Autographiviridae	marine	#148CAD	11	0.939979
Station34_SUR_ALL_assembly_NODE_352_length_38326_cov_14.338768	gov2	38326	Metagenomic	6	Autographiviridae	marine	#148CAD	11	0.943772
Station36_DCM_ALL_assembly_NODE_71_length_45396_cov_12.129287	gov2	45396	Metagenomic	43	Autographiviridae	marine	#148CAD	11	0.914222
Station36_DCM_ALL_assembly_NODE_97_length_40567_cov_20.274585	gov2	40567	Metagenomic	6	Autographiviridae	marine	#148CAD	11	0.892893
Station37_MES_COMBINED_FINAL_NODE_412_length_68957_cov_7.406055	gov2	68957	Metagenomic	6	Autographiviridae	marine	#148CAD	11	0.950027
Station37_MES_COMBINED_FINAL_NODE_760_length_43258_cov_11.174988	gov2	43258	Metagenomic	6	Autographiviridae	marine	#148CAD	11	0.930834
Station37_MES_COMBINED_FINAL_NODE_770_length_42928_cov_20.916054	gov2	42928	Metagenomic	6	Autographiviridae	marine	#148CAD	11	0.910734
Station38_SUR_ALL_assembly_NODE_82_length_44753_cov_29.567788	gov2	44753	Metagenomic	43	Autographiviridae	marine	#148CAD	11	0.916564
Station39_MES_COMBINED_FINAL_NODE_824_length_40718_cov_254.125151	gov2	40718	Metagenomic	6	Autographiviridae	marine	#148CAD	11	0.920748
Station41_DCM_ALL_assembly_NODE_126_length_42621_cov_18.746911	gov2	42621	Metagenomic	6	Autographiviridae	marine	#148CAD	11	0.938903
Station42_DCM_ALL_assembly_NODE_50_length_67203_cov_7.246798	gov2	67203	Metagenomic	6	Autographiviridae	marine	#148CAD	11	0.945985
Station42_DCM_ALL_assembly_NODE_51_length_66749_cov_11.876091	gov2	66749	Metagenomic	6	Autographiviridae	marine	#148CAD	11	0.953183
Station46_SUR_ALL_assembly_NODE_288_length_42213_cov_13.314341	gov2	42213	Metagenomic	43	Autographiviridae	marine	#148CAD	11	0.896525
Station46_SUR_ALL_assembly_NODE_326_length_38380_cov_16.910294	gov2	38380	Metagenomic	6	Autographiviridae	marine	#148CAD	11	0.928218
Station48_SUR_ALL_assembly_NODE_107_length_36880_cov_74.797040	gov2	36880	Metagenomic	6	Autographiviridae	marine	#148CAD	11	0.905125
Station48_SUR_ALL_assembly_NODE_87_length_38642_cov_111.779563	gov2	38642	Metagenomic	6	Autographiviridae	marine	#148CAD	11	0.928601
Station52_DCM_ALL_assembly_NODE_153_length_39618_cov_8.300862	gov2	39618	Metagenomic	6	Autographiviridae	marine	#148CAD	11	0.944192
Station52_DCM_ALL_assembly_NODE_78_length_51912_cov_20.839154	gov2	51912	Metagenomic	6	Autographiviridae	marine	#148CAD	11	0.953479
Station56_SUR_ALL_assembly_NODE_218_length_41082_cov_17.463987	gov2	41082	Metagenomic	6	Autographiviridae	marine	#148CAD	11	0.932087
Station58_DCM_ALL_assembly_NODE_104_length_45231_cov_9.546396	gov2	45231	Metagenomic	43	Autographiviridae	marine	#148CAD	11	0.911786
Station58_DCM_ALL_assembly_NODE_96_length_46397_cov_12.671982	gov2	46397	Metagenomic	43	Autographiviridae	marine	#148CAD	11	0.942539
Station64_MES_COMBINED_FINAL_NODE_1030_length_40302_cov_4.292519	gov2	40302	Metagenomic	6	Autographiviridae	marine	#148CAD	11	0.882165
Station64_SUR_ALL_assembly_NODE_385_length_44594_cov_63.924673	gov2	44594	Metagenomic	43	Autographiviridae	marine	#148CAD	11	0.929654
Station65_DCM_ALL_assembly_NODE_322_length_45868_cov_19.547683	gov2	45868	Metagenomic	6	Autographiviridae	marine	#148CAD	11	0.921034
Station65_SUR_ALL_assembly_NODE_284_length_40741_cov_7.424421	gov2	40741	Metagenomic	6	Autographiviridae	marine	#148CAD	11	0.947179
Station66_DCM_ALL_assembly_NODE_156_length_69083_cov_7.381005	gov2	69083	Metagenomic	6	Autographiviridae	marine	#148CAD	11	0.970441
Station67_SUR_ALL_assembly_NODE_403_length_37844_cov_152.681256	gov2	37844	Metagenomic	6	Autographiviridae	marine	#148CAD	11	0.940651
Station67_SUR_ALL_assembly_NODE_99_length_70569_cov_4.748376	gov2	70569	Metagenomic	6	Autographiviridae	marine	#148CAD	11	0.944565
Station68_MES_COMBINED_FINAL_NODE_433_length_65184_cov_6.491793	gov2	65184	Metagenomic	6	Autographiviridae	marine	#148CAD	11	0.940123
Station68_MES_DO_NOT_POOL_NODE_814_length_40973_cov_8.938976	gov2	40973	Metagenomic	6	Autographiviridae	marine	#148CAD	11	0.954336
Station70_SUR_ALL_assembly_NODE_421_length_39064_cov_105.170422	gov2	39064	Metagenomic	6	Autographiviridae	marine	#148CAD	11	0.899447
Station72_DCM_ALL_assembly_NODE_257_length_38162_cov_20.334899	gov2	38162	Metagenomic	6	Autographiviridae	marine	#148CAD	11	0.981316
Station72_MES_ALL_assembly_NODE_409_length_40211_cov_5.786557	gov2	40211	Metagenomic	19	Autographiviridae	marine	#148CAD	11	0.951456
Station82_DCM_COMBINED_FINAL_NODE_485_length_48271_cov_180.278642	gov2	48271	Metagenomic	24	Autographiviridae	marine	#148CAD	11	0.95865
Station82_SUR_COMBINED_FINAL_NODE_617_length_41280_cov_58.335961	gov2	41280	Metagenomic	6	Autographiviridae	marine	#148CAD	11	0.896148
AY357582	inphared	57455	Casjensviridae	332	Casjensviridae	inphared	#D7DBDD	11	0.927804
HQ632859	inphared	56958	Casjensviridae	1173	Casjensviridae	inphared	#D7DBDD	11	0.928842
JN564907	inphared	58065	Casjensviridae	332	Casjensviridae	inphared	#D7DBDD	11	0.925187
JQ340774	inphared	60496	Casjensviridae	10	Casjensviridae	inphared	#D7DBDD	11	0.933582
KF626665	inphared	56147	Casjensviridae	374	Casjensviridae	inphared	#D7DBDD	11	0.939053
KM366098	inphared	60606	Casjensviridae	10	Casjensviridae	inphared	#D7DBDD	11	0.92278
KT321316	inphared	62220	Casjensviridae	10	Casjensviridae	inphared	#D7DBDD	11	0.94108
KY249644	inphared	60362	Casjensviridae	1173	Casjensviridae	inphared	#D7DBDD	11	0.91324
KY971609	inphared	58279	Casjensviridae	1803	Casjensviridae	inphared	#D7DBDD	11	0.911443
LC553736	inphared	59618	Casjensviridae	10	Casjensviridae	inphared	#D7DBDD	11	0.935254
LR743524	inphared	56232	Casjensviridae	374	Casjensviridae	inphared	#D7DBDD	11	0.928137
MF476925	inphared	58387	Casjensviridae	1803	Casjensviridae	inphared	#D7DBDD	11	0.919571
MF959998	inphared	58226	Casjensviridae	10	Casjensviridae	inphared	#D7DBDD	11	0.92402
MG030346	inphared	59128	Casjensviridae	10	Casjensviridae	inphared	#D7DBDD	11	0.8945
MG835858	inphared	59214	Casjensviridae	10	Casjensviridae	inphared	#D7DBDD	11	0.944979
MGV-GENOME-0331385	mgv	59806	Metagenomic	10	Casjensviridae	animal_assoc	#E89503	11	0.900211
MGV-GENOME-0331495	mgv	59879	Metagenomic	10	Casjensviridae	animal_assoc	#E89503	11	0.92231
MGV-GENOME-0333494	mgv	60989	Metagenomic	10	Casjensviridae	animal_assoc	#E89503	11	0.929086
MGV-GENOME-0336770	mgv	63073	Metagenomic	2689	Casjensviridae	animal_assoc	#E89503	11	0.892585
MH015258	inphared	61382	Casjensviridae	1173	Casjensviridae	inphared	#D7DBDD	11	0.898553
MN062188	inphared	60056	Casjensviridae	10	Casjensviridae	inphared	#D7DBDD	11	0.936776
MN184886	inphared	62716	Casjensviridae	10	Casjensviridae	inphared	#D7DBDD	11	0.946218
MN317029	inphared	60975	Casjensviridae	10	Casjensviridae	inphared	#D7DBDD	11	0.940172
MN505213	inphared	63971	Casjensviridae	10	Casjensviridae	inphared	#D7DBDD	11	0.946366
MN536026	inphared	57567	Casjensviridae	10	Casjensviridae	inphared	#D7DBDD	11	0.938715
MN692199	inphared	58573	Casjensviridae	10	Casjensviridae	inphared	#D7DBDD	11	0.923924
MT161385	inphared	60418	Unclassified	2426	Casjensviridae	inphared	#D7DBDD	11	0.929723
MT330372	inphared	61736	Casjensviridae	10	Casjensviridae	inphared	#D7DBDD	11	0.933928
MT675125	inphared	60924	Casjensviridae	10	Casjensviridae	inphared	#D7DBDD	11	0.937955
MT675126	inphared	60728	Casjensviridae	10	Casjensviridae	inphared	#D7DBDD	11	0.941131
MW145139	inphared	59837	Casjensviridae	10	Casjensviridae	inphared	#D7DBDD	11	0.921152
MW269554	inphared	59489	Casjensviridae	10	Casjensviridae	inphared	#D7DBDD	11	0.931483
MW978786	inphared	59685	Casjensviridae	10	Casjensviridae	inphared	#D7DBDD	11	0.927519
MW980061	inphared	69699	Casjensviridae	2434	Casjensviridae	inphared	#D7DBDD	11	0.930659
OK041469	inphared	61950	Casjensviridae	10	Casjensviridae	inphared	#D7DBDD	11	0.930799
OL840901	inphared	61446	Casjensviridae	10	Casjensviridae	inphared	#D7DBDD	11	0.939166
OL964754	inphared	61461	Casjensviridae	10	Casjensviridae	inphared	#D7DBDD	11	0.950212
OP009266	inphared	68972	Casjensviridae	2649	Casjensviridae	inphared	#D7DBDD	11	0.927942
OP009268	inphared	68804	Casjensviridae	2649	Casjensviridae	inphared	#D7DBDD	11	0.90736
Station175_IZZ_ALL_assembly_NODE_400_length_57857_cov_76.195910	gov2	57857	Metagenomic	1960	Casjensviridae	marine	#148CAD	11	0.927891
HQ728264	inphared	56621	Chaseviridae	677	Chaseviridae	inphared	#D7DBDD	11	0.880592
KF534715	inphared	55098	Chaseviridae	677	Chaseviridae	inphared	#D7DBDD	11	0.873407
KJ002054	inphared	54791	Chaseviridae	677	Chaseviridae	inphared	#D7DBDD	11	0.884707
KJ858521	inphared	53744	Chaseviridae	677	Chaseviridae	inphared	#D7DBDD	11	0.912046
KY709296	inphared	54319	Chaseviridae	677	Chaseviridae	inphared	#D7DBDD	11	0.924704
MH191398	inphared	54065	Chaseviridae	677	Chaseviridae	inphared	#D7DBDD	11	0.872561
MN098326	inphared	53392	Chaseviridae	677	Chaseviridae	inphared	#D7DBDD	11	0.907439
MN136198	inphared	52401	Chaseviridae	677	Chaseviridae	inphared	#D7DBDD	11	0.863686
MT446402	inphared	55824	Chaseviridae	677	Chaseviridae	inphared	#D7DBDD	11	0.884405
MW380985	inphared	51884	Chaseviridae	677	Chaseviridae	inphared	#D7DBDD	11	0.924967
OK073976	inphared	53559	Chaseviridae	677	Chaseviridae	inphared	#D7DBDD	11	0.865849
OL770365	inphared	53372	Chaseviridae	677	Chaseviridae	inphared	#D7DBDD	11	0.928183
OM810291	inphared	57429	Chaseviridae	677	Chaseviridae	inphared	#D7DBDD	11	0.930314
OP056089	inphared	53793	Chaseviridae	677	Chaseviridae	inphared	#D7DBDD	11	0.908817
Station173_DCM_ALL_assembly_NODE_1264_length_54712_cov_7.658013	gov2	54712	Metagenomic	677	Chaseviridae	marine	#148CAD	11	0.895306
Station188_SUR_ALL_assembly_NODE_830_length_52562_cov_30.295046	gov2	52562	Metagenomic	677	Chaseviridae	marine	#148CAD	11	0.917602
ALT_PHAGE_CIR_40_13	huge	223190	Metagenomic	2386	Chimalliviridae	engineered	#E16E55	11	0.894476
ALT_PHAGE_CIR_40_22	huge	223193	Metagenomic	2386	Chimalliviridae	engineered	#E16E55	11	0.895001
AP014927	inphared	222888	Unclassified	581	Chimalliviridae	inphared	#D7DBDD	11	0.93394
AP017924	inphared	279845	Unclassified	1234	Chimalliviridae	inphared	#D7DBDD	11	0.905462
AP017972	inphared	239276	Unclassified	873	Chimalliviridae	inphared	#D7DBDD	11	0.9573
EU197055	inphared	316674	Unclassified	209	Chimalliviridae	inphared	#D7DBDD	11	0.945234
FFC_PHAGE_43_1208	huge	220400	Metagenomic	507	Chimalliviridae	engineered	#E16E55	11	0.909977
FFC_PHAGE_CIR_38_15	huge	214014	Metagenomic	507	Chimalliviridae	engineered	#E16E55	11	0.919902
FFC_PHAGE_CIR_42_59	huge	203881	Metagenomic	1389	Chimalliviridae	engineered	#E16E55	11	0.916314
HQ630627	inphared	309208	Unclassified	209	Chimalliviridae	inphared	#D7DBDD	11	0.932916
JN627160	inphared	284757	Unclassified	873	Chimalliviridae	inphared	#D7DBDD	11	0.942372
JQ340088	inphared	167292	Unclassified	149	Chimalliviridae	inphared	#D7DBDD	11	0.943315
JX094500	inphared	223989	Unclassified	818	Chimalliviridae	inphared	#D7DBDD	11	0.944296
KX397364	inphared	246290	Unclassified	818	Chimalliviridae	inphared	#D7DBDD	11	0.937833
KX397365	inphared	241147	Unclassified	818	Chimalliviridae	inphared	#D7DBDD	11	0.937134
KX397369	inphared	246390	Unclassified	818	Chimalliviridae	inphared	#D7DBDD	11	0.931426
KX397372	inphared	229501	Unclassified	818	Chimalliviridae	inphared	#D7DBDD	11	0.953303
KX397373	inphared	243953	Unclassified	818	Chimalliviridae	inphared	#D7DBDD	11	0.938664
KY499642	inphared	231998	Unclassified	818	Chimalliviridae	inphared	#D7DBDD	11	0.943974
LC592711	inphared	227105	Unclassified	581	Chimalliviridae	inphared	#D7DBDD	11	0.9392
LC667451	inphared	321833	Unclassified	2917	Chimalliviridae	inphared	#D7DBDD	11	0.925878
MF042360	inphared	309157	Unclassified	209	Chimalliviridae	inphared	#D7DBDD	11	0.94027
MF063068	inphared	278136	Unclassified	1059	Chimalliviridae	inphared	#D7DBDD	11	0.93441
MF285618	inphared	276025	Unclassified	993	Chimalliviridae	inphared	#D7DBDD	11	0.919656
MF459647	inphared	235374	Unclassified	873	Chimalliviridae	inphared	#D7DBDD	11	0.94165
MG655269	inphared	275000	Unclassified	248	Chimalliviridae	inphared	#D7DBDD	11	0.931735
MGV-GENOME-0379813	mgv	240943	Metagenomic	264	Chimalliviridae	animal_assoc	#E89503	11	0.933831
MGV-GENOME-0379838	mgv	243610	Metagenomic	545	Chimalliviridae	animal_assoc	#E89503	11	0.908374
MGV-GENOME-0379905	mgv	254583	Metagenomic	545	Chimalliviridae	animal_assoc	#E89503	11	0.911373
MGV-GENOME-4435989	mgv	224831	Metagenomic	818	Chimalliviridae	animal_assoc	#E89503	11	0.93625
MH221129	inphared	250739	Unclassified	818	Chimalliviridae	inphared	#D7DBDD	11	0.937836
MH595538	inphared	288967	Unclassified	475	Chimalliviridae	inphared	#D7DBDD	11	0.944495
MK308676	inphared	290537	Unclassified	596	Chimalliviridae	inphared	#D7DBDD	11	0.938318
MK327938	inphared	237307	Unclassified	264	Chimalliviridae	inphared	#D7DBDD	11	0.930807
MK368614	inphared	242446	Unclassified	873	Chimalliviridae	inphared	#D7DBDD	11	0.953185
MK552327	inphared	305260	Unclassified	209	Chimalliviridae	inphared	#D7DBDD	11	0.937247
MK599315	inphared	304671	Unclassified	209	Chimalliviridae	inphared	#D7DBDD	11	0.926199
MK689364	inphared	276734	Unclassified	873	Chimalliviridae	inphared	#D7DBDD	11	0.951166
MK774614	inphared	238150	Unclassified	873	Chimalliviridae	inphared	#D7DBDD	11	0.930372
MK905543	inphared	238099	Unclassified	873	Chimalliviridae	inphared	#D7DBDD	11	0.952369
MN102098	inphared	262372	Unclassified	873	Chimalliviridae	inphared	#D7DBDD	11	0.943054
MN334766	inphared	212807	Unclassified	1385	Chimalliviridae	inphared	#D7DBDD	11	0.949198
MN445183	inphared	288012	Unclassified	248	Chimalliviridae	inphared	#D7DBDD	11	0.934711
MN453779	inphared	240447	Unclassified	873	Chimalliviridae	inphared	#D7DBDD	11	0.926774
MN642089	inphared	253367	Unclassified	873	Chimalliviridae	inphared	#D7DBDD	11	0.940636
MT661596	inphared	223209	Unclassified	1343	Chimalliviridae	inphared	#D7DBDD	11	0.94093
MT939492	inphared	232104	Unclassified	149	Chimalliviridae	inphared	#D7DBDD	11	0.937287
MW384823	inphared	241904	Unclassified	818	Chimalliviridae	inphared	#D7DBDD	11	0.942287
MW394391	inphared	307210	Unclassified	2432	Chimalliviridae	inphared	#D7DBDD	11	0.933407
MW735835	inphared	265520	Unclassified	360	Chimalliviridae	inphared	#D7DBDD	11	0.933523
MW749006	inphared	200233	Unclassified	2555	Chimalliviridae	inphared	#D7DBDD	11	0.930671
MW760841	inphared	249194	Unclassified	818	Chimalliviridae	inphared	#D7DBDD	11	0.938955
MW812339	inphared	248836	Unclassified	818	Chimalliviridae	inphared	#D7DBDD	11	0.935906
MW825358	inphared	305651	Unclassified	1608	Chimalliviridae	inphared	#D7DBDD	11	0.91312
MW845758	inphared	251480	Unclassified	818	Chimalliviridae	inphared	#D7DBDD	11	0.931601
MW845759	inphared	224179	Unclassified	818	Chimalliviridae	inphared	#D7DBDD	11	0.949558
MW879340	inphared	294405	Unclassified	248	Chimalliviridae	inphared	#D7DBDD	11	0.936516
MW879341	inphared	272635	Unclassified	2250	Chimalliviridae	inphared	#D7DBDD	11	0.944351
MZ348422	inphared	253740	Unclassified	873	Chimalliviridae	inphared	#D7DBDD	11	0.946654
MZ501267	inphared	262639	Unclassified	873	Chimalliviridae	inphared	#D7DBDD	11	0.945773
MZ501268	inphared	275293	Unclassified	248	Chimalliviridae	inphared	#D7DBDD	11	0.92719
OGZS01000006.1	hgv	237972	Metagenomic	264	Chimalliviridae	animal_assoc	#E89503	11	0.930223
OM319461	inphared	287943	Unclassified	2207	Chimalliviridae	inphared	#D7DBDD	11	0.931174
OM810292	inphared	234546	Unclassified	873	Chimalliviridae	inphared	#D7DBDD	11	0.934704
ON287370	inphared	256354	Unclassified	873	Chimalliviridae	inphared	#D7DBDD	11	0.940687
ON287372	inphared	278767	Unclassified	993	Chimalliviridae	inphared	#D7DBDD	11	0.930713
OP079919	inphared	256576	Unclassified	2621	Chimalliviridae	inphared	#D7DBDD	11	0.946795
OP123707	inphared	238838	Unclassified	873	Chimalliviridae	inphared	#D7DBDD	11	0.950552
OU343168	inphared	211869	Unclassified	873	Chimalliviridae	inphared	#D7DBDD	11	0.928692
OV032902	inphared	320253	Unclassified	2207	Chimalliviridae	inphared	#D7DBDD	11	0.950015
R2_PHAGE_CIR_48_113	huge	267210	Metagenomic	12	Chimalliviridae	animal_assoc	#E89503	11	0.928057
R2_PHAGE_CIR_48_27	huge	268303	Metagenomic	12	Chimalliviridae	animal_assoc	#E89503	11	0.930448
R2_PHAGE_CIR_50_38	huge	259130	Metagenomic	264	Chimalliviridae	animal_assoc	#E89503	11	0.940034
R2_PHAGE_CIR_50_795	huge	259229	Metagenomic	264	Chimalliviridae	animal_assoc	#E89503	11	0.940439
SALIVA_PHAGE_CIR_35_33	huge	243172	Metagenomic	545	Chimalliviridae	animal_assoc	#E89503	11	0.907234
SCN_PHAGE_52_48	huge	227441	Metagenomic	1903	Chimalliviridae	engineered	#E16E55	11	0.905483
SCN_PHAGE_52_81	huge	208733	Metagenomic	1903	Chimalliviridae	engineered	#E16E55	11	0.903595
SCN_PHAGE_53_104	huge	250751	Metagenomic	1903	Chimalliviridae	engineered	#E16E55	11	0.907354
SCN_PHAGE_53_15	huge	252802	Metagenomic	1903	Chimalliviridae	engineered	#E16E55	11	0.908193
SHALE-W_PHAGE_CIR_53_0	huge	231862	Metagenomic	360	Chimalliviridae	engineered	#E16E55	11	0.934086
STOOL_PHAGE_27_12	huge	224755	Metagenomic	1196	Chimalliviridae	animal_assoc	#E89503	11	0.923125
HE956708	inphared	122696	Demerecviridae	791	Demerecviridae	inphared	#D7DBDD	11	0.835553
JX195166	inphared	122024	Demerecviridae	92	Demerecviridae	inphared	#D7DBDD	11	0.838655
KP280063	inphared	116138	Demerecviridae	2421	Demerecviridae	inphared	#D7DBDD	11	0.879402
KT345706	inphared	80578	Demerecviridae	1992	Demerecviridae	inphared	#D7DBDD	11	0.895257
KU927497	inphared	125114	Demerecviridae	791	Demerecviridae	inphared	#D7DBDD	11	0.845781
KX845404	inphared	123490	Demerecviridae	92	Demerecviridae	inphared	#D7DBDD	11	0.858191
KY363465	inphared	118537	Demerecviridae	92	Demerecviridae	inphared	#D7DBDD	11	0.856695
LC487410	inphared	114933	Demerecviridae	348	Demerecviridae	inphared	#D7DBDD	11	0.894156
MF979564	inphared	106185	Demerecviridae	92	Demerecviridae	inphared	#D7DBDD	11	0.847747
MG649966	inphared	128241	Demerecviridae	348	Demerecviridae	inphared	#D7DBDD	11	0.882986
MG676225	inphared	115739	Demerecviridae	963	Demerecviridae	inphared	#D7DBDD	6	0.872817
MGV-GENOME-0370602	mgv	110833	Metagenomic	791	Demerecviridae	animal_assoc	#E89503	11	0.860565
MK318083	inphared	114901	Demerecviridae	2293	Demerecviridae	inphared	#D7DBDD	6	0.89276
MK770119	inphared	116649	Demerecviridae	1171	Demerecviridae	inphared	#D7DBDD	11	0.868014
MN095770	inphared	112436	Demerecviridae	92	Demerecviridae	inphared	#D7DBDD	11	0.870388
MN954399	inphared	120547	Demerecviridae	348	Demerecviridae	inphared	#D7DBDD	11	0.902884
MT233525	inphared	34894	Metagenomic	1253	Demerecviridae	inphared	#D7DBDD	11	0.849602
MT460518	inphared	129165	Demerecviridae	348	Demerecviridae	inphared	#D7DBDD	11	0.882453
MT740245	inphared	104575	Demerecviridae	92	Demerecviridae	inphared	#D7DBDD	11	0.869491
MW824423	inphared	114081	Demerecviridae	1875	Demerecviridae	inphared	#D7DBDD	11	0.858916
Station189_MES_ALL_assembly_NODE_1012_length_43279_cov_15.195678	gov2	43279	Metagenomic	1496	Demerecviridae	marine	#148CAD	11	0.927193
JF770475	inphared	47180	Drexlerviridae	46	Drexlerviridae	inphared	#D7DBDD	11	0.88315
JF912400	inphared	49116	Drexlerviridae	46	Drexlerviridae	inphared	#D7DBDD	11	0.900379
KX130668	inphared	51802	Drexlerviridae	46	Drexlerviridae	inphared	#D7DBDD	11	0.903498
MF158042	inphared	48262	Drexlerviridae	46	Drexlerviridae	inphared	#D7DBDD	11	0.9022
MF630922	inphared	32486	Drexlerviridae	2980	Drexlerviridae	inphared	#D7DBDD	11	0.881826
MG050172	inphared	45814	Drexlerviridae	46	Drexlerviridae	inphared	#D7DBDD	11	0.880277
MGV-GENOME-0310532	mgv	50102	Metagenomic	46	Drexlerviridae	animal_assoc	#E89503	11	0.894874
MGV-GENOME-0311540	mgv	50481	Metagenomic	46	Drexlerviridae	animal_assoc	#E89503	11	0.890771
MGV-GENOME-0312761	mgv	50950	Metagenomic	46	Drexlerviridae	animal_assoc	#E89503	11	0.895643
MGV-GENOME-0313605	mgv	51290	Metagenomic	46	Drexlerviridae	animal_assoc	#E89503	11	0.915968
MGV-GENOME-0313667	mgv	51319	Metagenomic	46	Drexlerviridae	animal_assoc	#E89503	11	0.915158
MGV-GENOME-0314451	mgv	51650	Metagenomic	46	Drexlerviridae	animal_assoc	#E89503	11	0.922943
MGV-GENOME-0314604	mgv	51721	Metagenomic	46	Drexlerviridae	animal_assoc	#E89503	11	0.898242
MGV-GENOME-0314915	mgv	51859	Metagenomic	46	Drexlerviridae	animal_assoc	#E89503	11	0.895389
MGV-GENOME-0315089	mgv	51944	Metagenomic	46	Drexlerviridae	animal_assoc	#E89503	11	0.90536
MGV-GENOME-0315413	mgv	52086	Metagenomic	46	Drexlerviridae	animal_assoc	#E89503	11	0.891084
MGV-GENOME-0315557	mgv	52144	Metagenomic	46	Drexlerviridae	animal_assoc	#E89503	11	0.898493
MGV-GENOME-0318226	mgv	53315	Metagenomic	46	Drexlerviridae	animal_assoc	#E89503	11	0.901941
MGV-GENOME-4425478	mgv	51398	Metagenomic	46	Drexlerviridae	animal_assoc	#E89503	11	0.919063
MH051918	inphared	50048	Drexlerviridae	46	Drexlerviridae	inphared	#D7DBDD	11	0.904292
MH102284	inphared	51818	Drexlerviridae	46	Drexlerviridae	inphared	#D7DBDD	11	0.900208
MK095606	inphared	51170	Drexlerviridae	46	Drexlerviridae	inphared	#D7DBDD	11	0.887688
MK372342	inphared	46553	Drexlerviridae	46	Drexlerviridae	inphared	#D7DBDD	11	0.868301
MK373793	inphared	43157	Drexlerviridae	46	Drexlerviridae	inphared	#D7DBDD	11	0.911324
MK552105	inphared	50984	Drexlerviridae	46	Drexlerviridae	inphared	#D7DBDD	11	0.904048
MK962751	inphared	51854	Drexlerviridae	46	Drexlerviridae	inphared	#D7DBDD	11	0.899236
MN013075	inphared	54438	Drexlerviridae	46	Drexlerviridae	inphared	#D7DBDD	11	0.904276
MN090155	inphared	48939	Drexlerviridae	46	Drexlerviridae	inphared	#D7DBDD	11	0.902838
MN164484	inphared	49553	Drexlerviridae	46	Drexlerviridae	inphared	#D7DBDD	11	0.856719
MT023084	inphared	49838	Drexlerviridae	46	Drexlerviridae	inphared	#D7DBDD	11	0.906537
MT360681	inphared	53145	Drexlerviridae	46	Drexlerviridae	inphared	#D7DBDD	11	0.846288
MT446401	inphared	52344	Drexlerviridae	46	Drexlerviridae	inphared	#D7DBDD	11	0.909789
MT500539	inphared	49503	Drexlerviridae	46	Drexlerviridae	inphared	#D7DBDD	11	0.870432
MT511058	inphared	46150	Drexlerviridae	46	Drexlerviridae	inphared	#D7DBDD	11	0.891614
MT682715	inphared	51099	Drexlerviridae	46	Drexlerviridae	inphared	#D7DBDD	11	0.909529
MW032452	inphared	78128	Drexlerviridae	46	Drexlerviridae	inphared	#D7DBDD	11	0.865272
MW057918	inphared	45053	Drexlerviridae	46	Drexlerviridae	inphared	#D7DBDD	11	0.882161
MW286156	inphared	47915	Drexlerviridae	46	Drexlerviridae	inphared	#D7DBDD	11	0.900157
MW689258	inphared	48795	Drexlerviridae	46	Drexlerviridae	inphared	#D7DBDD	11	0.894128
MZ333132	inphared	51564	Drexlerviridae	46	Drexlerviridae	inphared	#D7DBDD	11	0.906388
MZ428221	inphared	51784	Drexlerviridae	46	Drexlerviridae	inphared	#D7DBDD	11	0.916905
MZ501051	inphared	50126	Drexlerviridae	46	Drexlerviridae	inphared	#D7DBDD	11	0.893608
MZ501080	inphared	47149	Drexlerviridae	46	Drexlerviridae	inphared	#D7DBDD	11	0.892066
MZ501087	inphared	47731	Drexlerviridae	46	Drexlerviridae	inphared	#D7DBDD	11	0.876223
MZ501099	inphared	51285	Drexlerviridae	46	Drexlerviridae	inphared	#D7DBDD	11	0.912489
MZ669808	inphared	52494	Drexlerviridae	46	Drexlerviridae	inphared	#D7DBDD	11	0.90999
OHBN01000074.1	hgv	49605	Metagenomic	46	Drexlerviridae	animal_assoc	#E89503	11	0.908558
OIYY01000158.1	hgv	52598	Metagenomic	46	Drexlerviridae	animal_assoc	#E89503	11	0.889996
OIZF01000127.1	hgv	51550	Metagenomic	46	Drexlerviridae	animal_assoc	#E89503	11	0.90227
OIZV01000122.1	hgv	51839	Metagenomic	46	Drexlerviridae	animal_assoc	#E89503	11	0.895677
OJUS01000087.1	hgv	51153	Metagenomic	46	Drexlerviridae	animal_assoc	#E89503	11	0.895373
OL539467	inphared	48303	Drexlerviridae	46	Drexlerviridae	inphared	#D7DBDD	11	0.896404
OLFX01000699.1	hgv	49758	Metagenomic	46	Drexlerviridae	animal_assoc	#E89503	11	0.902026
OM258170	inphared	47884	Drexlerviridae	46	Drexlerviridae	inphared	#D7DBDD	11	0.867534
OM317910	inphared	52111	Drexlerviridae	46	Drexlerviridae	inphared	#D7DBDD	11	0.910057
ON045001	inphared	53122	Drexlerviridae	46	Drexlerviridae	inphared	#D7DBDD	11	0.913972
ON489264	inphared	54378	Drexlerviridae	46	Drexlerviridae	inphared	#D7DBDD	11	0.86467
OP251154	inphared	45171	Drexlerviridae	46	Drexlerviridae	inphared	#D7DBDD	11	0.891612
OQVR01000020.1	hgv	51354	Metagenomic	46	Drexlerviridae	animal_assoc	#E89503	11	0.911789
MZ334523	inphared	102319	Druskaviridae	2210	Druskaviridae	inphared	#D7DBDD	11	0.917835
MZ334524	inphared	104681	Druskaviridae	2210	Druskaviridae	inphared	#D7DBDD	11	0.925039
MN812211	inphared	43236	Duneviridae	3	Duneviridae	inphared	#D7DBDD	11	0.948446
MT732442	inphared	42628	Duneviridae	3	Duneviridae	inphared	#D7DBDD	11	0.937764
MW421576	inphared	47383	Duneviridae	3	Duneviridae	inphared	#D7DBDD	11	0.9209
MZ570427	inphared	40438	Unclassified	3	Duneviridae	inphared	#D7DBDD	11	0.911544
MT732472	inphared	48920	Forsetiviridae	1867	Forsetiviridae	inphared	#D7DBDD	11	0.912572
AM419438	inphared	42271	Graaviviridae	3	Graaviviridae	inphared	#D7DBDD	11	0.894443
HQ332141	inphared	39784	Graaviviridae	3	Graaviviridae	inphared	#D7DBDD	11	0.88792
MT152698	inphared	45142	Graaviviridae	3	Graaviviridae	inphared	#D7DBDD	11	0.911657
MW344765	inphared	46474	Graaviviridae	3	Graaviviridae	inphared	#D7DBDD	11	0.861062
MZ334509	inphared	78012	Hafunaviridae	523	Hafunaviridae	inphared	#D7DBDD	11	0.87375
MZ334519	inphared	71672	Hafunaviridae	523	Hafunaviridae	inphared	#D7DBDD	11	0.880302
MZ334521	inphared	61934	Hafunaviridae	523	Hafunaviridae	inphared	#D7DBDD	11	0.884296
MZ334522	inphared	56593	Hafunaviridae	523	Hafunaviridae	inphared	#D7DBDD	11	0.896719
KC292023	inphared	35722	Haloferuviridae	3	Haloferuviridae	inphared	#D7DBDD	11	0.890292
MG550112	inphared	38059	Haloferuviridae	3	Haloferuviridae	inphared	#D7DBDD	11	0.904911
MZ334526	inphared	36603	Haloferuviridae	3	Haloferuviridae	inphared	#D7DBDD	11	0.866077
KC292026	inphared	143855	Halomagnusviridae	171	Halomagnusviridae	inphared	#D7DBDD	11	0.876091
MT732473	inphared	37547	Helgolandviridae	3	Helgolandviridae	inphared	#D7DBDD	11	0.911897
AY682195	inphared	131522	Herelleviridae	1344	Herelleviridae	inphared	#D7DBDD	11	0.862647
FJ822135	inphared	142111	Herelleviridae	2209	Herelleviridae	inphared	#D7DBDD	11	0.903772
HM144387	inphared	156897	Herelleviridae	656	Herelleviridae	inphared	#D7DBDD	11	0.92606
JX238501	inphared	149844	Herelleviridae	137	Herelleviridae	inphared	#D7DBDD	11	0.870886
KC595513	inphared	138877	Herelleviridae	2039	Herelleviridae	inphared	#D7DBDD	11	0.901834
KJ676859	inphared	159492	Herelleviridae	2158	Herelleviridae	inphared	#D7DBDD	11	0.897675
KM051843	inphared	160281	Herelleviridae	137	Herelleviridae	inphared	#D7DBDD	11	0.885432
KM236245	inphared	164302	Herelleviridae	1710	Herelleviridae	inphared	#D7DBDD	11	0.90333
KM236246	inphared	161239	Herelleviridae	1464	Herelleviridae	inphared	#D7DBDD	11	0.900099
KP054477	inphared	106071	Herelleviridae	1676	Herelleviridae	inphared	#D7DBDD	11	0.908788
KT224359	inphared	162486	Herelleviridae	691	Herelleviridae	inphared	#D7DBDD	11	0.899542
KT307976	inphared	167431	Herelleviridae	1743	Herelleviridae	inphared	#D7DBDD	11	0.916927
KU253712	inphared	165868	Herelleviridae	1464	Herelleviridae	inphared	#D7DBDD	11	0.901205
KU577463	inphared	157501	Herelleviridae	2158	Herelleviridae	inphared	#D7DBDD	11	0.900451
KU640380	inphared	138081	Herelleviridae	2985	Herelleviridae	inphared	#D7DBDD	11	0.878767
KU737346	inphared	162865	Herelleviridae	1743	Herelleviridae	inphared	#D7DBDD	11	0.916016
KU737348	inphared	163345	Herelleviridae	656	Herelleviridae	inphared	#D7DBDD	11	0.923481
KU847400	inphared	154012	Herelleviridae	656	Herelleviridae	inphared	#D7DBDD	11	0.919
KX011169	inphared	161140	Herelleviridae	656	Herelleviridae	inphared	#D7DBDD	11	0.916272
KX961630	inphared	164911	Herelleviridae	691	Herelleviridae	inphared	#D7DBDD	11	0.885241
LC647030	inphared	136433	Herelleviridae	2579	Herelleviridae	inphared	#D7DBDD	11	0.909062
LT960610	inphared	144615	Herelleviridae	1262	Herelleviridae	inphared	#D7DBDD	11	0.922311
MF787246	inphared	145162	Herelleviridae	1668	Herelleviridae	inphared	#D7DBDD	11	0.883992
MG557979	inphared	142567	Herelleviridae	1668	Herelleviridae	inphared	#D7DBDD	11	0.869633
MGV-GENOME-0370320	mgv	109390	Metagenomic	1676	Herelleviridae	animal_assoc	#E89503	11	0.904964
MGV-GENOME-0376158	mgv	152691	Metagenomic	1072	Herelleviridae	animal_assoc	#E89503	11	0.888245
MGV-GENOME-0376188	mgv	152985	Metagenomic	742	Herelleviridae	animal_assoc	#E89503	11	0.88191
MH028956	inphared	149229	Herelleviridae	1247	Herelleviridae	inphared	#D7DBDD	11	0.866072
MH606185	inphared	153268	Herelleviridae	915	Herelleviridae	inphared	#D7DBDD	11	0.901871
MH638312	inphared	165676	Herelleviridae	2158	Herelleviridae	inphared	#D7DBDD	11	0.901271
MH729379	inphared	133806	Herelleviridae	2560	Herelleviridae	inphared	#D7DBDD	11	0.871351
MH884511	inphared	145804	Herelleviridae	2675	Herelleviridae	inphared	#D7DBDD	11	0.860264
MK504444	inphared	140816	Herelleviridae	1634	Herelleviridae	inphared	#D7DBDD	11	0.897086
MK504446	inphared	136608	Herelleviridae	1670	Herelleviridae	inphared	#D7DBDD	11	0.910774
MN043729	inphared	161583	Herelleviridae	1464	Herelleviridae	inphared	#D7DBDD	11	0.898201
MN043730	inphared	158674	Herelleviridae	915	Herelleviridae	inphared	#D7DBDD	11	0.891526
MN128594	inphared	138918	Herelleviridae	1847	Herelleviridae	inphared	#D7DBDD	11	0.879497
MN153503	inphared	165032	Herelleviridae	1743	Herelleviridae	inphared	#D7DBDD	11	0.918749
MT151386	inphared	139739	Herelleviridae	1211	Herelleviridae	inphared	#D7DBDD	11	0.87594
MT151604	inphared	159363	Herelleviridae	1710	Herelleviridae	inphared	#D7DBDD	11	0.874343
MT416612	inphared	150011	Herelleviridae	1813	Herelleviridae	inphared	#D7DBDD	11	0.922992
MT601270	inphared	150961	Herelleviridae	346	Herelleviridae	inphared	#D7DBDD	11	0.882705
MT909815	inphared	156592	Herelleviridae	742	Herelleviridae	inphared	#D7DBDD	11	0.871022
MW001214	inphared	138741	Herelleviridae	346	Herelleviridae	inphared	#D7DBDD	11	0.892166
MW363798	inphared	144592	Herelleviridae	1211	Herelleviridae	inphared	#D7DBDD	11	0.855898
MW419087	inphared	156577	Herelleviridae	915	Herelleviridae	inphared	#D7DBDD	11	0.901722
MW430345	inphared	139743	Herelleviridae	1211	Herelleviridae	inphared	#D7DBDD	11	0.894141
MW749002	inphared	149014	Herelleviridae	915	Herelleviridae	inphared	#D7DBDD	11	0.894017
MZ420150	inphared	150025	Herelleviridae	2181	Herelleviridae	inphared	#D7DBDD	11	0.874874
MZ501262	inphared	163318	Herelleviridae	915	Herelleviridae	inphared	#D7DBDD	11	0.896154
OIEW01000005.1	hgv	145261	Metagenomic	1211	Herelleviridae	animal_assoc	#E89503	11	0.875376
OM135992	inphared	127819	Herelleviridae	294	Herelleviridae	inphared	#D7DBDD	11	0.876184
OM293948	inphared	138676	Herelleviridae	1670	Herelleviridae	inphared	#D7DBDD	11	0.914737
OOAW01000045.1	hgv	152691	Metagenomic	1072	Herelleviridae	animal_assoc	#E89503	11	0.888245
OP380492	inphared	148928	Herelleviridae	1813	Herelleviridae	inphared	#D7DBDD	11	0.929664
CYGL01000011.1	hgv	97402	Metagenomic	218	Intestiviridae	animal_assoc	#E89503	11	0.938235
MGV-GENOME-0358319	mgv	87854	Metagenomic	218	Intestiviridae	animal_assoc	#E89503	11	0.937931
MGV-GENOME-0358503	mgv	88215	Metagenomic	218	Intestiviridae	animal_assoc	#E89503	11	0.926917
MGV-GENOME-0359577	mgv	90186	Metagenomic	218	Intestiviridae	animal_assoc	#E89503	11	0.945879
MGV-GENOME-0359775	mgv	90513	Metagenomic	218	Intestiviridae	animal_assoc	#E89503	11	0.938583
MGV-GENOME-0359812	mgv	90570	Metagenomic	218	Intestiviridae	animal_assoc	#E89503	11	0.93786
MGV-GENOME-0359923	mgv	90746	Metagenomic	218	Intestiviridae	animal_assoc	#E89503	11	0.919974
MGV-GENOME-0360215	mgv	91247	Metagenomic	218	Intestiviridae	animal_assoc	#E89503	11	0.915351
MGV-GENOME-0360307	mgv	91410	Metagenomic	218	Intestiviridae	animal_assoc	#E89503	11	0.935609
MGV-GENOME-0360597	mgv	91892	Metagenomic	218	Intestiviridae	animal_assoc	#E89503	11	0.943205
MGV-GENOME-0360608	mgv	91913	Metagenomic	218	Intestiviridae	animal_assoc	#E89503	11	0.925201
MGV-GENOME-0361084	mgv	92708	Metagenomic	218	Intestiviridae	animal_assoc	#E89503	11	0.942734
MGV-GENOME-0361320	mgv	93111	Metagenomic	218	Intestiviridae	animal_assoc	#E89503	11	0.928762
MGV-GENOME-0361516	mgv	93481	Metagenomic	218	Intestiviridae	animal_assoc	#E89503	11	0.925921
MGV-GENOME-0361556	mgv	93553	Metagenomic	218	Intestiviridae	animal_assoc	#E89503	11	0.922707
MGV-GENOME-0361718	mgv	93845	Metagenomic	218	Intestiviridae	animal_assoc	#E89503	11	0.928915
MGV-GENOME-0362401	mgv	94904	Metagenomic	218	Intestiviridae	animal_assoc	#E89503	11	0.931383
MGV-GENOME-0362482	mgv	95022	Metagenomic	218	Intestiviridae	animal_assoc	#E89503	11	0.948886
MGV-GENOME-0362542	mgv	95105	Metagenomic	218	Intestiviridae	animal_assoc	#E89503	11	0.935503
MGV-GENOME-0362549	mgv	95113	Metagenomic	218	Intestiviridae	animal_assoc	#E89503	11	0.922681
MGV-GENOME-0362576	mgv	95145	Metagenomic	218	Intestiviridae	animal_assoc	#E89503	11	0.935898
MGV-GENOME-0362884	mgv	95552	Metagenomic	218	Intestiviridae	animal_assoc	#E89503	11	0.927893
MGV-GENOME-0363007	mgv	95710	Metagenomic	218	Intestiviridae	animal_assoc	#E89503	11	0.947707
MGV-GENOME-0363687	mgv	96592	Metagenomic	218	Intestiviridae	animal_assoc	#E89503	11	0.936351
MGV-GENOME-0363866	mgv	96846	Metagenomic	218	Intestiviridae	animal_assoc	#E89503	11	0.948671
MGV-GENOME-0364823	mgv	97921	Metagenomic	218	Intestiviridae	animal_assoc	#E89503	11	0.936418
MGV-GENOME-0364936	mgv	98069	Metagenomic	218	Intestiviridae	animal_assoc	#E89503	11	0.948312
MGV-GENOME-0365199	mgv	98331	Metagenomic	218	Intestiviridae	animal_assoc	#E89503	11	0.94908
MGV-GENOME-0365316	mgv	98476	Metagenomic	218	Intestiviridae	animal_assoc	#E89503	11	0.946586
MGV-GENOME-0365390	mgv	98542	Metagenomic	218	Intestiviridae	animal_assoc	#E89503	11	0.922845
MGV-GENOME-0365557	mgv	98741	Metagenomic	218	Intestiviridae	animal_assoc	#E89503	11	0.94201
MGV-GENOME-0365731	mgv	98946	Metagenomic	218	Intestiviridae	animal_assoc	#E89503	11	0.93736
MGV-GENOME-0366170	mgv	99564	Metagenomic	218	Intestiviridae	animal_assoc	#E89503	11	0.951398
MGV-GENOME-4432828	mgv	88796	Metagenomic	218	Intestiviridae	animal_assoc	#E89503	11	0.911629
MGV-GENOME-4433301	mgv	94198	Metagenomic	218	Intestiviridae	animal_assoc	#E89503	11	0.943014
MW067003	inphared	99127	Intestiviridae	218	Intestiviridae	inphared	#D7DBDD	11	0.941066
OBJF01000120.1	hgv	93546	Metagenomic	218	Intestiviridae	animal_assoc	#E89503	11	0.926721
OBJP01000075.1	hgv	94089	Metagenomic	218	Intestiviridae	animal_assoc	#E89503	11	0.929088
OCHM01000051.1	hgv	90151	Metagenomic	218	Intestiviridae	animal_assoc	#E89503	11	0.941021
OGQI01000045.1	hgv	92805	Metagenomic	218	Intestiviridae	animal_assoc	#E89503	11	0.920187
OGRO01000082.1	hgv	98068	Metagenomic	218	Intestiviridae	animal_assoc	#E89503	11	0.940154
OHAU01000179.1	hgv	92272	Metagenomic	218	Intestiviridae	animal_assoc	#E89503	11	0.920008
OHWI01000045.1	hgv	90746	Metagenomic	218	Intestiviridae	animal_assoc	#E89503	11	0.920536
OIFE01000101.1	hgv	97536	Metagenomic	218	Intestiviridae	animal_assoc	#E89503	11	0.942206
OIZP01000035.1	hgv	94884	Metagenomic	218	Intestiviridae	animal_assoc	#E89503	11	0.93158
OJNH01000053.1	hgv	96667	Metagenomic	218	Intestiviridae	animal_assoc	#E89503	11	0.936183
OLGJ01000028.1	hgv	99691	Metagenomic	218	Intestiviridae	animal_assoc	#E89503	11	0.940677
UMIU01010253.1	hgv	93860	Metagenomic	218	Intestiviridae	animal_assoc	#E89503	11	0.936821
AJ630128	inphared	196280	Kyanoviridae	389	Kyanoviridae	inphared	#D7DBDD	11	0.933732
BML_PHAGE_CIR_35_14	huge	237794	Metagenomic	719	Kyanoviridae	aquatic	#03BBED	11	0.918543
BML_PHAGE_CIR_35_18	huge	237989	Metagenomic	719	Kyanoviridae	aquatic	#03BBED	11	0.924358
DQ149023	inphared	177300	Kyanoviridae	447	Kyanoviridae	inphared	#D7DBDD	11	0.960338
FM207411	inphared	194454	Kyanoviridae	1535	Kyanoviridae	inphared	#D7DBDD	11	0.950955
GU071092	inphared	252407	Kyanoviridae	1308	Kyanoviridae	inphared	#D7DBDD	11	0.95642
GU071094	inphared	174079	Kyanoviridae	447	Kyanoviridae	inphared	#D7DBDD	11	0.962149
GU071095	inphared	190789	Kyanoviridae	2619	Kyanoviridae	inphared	#D7DBDD	11	0.951517
GU071097	inphared	176184	Kyanoviridae	447	Kyanoviridae	inphared	#D7DBDD	11	0.960155
GU071103	inphared	182180	Kyanoviridae	2911	Kyanoviridae	inphared	#D7DBDD	11	0.950604
GU075905	inphared	183806	Unclassified	2185	Kyanoviridae	inphared	#D7DBDD	11	0.961846
HQ316583	inphared	182801	Kyanoviridae	447	Kyanoviridae	inphared	#D7DBDD	11	0.964409
HQ317383	inphared	171797	Kyanoviridae	447	Kyanoviridae	inphared	#D7DBDD	11	0.950325
HQ317391	inphared	232883	Kyanoviridae	1404	Kyanoviridae	inphared	#D7DBDD	11	0.963497
HQ337021	inphared	179063	Kyanoviridae	1538	Kyanoviridae	inphared	#D7DBDD	11	0.95797
HQ615693	inphared	178563	Unclassified	2686	Kyanoviridae	inphared	#D7DBDD	11	0.909729
HQ633071	inphared	208007	Unclassified	870	Kyanoviridae	inphared	#D7DBDD	11	0.917998
HQ634175	inphared	177211	Kyanoviridae	1538	Kyanoviridae	inphared	#D7DBDD	11	0.964647
HQ634177	inphared	198013	Kyanoviridae	853	Kyanoviridae	inphared	#D7DBDD	11	0.956498
HQ634189	inphared	178807	Kyanoviridae	447	Kyanoviridae	inphared	#D7DBDD	11	0.960734
HQ634190	inphared	175596	Kyanoviridae	447	Kyanoviridae	inphared	#D7DBDD	11	0.963353
HQ634193	inphared	192497	Kyanoviridae	1226	Kyanoviridae	inphared	#D7DBDD	11	0.97122
JN371769	inphared	172879	Kyanoviridae	1538	Kyanoviridae	inphared	#D7DBDD	11	0.9222
KF156338	inphared	189311	Kyanoviridae	1535	Kyanoviridae	inphared	#D7DBDD	11	0.945698
KJ019059	inphared	228143	Kyanoviridae	1172	Kyanoviridae	inphared	#D7DBDD	11	0.948458
KJ019062	inphared	179323	Kyanoviridae	447	Kyanoviridae	inphared	#D7DBDD	11	0.962186
KJ019071	inphared	174885	Kyanoviridae	447	Kyanoviridae	inphared	#D7DBDD	11	0.958315
KJ019076	inphared	172372	Kyanoviridae	447	Kyanoviridae	inphared	#D7DBDD	11	0.958485
KJ019089	inphared	192117	Kyanoviridae	1535	Kyanoviridae	inphared	#D7DBDD	11	0.950921
KJ019128	inphared	176140	Kyanoviridae	447	Kyanoviridae	inphared	#D7DBDD	11	0.961604
KM359505	inphared	197361	Kyanoviridae	705	Kyanoviridae	inphared	#D7DBDD	11	0.963671
KP211958	inphared	188632	Kyanoviridae	1226	Kyanoviridae	inphared	#D7DBDD	11	0.971352
KU594605	inphared	174307	Kyanoviridae	447	Kyanoviridae	inphared	#D7DBDD	11	0.956209
KU594606	inphared	194437	Kyanoviridae	1057	Kyanoviridae	inphared	#D7DBDD	11	0.951547
KU686199	inphared	198190	Kyanoviridae	853	Kyanoviridae	inphared	#D7DBDD	11	0.953524
KU686203	inphared	172342	Kyanoviridae	447	Kyanoviridae	inphared	#D7DBDD	11	0.955728
KU686206	inphared	174830	Kyanoviridae	2270	Kyanoviridae	inphared	#D7DBDD	11	0.94736
KU686208	inphared	172395	Kyanoviridae	447	Kyanoviridae	inphared	#D7DBDD	11	0.957818
KU686210	inphared	185102	Kyanoviridae	1226	Kyanoviridae	inphared	#D7DBDD	11	0.967802
KX349230	inphared	175777	Kyanoviridae	447	Kyanoviridae	inphared	#D7DBDD	11	0.962225
KX349293	inphared	197868	Kyanoviridae	1057	Kyanoviridae	inphared	#D7DBDD	11	0.962384
KX349303	inphared	180780	Kyanoviridae	447	Kyanoviridae	inphared	#D7DBDD	11	0.960853
KX349324	inphared	176285	Kyanoviridae	447	Kyanoviridae	inphared	#D7DBDD	11	0.954738
LP_PHAGE_CIR_36_41	huge	252809	Metagenomic	2070	Kyanoviridae	aquatic	#03BBED	11	0.914884
MF351863	inphared	204930	Kyanoviridae	2482	Kyanoviridae	inphared	#D7DBDD	11	0.9562
MG450654	inphared	139069	Unclassified	1023	Kyanoviridae	inphared	#D7DBDD	11	0.893945
MG983742	inphared	52369	Unclassified	338	Kyanoviridae	inphared	#D7DBDD	11	0.915255
MH412654	inphared	181082	Unclassified	1215	Kyanoviridae	inphared	#D7DBDD	11	0.942402
MH512890	inphared	176495	Kyanoviridae	1538	Kyanoviridae	inphared	#D7DBDD	11	0.964855
MK016664	inphared	163982	Unclassified	3018	Kyanoviridae	inphared	#D7DBDD	11	0.931913
MK493321	inphared	175462	Kyanoviridae	447	Kyanoviridae	inphared	#D7DBDD	11	0.9579
MK867354	inphared	228827	Kyanoviridae	2302	Kyanoviridae	inphared	#D7DBDD	11	0.96104
MN018232	inphared	213993	Kyanoviridae	1993	Kyanoviridae	inphared	#D7DBDD	11	0.938806
MN695334	inphared	244930	Kyanoviridae	1733	Kyanoviridae	inphared	#D7DBDD	11	0.924105
MT162466	inphared	167069	Unclassified	2214	Kyanoviridae	inphared	#D7DBDD	11	0.930729
MT162468	inphared	173659	Kyanoviridae	447	Kyanoviridae	inphared	#D7DBDD	11	0.956564
MT408532	inphared	190237	Kyanoviridae	2619	Kyanoviridae	inphared	#D7DBDD	11	0.959813
MT586120	inphared	221362	Kyanoviridae	3048	Kyanoviridae	inphared	#D7DBDD	11	0.936109
MW015081	inphared	240842	Kyanoviridae	2066	Kyanoviridae	inphared	#D7DBDD	11	0.942606
MW117965	inphared	180224	Kyanoviridae	2372	Kyanoviridae	inphared	#D7DBDD	11	0.957442
MW147367	inphared	187320	Kyanoviridae	1057	Kyanoviridae	inphared	#D7DBDD	11	0.956903
OL473597	inphared	177834	Kyanoviridae	1226	Kyanoviridae	inphared	#D7DBDD	11	0.957522
OP053362	inphared	179860	Unclassified	1771	Kyanoviridae	inphared	#D7DBDD	11	0.951807
OP535465	inphared	177957	Kyanoviridae	795	Kyanoviridae	inphared	#D7DBDD	11	0.941031
AY576273	inphared	63649	Metagenomic	2756	Mesyanzhinovviridae	inphared	#D7DBDD	11	0.952662
AY986977	inphared	55770	Unclassified	241	Mesyanzhinovviridae	inphared	#D7DBDD	11	0.893868
JQ067087	inphared	59878	Mesyanzhinovviridae	1932	Mesyanzhinovviridae	inphared	#D7DBDD	11	0.926935
JQ067093	inphared	58637	Unclassified	352	Mesyanzhinovviridae	inphared	#D7DBDD	11	0.921381
KP202970	inphared	48216	Unclassified	1033	Mesyanzhinovviridae	inphared	#D7DBDD	11	0.895595
KT266805	inphared	63513	Unclassified	1905	Mesyanzhinovviridae	inphared	#D7DBDD	11	0.928959
KX241618	inphared	60497	Mesyanzhinovviridae	352	Mesyanzhinovviridae	inphared	#D7DBDD	11	0.921219
KY000219	inphared	62030	Mesyanzhinovviridae	2756	Mesyanzhinovviridae	inphared	#D7DBDD	11	0.950879
LN610584	inphared	58139	Mesyanzhinovviridae	1932	Mesyanzhinovviridae	inphared	#D7DBDD	11	0.935929
MG641885	inphared	48113	Unclassified	174	Mesyanzhinovviridae	inphared	#D7DBDD	11	0.928502
MK608336	inphared	42882	Unclassified	467	Mesyanzhinovviridae	inphared	#D7DBDD	11	0.924864
MN862068	inphared	87225	Unclassified	440	Mesyanzhinovviridae	inphared	#D7DBDD	11	0.932898
MT108731	inphared	64323	Mesyanzhinovviridae	1932	Mesyanzhinovviridae	inphared	#D7DBDD	11	0.934705
MT764845	inphared	64084	Unclassified	1067	Mesyanzhinovviridae	inphared	#D7DBDD	11	0.915907
MZ326860	inphared	63825	Mesyanzhinovviridae	2756	Mesyanzhinovviridae	inphared	#D7DBDD	11	0.960282
OK275492	inphared	64088	Mesyanzhinovviridae	352	Mesyanzhinovviridae	inphared	#D7DBDD	11	0.926991
OL960029	inphared	47760	Mesyanzhinovviridae	863	Mesyanzhinovviridae	inphared	#D7DBDD	11	0.944033
ON005621	inphared	61660	Mesyanzhinovviridae	352	Mesyanzhinovviridae	inphared	#D7DBDD	11	0.909536
ON189045	inphared	62341	Mesyanzhinovviridae	352	Mesyanzhinovviridae	inphared	#D7DBDD	11	0.915673
ON189047	inphared	59242	Mesyanzhinovviridae	352	Mesyanzhinovviridae	inphared	#D7DBDD	11	0.917035
ON331942	inphared	61862	Mesyanzhinovviridae	352	Mesyanzhinovviridae	inphared	#D7DBDD	11	0.910931
ON529854	inphared	58220	Mesyanzhinovviridae	1653	Mesyanzhinovviridae	inphared	#D7DBDD	11	0.925558
ON932079	inphared	56408	Mesyanzhinovviridae	352	Mesyanzhinovviridae	inphared	#D7DBDD	11	0.888278
ON932084	inphared	64024	Mesyanzhinovviridae	352	Mesyanzhinovviridae	inphared	#D7DBDD	11	0.92431
OP009285	inphared	64892	Unclassified	1440	Mesyanzhinovviridae	inphared	#D7DBDD	11	0.90478
OP361299	inphared	57666	Unclassified	352	Mesyanzhinovviridae	inphared	#D7DBDD	11	0.911872
Station193_SUR_ALL_assembly_NODE_312_length_68081_cov_14.541381	gov2	68081	Metagenomic	587	Mesyanzhinovviridae	marine	#148CAD	11	0.951984
Station201_DCM_ALL_assembly_NODE_314_length_68659_cov_346.432438	gov2	68659	Metagenomic	587	Mesyanzhinovviridae	marine	#148CAD	11	0.939993
Station205_SUR_ALL_assembly_NODE_278_length_68201_cov_14.406568	gov2	68201	Metagenomic	587	Mesyanzhinovviridae	marine	#148CAD	11	0.943842
Station206_MES_ALL_assembly_NODE_757_length_69037_cov_49.714476	gov2	69037	Metagenomic	587	Mesyanzhinovviridae	marine	#148CAD	11	0.932935
Station206_SUR_ALL_assembly_NODE_361_length_68808_cov_378.723925	gov2	68808	Metagenomic	587	Mesyanzhinovviridae	marine	#148CAD	11	0.944672
Station206_SUR_ALL_assembly_NODE_387_length_66603_cov_7.922582	gov2	66603	Metagenomic	587	Mesyanzhinovviridae	marine	#148CAD	11	0.937751
MT732454	inphared	125038	Molycolviridae	1995	Molycolviridae	inphared	#D7DBDD	11	0.954766
MN602266	inphared	75087	Naomviridae	108	Naomviridae	inphared	#D7DBDD	11	0.94818
KC821608	inphared	75994	Pachyviridae	2056	Pachyviridae	inphared	#D7DBDD	11	0.913927
MT732474	inphared	78833	Pachyviridae	2487	Pachyviridae	inphared	#D7DBDD	11	0.916444
AB981169	inphared	40002	Peduoviridae	86	Peduoviridae	inphared	#D7DBDD	11	0.924404
BHU24159	inphared	32355	Peduoviridae	86	Peduoviridae	inphared	#D7DBDD	11	0.927492
CP000622	inphared	37446	Unclassified	2094	Peduoviridae	inphared	#D7DBDD	11	0.925653
CP025923	inphared	37583	Peduoviridae	86	Peduoviridae	inphared	#D7DBDD	11	0.848442
DQ114220	inphared	30505	Peduoviridae	86	Peduoviridae	inphared	#D7DBDD	11	0.89405
DQ674738	inphared	33985	Peduoviridae	86	Peduoviridae	inphared	#D7DBDD	11	0.904987
GU911304	inphared	40555	Peduoviridae	86	Peduoviridae	inphared	#D7DBDD	11	0.886204
HG803181	inphared	33828	Peduoviridae	86	Peduoviridae	inphared	#D7DBDD	11	0.901383
HQ110083	inphared	28765	Peduoviridae	86	Peduoviridae	inphared	#D7DBDD	11	0.912359
HQ110084	inphared	29564	Peduoviridae	86	Peduoviridae	inphared	#D7DBDD	11	0.858882
JF974315	inphared	37378	Unclassified	2094	Peduoviridae	inphared	#D7DBDD	11	0.894671
JQ809663	inphared	33525	Peduoviridae	86	Peduoviridae	inphared	#D7DBDD	11	0.905056
KC462197	inphared	35430	Peduoviridae	86	Peduoviridae	inphared	#D7DBDD	11	0.907028
KF361475	inphared	34145	Peduoviridae	86	Peduoviridae	inphared	#D7DBDD	11	0.912432
KP137436	inphared	36745	Peduoviridae	86	Peduoviridae	inphared	#D7DBDD	11	0.89057
KT630645	inphared	33509	Peduoviridae	86	Peduoviridae	inphared	#D7DBDD	11	0.878003
KT630647	inphared	35203	Peduoviridae	86	Peduoviridae	inphared	#D7DBDD	11	0.906741
KT887559	inphared	32637	Peduoviridae	86	Peduoviridae	inphared	#D7DBDD	11	0.902013
KX669658	inphared	41655	Unclassified	2094	Peduoviridae	inphared	#D7DBDD	11	0.861289
KX774374	inphared	32826	Peduoviridae	86	Peduoviridae	inphared	#D7DBDD	11	0.890239
KY045851	inphared	35209	Peduoviridae	86	Peduoviridae	inphared	#D7DBDD	11	0.893039
KY271397	inphared	35100	Peduoviridae	86	Peduoviridae	inphared	#D7DBDD	11	0.871197
LC667452	inphared	32867	Peduoviridae	86	Peduoviridae	inphared	#D7DBDD	11	0.900173
MG589387	inphared	31978	Peduoviridae	86	Peduoviridae	inphared	#D7DBDD	11	0.886266
MG747435	inphared	39309	Peduoviridae	86	Peduoviridae	inphared	#D7DBDD	11	0.905518
MGV-GENOME-0210500	mgv	29834	Metagenomic	86	Peduoviridae	animal_assoc	#E89503	11	0.894148
MGV-GENOME-0223813	mgv	32196	Metagenomic	86	Peduoviridae	animal_assoc	#E89503	11	0.942974
MGV-GENOME-0226859	mgv	32722	Metagenomic	86	Peduoviridae	animal_assoc	#E89503	11	0.841544
MGV-GENOME-0260436	mgv	33198	Metagenomic	86	Peduoviridae	animal_assoc	#E89503	11	0.942346
MH238466	inphared	33296	Unclassified	2094	Peduoviridae	inphared	#D7DBDD	11	0.942365
MK034952	inphared	37152	Peduoviridae	86	Peduoviridae	inphared	#D7DBDD	11	0.899467
MK416015	inphared	38322	Peduoviridae	86	Peduoviridae	inphared	#D7DBDD	11	0.875059
MK422453	inphared	39086	Peduoviridae	86	Peduoviridae	inphared	#D7DBDD	11	0.888272
MK433577	inphared	39643	Peduoviridae	86	Peduoviridae	inphared	#D7DBDD	11	0.894256
MK972711	inphared	31123	Peduoviridae	86	Peduoviridae	inphared	#D7DBDD	11	0.882081
MK972712	inphared	30164	Peduoviridae	86	Peduoviridae	inphared	#D7DBDD	11	0.859004
MN563793	inphared	33851	Peduoviridae	86	Peduoviridae	inphared	#D7DBDD	11	0.882692
MT662115	inphared	36616	Peduoviridae	86	Peduoviridae	inphared	#D7DBDD	11	0.885596
MT701591	inphared	38038	Peduoviridae	86	Peduoviridae	inphared	#D7DBDD	11	0.898391
MW072790	inphared	37727	Peduoviridae	86	Peduoviridae	inphared	#D7DBDD	11	0.904366
MZ436628	inphared	39679	Unclassified	86	Peduoviridae	inphared	#D7DBDD	11	0.880819
MZ568829	inphared	40166	Peduoviridae	86	Peduoviridae	inphared	#D7DBDD	11	0.831823
OBBV01000160.1	hgv	32290	Metagenomic	86	Peduoviridae	animal_assoc	#E89503	11	0.899535
OL348188	inphared	37312	Peduoviridae	86	Peduoviridae	inphared	#D7DBDD	11	0.856373
OM046624	inphared	36481	Peduoviridae	86	Peduoviridae	inphared	#D7DBDD	11	0.925304
OM046627	inphared	33247	Peduoviridae	86	Peduoviridae	inphared	#D7DBDD	11	0.868229
OM095401	inphared	29180	Peduoviridae	86	Peduoviridae	inphared	#D7DBDD	11	0.922001
ON470606	inphared	34824	Peduoviridae	86	Peduoviridae	inphared	#D7DBDD	11	0.893522
ON642070	inphared	37492	Peduoviridae	86	Peduoviridae	inphared	#D7DBDD	11	0.88947
OOIU01000077.1	hgv	28978	Metagenomic	86	Peduoviridae	animal_assoc	#E89503	11	0.850887
Station84_SUR_COMBINED_FINAL_NODE_1140_length_34374_cov_8.039599	gov2	34374	Metagenomic	86	Peduoviridae	marine	#148CAD	11	0.897626
MT732434	inphared	72980	Pervagoviridae	1268	Pervagoviridae	inphared	#D7DBDD	11	0.876774
Station193_SUR_ALL_assembly_NODE_299_length_70086_cov_601.538576	gov2	70086	Metagenomic	1268	Pervagoviridae	marine	#148CAD	11	0.92796
Station206_MES_ALL_assembly_NODE_669_length_75013_cov_149.556325	gov2	75013	Metagenomic	1268	Pervagoviridae	marine	#148CAD	11	0.901244
MZ171369	inphared	37078	Pungoviridae	2255	Pungoviridae	inphared	#D7DBDD	11	0.967285
MZ334527	inphared	42293	Pyrstoviridae	3	Pyrstoviridae	inphared	#D7DBDD	11	0.901142
KC685370	inphared	27190	Salasmaviridae	3	Salasmaviridae	inphared	#D7DBDD	11	0.825965
KY821088	inphared	21684	Salasmaviridae	3	Salasmaviridae	inphared	#D7DBDD	11	0.891395
KY947509	inphared	27206	Salasmaviridae	3	Salasmaviridae	inphared	#D7DBDD	11	0.823495
MGV-GENOME-0147826	mgv	20211	Metagenomic	3	Salasmaviridae	animal_assoc	#E89503	11	0.906783
MK284526	inphared	27180	Salasmaviridae	3	Salasmaviridae	inphared	#D7DBDD	11	0.826159
MN082625	inphared	20083	Salasmaviridae	3	Salasmaviridae	inphared	#D7DBDD	11	0.877757
MN857617	inphared	20784	Salasmaviridae	3	Salasmaviridae	inphared	#D7DBDD	11	0.900404
MT459794	inphared	21781	Salasmaviridae	3	Salasmaviridae	inphared	#D7DBDD	11	0.917038
MW012634	inphared	28950	Salasmaviridae	3	Salasmaviridae	inphared	#D7DBDD	11	0.848808
MZ384014	inphared	25379	Salasmaviridae	3	Salasmaviridae	inphared	#D7DBDD	11	0.835967
MZ570263	inphared	22320	Salasmaviridae	3	Salasmaviridae	inphared	#D7DBDD	11	0.863172
NC_002649	inphared	21129	Salasmaviridae	3	Salasmaviridae	inphared	#D7DBDD	11	0.917223
OP433492	inphared	20678	Salasmaviridae	3	Salasmaviridae	inphared	#D7DBDD	11	0.889061
FN422398	inphared	74901	Schitoviridae	408	Schitoviridae	inphared	#D7DBDD	11	0.936036
HQ317387	inphared	74485	Schitoviridae	776	Schitoviridae	inphared	#D7DBDD	11	0.898973
HQ634196	inphared	76718	Schitoviridae	429	Schitoviridae	inphared	#D7DBDD	11	0.951954
HQ641380	inphared	59080	Schitoviridae	408	Schitoviridae	inphared	#D7DBDD	11	0.951337
HQ728266	inphared	74669	Schitoviridae	202	Schitoviridae	inphared	#D7DBDD	11	0.944408
JF974296	inphared	76802	Schitoviridae	429	Schitoviridae	inphared	#D7DBDD	11	0.919273
KF005320	inphared	104036	Schitoviridae	1102	Schitoviridae	inphared	#D7DBDD	11	0.927833
KF669658	inphared	77792	Schitoviridae	408	Schitoviridae	inphared	#D7DBDD	11	0.953041
KF787094	inphared	73659	Schitoviridae	326	Schitoviridae	inphared	#D7DBDD	11	0.923512
KF806588	inphared	75568	Schitoviridae	326	Schitoviridae	inphared	#D7DBDD	11	0.945877
KJ621082	inphared	75028	Schitoviridae	776	Schitoviridae	inphared	#D7DBDD	11	0.942408
KM236242	inphared	68365	Schitoviridae	202	Schitoviridae	inphared	#D7DBDD	11	0.908754
KM879221	inphared	73882	Schitoviridae	326	Schitoviridae	inphared	#D7DBDD	11	0.952316
KU356691	inphared	70774	Schitoviridae	326	Schitoviridae	inphared	#D7DBDD	11	0.924195
KX889068	inphared	78145	Schitoviridae	429	Schitoviridae	inphared	#D7DBDD	11	0.948276
KY549659	inphared	76621	Schitoviridae	755	Schitoviridae	inphared	#D7DBDD	11	0.920466
KY612839	inphared	74325	Schitoviridae	408	Schitoviridae	inphared	#D7DBDD	11	0.918708
MG018928	inphared	70211	Schitoviridae	326	Schitoviridae	inphared	#D7DBDD	11	0.92947
MG775260	inphared	74895	Schitoviridae	408	Schitoviridae	inphared	#D7DBDD	11	0.938193
MG922974	inphared	73679	Schitoviridae	326	Schitoviridae	inphared	#D7DBDD	11	0.921959
MG983743	inphared	76335	Schitoviridae	326	Schitoviridae	inphared	#D7DBDD	11	0.914561
MGV-GENOME-0340378	mgv	59234	Metagenomic	693	Schitoviridae	animal_assoc	#E89503	11	0.957828
MGV-GENOME-0341937	mgv	67433	Metagenomic	693	Schitoviridae	animal_assoc	#E89503	11	0.972209
MGV-GENOME-0346511	mgv	72588	Metagenomic	326	Schitoviridae	animal_assoc	#E89503	11	0.936022
MGV-GENOME-0346801	mgv	72959	Metagenomic	408	Schitoviridae	animal_assoc	#E89503	11	0.924766
MGV-GENOME-0347339	mgv	73704	Metagenomic	326	Schitoviridae	animal_assoc	#E89503	11	0.933898
MGV-GENOME-0347430	mgv	73839	Metagenomic	202	Schitoviridae	animal_assoc	#E89503	11	0.888799
MGV-GENOME-0347657	mgv	74140	Metagenomic	408	Schitoviridae	animal_assoc	#E89503	11	0.914931
MGV-GENOME-0347705	mgv	74219	Metagenomic	408	Schitoviridae	animal_assoc	#E89503	11	0.960199
MGV-GENOME-0348541	mgv	75468	Metagenomic	755	Schitoviridae	animal_assoc	#E89503	11	0.945182
MGV-GENOME-0349583	mgv	76920	Metagenomic	755	Schitoviridae	animal_assoc	#E89503	11	0.932878
MGV-GENOME-0353062	mgv	81483	Metagenomic	408	Schitoviridae	animal_assoc	#E89503	11	0.942454
MGV-GENOME-4430969	mgv	72461	Metagenomic	202	Schitoviridae	animal_assoc	#E89503	11	0.929507
MH015256	inphared	74830	Schitoviridae	776	Schitoviridae	inphared	#D7DBDD	11	0.933837
MH015257	inphared	74792	Schitoviridae	776	Schitoviridae	inphared	#D7DBDD	11	0.930781
MH160392	inphared	75929	Schitoviridae	326	Schitoviridae	inphared	#D7DBDD	11	0.943513
MH382836	inphared	72821	Schitoviridae	408	Schitoviridae	inphared	#D7DBDD	11	0.907856
MH733496	inphared	74437	Schitoviridae	326	Schitoviridae	inphared	#D7DBDD	11	0.932762
MK301608	inphared	78071	Schitoviridae	408	Schitoviridae	inphared	#D7DBDD	11	0.945524
MK863032	inphared	75873	Schitoviridae	326	Schitoviridae	inphared	#D7DBDD	11	0.956981
MK962629	inphared	73898	Schitoviridae	326	Schitoviridae	inphared	#D7DBDD	11	0.954951
MK962641	inphared	74744	Schitoviridae	326	Schitoviridae	inphared	#D7DBDD	11	0.924837
MN163281	inphared	70678	Schitoviridae	202	Schitoviridae	inphared	#D7DBDD	11	0.890645
MN228696	inphared	75239	Schitoviridae	326	Schitoviridae	inphared	#D7DBDD	11	0.929797
MN508356	inphared	79328	Schitoviridae	408	Schitoviridae	inphared	#D7DBDD	11	0.925966
MN584918	inphared	68059	Schitoviridae	408	Schitoviridae	inphared	#D7DBDD	11	0.954407
MN988497	inphared	78314	Schitoviridae	326	Schitoviridae	inphared	#D7DBDD	11	0.924624
MN988517	inphared	78126	Schitoviridae	326	Schitoviridae	inphared	#D7DBDD	11	0.913524
MT080102	inphared	73345	Schitoviridae	408	Schitoviridae	inphared	#D7DBDD	11	0.923703
MT234338	inphared	75576	Schitoviridae	326	Schitoviridae	inphared	#D7DBDD	11	0.912909
MW495044	inphared	76617	Schitoviridae	755	Schitoviridae	inphared	#D7DBDD	11	0.937821
MW544066	inphared	70823	Schitoviridae	202	Schitoviridae	inphared	#D7DBDD	11	0.912034
MW960036	inphared	76359	Schitoviridae	326	Schitoviridae	inphared	#D7DBDD	11	0.929203
MZ326857	inphared	76332	Schitoviridae	326	Schitoviridae	inphared	#D7DBDD	11	0.91609
MZ326861	inphared	74717	Schitoviridae	326	Schitoviridae	inphared	#D7DBDD	11	0.933522
MZ358387	inphared	72458	Schitoviridae	326	Schitoviridae	inphared	#D7DBDD	11	0.946231
MZ447858	inphared	73099	Schitoviridae	408	Schitoviridae	inphared	#D7DBDD	11	0.903747
MZ773648	inphared	75871	Schitoviridae	776	Schitoviridae	inphared	#D7DBDD	11	0.962304
OGWY01000047.1	hgv	76920	Metagenomic	755	Schitoviridae	animal_assoc	#E89503	11	0.932176
OK149171	inphared	70466	Schitoviridae	326	Schitoviridae	inphared	#D7DBDD	11	0.909673
OM158235	inphared	73045	Schitoviridae	326	Schitoviridae	inphared	#D7DBDD	11	0.943432
OM687511	inphared	71398	Schitoviridae	326	Schitoviridae	inphared	#D7DBDD	11	0.913093
OM908766	inphared	72519	Schitoviridae	202	Schitoviridae	inphared	#D7DBDD	11	0.914409
OP313112	inphared	70732	Schitoviridae	408	Schitoviridae	inphared	#D7DBDD	11	0.904216
OP481051	inphared	75104	Schitoviridae	408	Schitoviridae	inphared	#D7DBDD	11	0.95923
Station124_MXL_ALL_assembly_NODE_47_length_71263_cov_3.825820	gov2	71263	Metagenomic	693	Schitoviridae	marine	#148CAD	11	0.955236
Station188_SUR_ALL_assembly_NODE_524_length_74532_cov_13.742994	gov2	74532	Metagenomic	408	Schitoviridae	marine	#148CAD	11	0.885204
MZ334525	inphared	63301	Soleiviridae	523	Soleiviridae	inphared	#D7DBDD	11	0.851503
KC821624	inphared	100418	Steigviridae	746	Steigviridae	inphared	#D7DBDD	11	0.938198
MGV-GENOME-0363331	mgv	96158	Metagenomic	157	Steigviridae	animal_assoc	#E89503	11	0.961386
MGV-GENOME-0366910	mgv	100578	Metagenomic	157	Steigviridae	animal_assoc	#E89503	11	0.943089
MGV-GENOME-0367673	mgv	101840	Metagenomic	157	Steigviridae	animal_assoc	#E89503	11	0.939709
MGV-GENOME-0367674	mgv	101840	Metagenomic	157	Steigviridae	animal_assoc	#E89503	11	0.935526
MH675552	inphared	102679	Steigviridae	157	Steigviridae	inphared	#D7DBDD	11	0.927853
MT074136	inphared	99494	Steigviridae	157	Steigviridae	inphared	#D7DBDD	11	0.931895
OIXH01000107.1	hgv	101624	Metagenomic	157	Steigviridae	animal_assoc	#E89503	11	0.943478
OJOA01000027.1	hgv	94266	Metagenomic	157	Steigviridae	animal_assoc	#E89503	11	0.95971
OLPO01000063.1	hgv	99010	Metagenomic	157	Steigviridae	animal_assoc	#E89503	11	0.93133
PPYF01195288.1	hgv	99064	Metagenomic	157	Steigviridae	animal_assoc	#E89503	11	0.940634
Station188_DCM_ALL_assembly_NODE_185_length_103179_cov_7.854680	gov2	103179	Metagenomic	746	Steigviridae	marine	#148CAD	11	0.923473
Station188_DCM_ALL_assembly_NODE_188_length_102969_cov_19.243465	gov2	102969	Metagenomic	746	Steigviridae	marine	#148CAD	11	0.94208
Station189_DCM_ALL_assembly_NODE_150_length_100873_cov_60.768900	gov2	100873	Metagenomic	746	Steigviridae	marine	#148CAD	11	0.932777
Station196_SUR_ALL_assembly_NODE_194_length_105963_cov_79.611285	gov2	105963	Metagenomic	746	Steigviridae	marine	#148CAD	11	0.951955
AP014714	inphared	177643	Straboviridae	646	Straboviridae	inphared	#D7DBDD	11	0.951172
AY266303	inphared	233234	Straboviridae	383	Straboviridae	inphared	#D7DBDD	11	0.924166
AY967407	inphared	180500	Straboviridae	1335	Straboviridae	inphared	#D7DBDD	11	0.939706
GU396103	inphared	222006	Straboviridae	383	Straboviridae	inphared	#D7DBDD	11	0.924597
GU911519	inphared	164093	Straboviridae	184	Straboviridae	inphared	#D7DBDD	11	0.927444
HE956709	inphared	168809	Straboviridae	2150	Straboviridae	inphared	#D7DBDD	11	0.941555
HM004124	inphared	169947	Straboviridae	184	Straboviridae	inphared	#D7DBDD	11	0.927483
HM032710	inphared	167716	Straboviridae	1703	Straboviridae	inphared	#D7DBDD	11	0.951215
HM114315	inphared	159801	Straboviridae	1980	Straboviridae	inphared	#D7DBDD	11	0.950476
HM452126	inphared	225268	Straboviridae	383	Straboviridae	inphared	#D7DBDD	11	0.919012
HQ317393	inphared	247511	Straboviridae	265	Straboviridae	inphared	#D7DBDD	11	0.922165
HQ331142	inphared	160221	Straboviridae	3027	Straboviridae	inphared	#D7DBDD	11	0.943884
KF835987	inphared	170286	Straboviridae	646	Straboviridae	inphared	#D7DBDD	11	0.946196
KJ025957	inphared	167266	Unclassified	708	Straboviridae	inphared	#D7DBDD	11	0.94486
KT001915	inphared	172733	Straboviridae	412	Straboviridae	inphared	#D7DBDD	11	0.952036
KT919973	inphared	250485	Straboviridae	265	Straboviridae	inphared	#D7DBDD	11	0.92802
KU160494	inphared	199912	Straboviridae	401	Straboviridae	inphared	#D7DBDD	11	0.912807
KX443552	inphared	181570	Straboviridae	1335	Straboviridae	inphared	#D7DBDD	11	0.959564
KY290955	inphared	236567	Straboviridae	1279	Straboviridae	inphared	#D7DBDD	11	0.936458
KY290957	inphared	174311	Straboviridae	1045	Straboviridae	inphared	#D7DBDD	11	0.928151
KY971610	inphared	166442	Straboviridae	520	Straboviridae	inphared	#D7DBDD	11	0.965111
LC371242	inphared	175437	Straboviridae	680	Straboviridae	inphared	#D7DBDD	11	0.944031
MF036692	inphared	172450	Straboviridae	680	Straboviridae	inphared	#D7DBDD	11	0.952346
MG250483	inphared	221116	Straboviridae	383	Straboviridae	inphared	#D7DBDD	11	0.913869
MG696114	inphared	167849	Straboviridae	2306	Straboviridae	inphared	#D7DBDD	11	0.962419
MGV-GENOME-0375882	mgv	150344	Metagenomic	787	Straboviridae	animal_assoc	#E89503	11	0.949702
MGV-GENOME-0377508	mgv	167351	Metagenomic	184	Straboviridae	animal_assoc	#E89503	11	0.941942
MGV-GENOME-0377561	mgv	168076	Metagenomic	412	Straboviridae	animal_assoc	#E89503	11	0.940414
MGV-GENOME-0377602	mgv	168755	Metagenomic	412	Straboviridae	animal_assoc	#E89503	11	0.942888
MGV-GENOME-0377638	mgv	169327	Metagenomic	646	Straboviridae	animal_assoc	#E89503	11	0.949163
MGV-GENOME-0377667	mgv	169776	Metagenomic	646	Straboviridae	animal_assoc	#E89503	11	0.951177
MGV-GENOME-0378054	mgv	174758	Metagenomic	1335	Straboviridae	animal_assoc	#E89503	11	0.958325
MGV-GENOME-0378086	mgv	175049	Metagenomic	646	Straboviridae	animal_assoc	#E89503	11	0.947649
MGV-GENOME-0378359	mgv	178768	Metagenomic	1335	Straboviridae	animal_assoc	#E89503	11	0.958208
MGV-GENOME-0378630	mgv	183168	Metagenomic	815	Straboviridae	animal_assoc	#E89503	11	0.94035
MH059636	inphared	175774	Straboviridae	1830	Straboviridae	inphared	#D7DBDD	11	0.936828
MH179477	inphared	165795	Straboviridae	1045	Straboviridae	inphared	#D7DBDD	11	0.919008
MK240351	inphared	166890	Straboviridae	184	Straboviridae	inphared	#D7DBDD	11	0.942064
MK962753	inphared	176009	Straboviridae	787	Straboviridae	inphared	#D7DBDD	11	0.939787
MN038175	inphared	173720	Straboviridae	980	Straboviridae	inphared	#D7DBDD	11	0.951359
MN395284	inphared	171860	Unclassified	646	Straboviridae	inphared	#D7DBDD	11	0.948982
MN882610	inphared	174924	Straboviridae	646	Straboviridae	inphared	#D7DBDD	11	0.942135
MT129652	inphared	172584	Straboviridae	2322	Straboviridae	inphared	#D7DBDD	11	0.943367
MT135025	inphared	349331	Straboviridae	2702	Straboviridae	inphared	#D7DBDD	11	0.925555
MT161459	inphared	218317	Straboviridae	2285	Straboviridae	inphared	#D7DBDD	11	0.921628
MT457552	inphared	160584	Straboviridae	520	Straboviridae	inphared	#D7DBDD	11	0.961403
MT560058	inphared	170838	Straboviridae	2736	Straboviridae	inphared	#D7DBDD	11	0.95508
MT701588	inphared	171475	Straboviridae	412	Straboviridae	inphared	#D7DBDD	11	0.94282
MT713136	inphared	254490	Straboviridae	2997	Straboviridae	inphared	#D7DBDD	11	0.900754
MT920315	inphared	175889	Straboviridae	1830	Straboviridae	inphared	#D7DBDD	11	0.938586
MT949699	inphared	169176	Straboviridae	184	Straboviridae	inphared	#D7DBDD	11	0.942669
MW057858	inphared	155737	Straboviridae	502	Straboviridae	inphared	#D7DBDD	11	0.944958
MW082584	inphared	173061	Straboviridae	252	Straboviridae	inphared	#D7DBDD	11	0.957945
MW239124	inphared	168463	Straboviridae	412	Straboviridae	inphared	#D7DBDD	11	0.942403
MW272540	inphared	230916	Straboviridae	1279	Straboviridae	inphared	#D7DBDD	11	0.935067
MW358927	inphared	167162	Straboviridae	2306	Straboviridae	inphared	#D7DBDD	11	0.955247
MW367898	inphared	164100	Straboviridae	2306	Straboviridae	inphared	#D7DBDD	11	0.965027
MW824377	inphared	253432	Straboviridae	265	Straboviridae	inphared	#D7DBDD	11	0.930096
OIWM01000017.1	hgv	167438	Metagenomic	412	Straboviridae	animal_assoc	#E89503	11	0.94638
OK335775	inphared	172439	Straboviridae	646	Straboviridae	inphared	#D7DBDD	11	0.949675
OL770262	inphared	168186	Straboviridae	184	Straboviridae	inphared	#D7DBDD	11	0.943509
OM457001	inphared	168080	Unclassified	708	Straboviridae	inphared	#D7DBDD	11	0.950262
OM638103	inphared	182723	Straboviridae	815	Straboviridae	inphared	#D7DBDD	11	0.939504
OM971648	inphared	198584	Straboviridae	1335	Straboviridae	inphared	#D7DBDD	11	0.829085
ON585039	inphared	174681	Straboviridae	412	Straboviridae	inphared	#D7DBDD	11	0.945867
PPYF01370165.1	hgv	166364	Metagenomic	412	Straboviridae	animal_assoc	#E89503	11	0.93956
MZ334528	inphared	35270	Suolaviridae	3	Suolaviridae	inphared	#D7DBDD	11	0.938021
AP017903	inphared	99517	Suoliviridae	271	Suoliviridae	inphared	#D7DBDD	11	0.976054
MN693398.1	spmar	65241	Metagenomic	271	Suoliviridae	marine	#148CAD	11	0.946016
MN693725.1	spmar	69695	Metagenomic	271	Suoliviridae	marine	#148CAD	11	0.961016
MN694042.1	spmar	64929	Metagenomic	271	Suoliviridae	marine	#148CAD	11	0.930832
MN694485.1	spmar	66205	Metagenomic	271	Suoliviridae	marine	#148CAD	11	0.938721
Station100_DCM_ALL_assembly_NODE_55_length_68617_cov_19.882325	gov2	68617	Metagenomic	271	Suoliviridae	marine	#148CAD	11	0.954516
Station100_SUR_SMARTER_KIT_NODE_11_length_63319_cov_63.318617	gov2	63319	Metagenomic	271	Suoliviridae	marine	#148CAD	11	0.968903
Station111_DCM_ALL_assembly_NODE_123_length_67418_cov_66.009174	gov2	67418	Metagenomic	271	Suoliviridae	marine	#148CAD	11	0.954715
Station123_MXL_ALL_assembly_NODE_48_length_69741_cov_8.438725	gov2	69741	Metagenomic	271	Suoliviridae	marine	#148CAD	11	0.981718
Station123_MXL_ALL_assembly_NODE_49_length_69496_cov_29.144756	gov2	69496	Metagenomic	271	Suoliviridae	marine	#148CAD	11	0.932859
Station123_MXL_ALL_assembly_NODE_52_length_69058_cov_8.586380	gov2	69058	Metagenomic	271	Suoliviridae	marine	#148CAD	11	0.959628
Station125_MXL_ALL_assembly_NODE_69_length_73401_cov_47.124778	gov2	73401	Metagenomic	271	Suoliviridae	marine	#148CAD	11	0.96109
Station125_SUR_ALL_assembly_NODE_93_length_70767_cov_34.672022	gov2	70767	Metagenomic	271	Suoliviridae	marine	#148CAD	11	0.943787
Station137_DCM_ALL_assembly_NODE_14_length_70800_cov_11.266945	gov2	70800	Metagenomic	271	Suoliviridae	marine	#148CAD	11	0.932712
Station138_SUR_ALL_assembly_NODE_29_length_64769_cov_6.841673	gov2	64769	Metagenomic	271	Suoliviridae	marine	#148CAD	11	0.981256
Station155_MES_ALL_assembly_NODE_787_length_69046_cov_6.284153	gov2	69046	Metagenomic	271	Suoliviridae	marine	#148CAD	11	0.953364
Station168_IZZ_ALL_assembly_NODE_776_length_66529_cov_14.888633	gov2	66529	Metagenomic	271	Suoliviridae	marine	#148CAD	11	0.934239
Station178_SUR_ALL_assembly_NODE_772_length_65249_cov_18.662944	gov2	65249	Metagenomic	271	Suoliviridae	marine	#148CAD	11	0.971141
Station18_SUR_ALL_assembly_NODE_263_length_77095_cov_56.248170	gov2	77095	Metagenomic	271	Suoliviridae	marine	#148CAD	11	0.942551
Station196_SUR_ALL_assembly_NODE_301_length_81389_cov_6.092544	gov2	81389	Metagenomic	271	Suoliviridae	marine	#148CAD	11	0.951357
Station201_MES_ALL_assembly_NODE_457_length_69368_cov_10.158571	gov2	69368	Metagenomic	271	Suoliviridae	marine	#148CAD	11	0.939122
Station64_DCM_ALL_assembly_NODE_20_length_66400_cov_13.983435	gov2	66400	Metagenomic	271	Suoliviridae	marine	#148CAD	11	0.94622
Station64_MES_COMBINED_FINAL_NODE_442_length_83497_cov_9.141547	gov2	83497	Metagenomic	271	Suoliviridae	marine	#148CAD	11	0.975053
Station64_SUR_ALL_assembly_NODE_189_length_64965_cov_18.400185	gov2	64965	Metagenomic	271	Suoliviridae	marine	#148CAD	11	0.944816
Station72_SUR_ALL_assembly_NODE_84_length_67137_cov_23.773874	gov2	67137	Metagenomic	271	Suoliviridae	marine	#148CAD	11	0.953975
Station82_SUR_COMBINED_FINAL_NODE_267_length_69266_cov_165.054067	gov2	69266	Metagenomic	271	Suoliviridae	marine	#148CAD	11	0.953628
Station82_SUR_COMBINED_FINAL_NODE_304_length_64277_cov_38.103952	gov2	64277	Metagenomic	271	Suoliviridae	marine	#148CAD	11	0.966831
AF440695	inphared	58498	Vertoviridae	1674	Vertoviridae	inphared	#D7DBDD	11	0.915057
MK002701	inphared	58072	Vertoviridae	1674	Vertoviridae	inphared	#D7DBDD	11	0.931172
MK310226	inphared	55145	Vertoviridae	1674	Vertoviridae	inphared	#D7DBDD	11	0.953504
JF704108	inphared	74914	Vilmaviridae	436	Vilmaviridae	inphared	#D7DBDD	11	0.863911
KY223999	inphared	84303	Vilmaviridae	316	Vilmaviridae	inphared	#D7DBDD	11	0.870823
KY385381	inphared	78536	Vilmaviridae	267	Vilmaviridae	inphared	#D7DBDD	11	0.858027
MF140414	inphared	76075	Vilmaviridae	436	Vilmaviridae	inphared	#D7DBDD	11	0.884206
MG009575	inphared	70373	Vilmaviridae	669	Vilmaviridae	inphared	#D7DBDD	11	0.906186
MK967378	inphared	75943	Unclassified	189	Vilmaviridae	inphared	#D7DBDD	11	0.910156
MN234187	inphared	77566	Vilmaviridae	436	Vilmaviridae	inphared	#D7DBDD	11	0.87394
MN234228	inphared	77876	Vilmaviridae	436	Vilmaviridae	inphared	#D7DBDD	11	0.889183
MT658803	inphared	82356	Vilmaviridae	316	Vilmaviridae	inphared	#D7DBDD	11	0.841141
MT658805	inphared	76821	Unclassified	189	Vilmaviridae	inphared	#D7DBDD	11	0.881048
MW578836	inphared	82676	Vilmaviridae	316	Vilmaviridae	inphared	#D7DBDD	11	0.867821
NC_060136	inphared	76731	Unclassified	189	Vilmaviridae	inphared	#D7DBDD	11	0.907769
ON970615	inphared	74943	Vilmaviridae	1034	Vilmaviridae	inphared	#D7DBDD	11	0.896762
OP297551	inphared	82071	Vilmaviridae	316	Vilmaviridae	inphared	#D7DBDD	11	0.859012
AP013511.1	uvMED	35735	Metagenomic	151	Winoviridae	marine	#148CAD	11	0.918511
MGV-GENOME-0263868	mgv	36486	Metagenomic	479	Winoviridae	animal_assoc	#E89503	11	0.878803
MGV-GENOME-0266339	mgv	34264	Metagenomic	479	Winoviridae	animal_assoc	#E89503	11	0.91119
MGV-GENOME-0270488	mgv	40370	Metagenomic	479	Winoviridae	animal_assoc	#E89503	11	0.886772
MGV-GENOME-0279454	mgv	39495	Metagenomic	479	Winoviridae	animal_assoc	#E89503	11	0.921914
MGV-GENOME-0280676	mgv	34005	Metagenomic	479	Winoviridae	animal_assoc	#E89503	11	0.961623
MGV-GENOME-0287746	mgv	39005	Metagenomic	479	Winoviridae	animal_assoc	#E89503	11	0.863659
MGV-GENOME-0292739	mgv	39051	Metagenomic	479	Winoviridae	animal_assoc	#E89503	11	0.92917
MGV-GENOME-0299966	mgv	46618	Metagenomic	479	Winoviridae	animal_assoc	#E89503	11	0.885109
MGV-GENOME-0303427	mgv	43923	Metagenomic	479	Winoviridae	animal_assoc	#E89503	11	0.904651
MGV-GENOME-0305794	mgv	37823	Metagenomic	479	Winoviridae	animal_assoc	#E89503	11	0.908495
MGV-GENOME-0308135	mgv	40924	Metagenomic	479	Winoviridae	animal_assoc	#E89503	11	0.902258
MGV-GENOME-0309022	mgv	45801	Metagenomic	479	Winoviridae	animal_assoc	#E89503	11	0.904434
MGV-GENOME-0309627	mgv	42132	Metagenomic	479	Winoviridae	animal_assoc	#E89503	11	0.917687
MGV-GENOME-0311395	mgv	39667	Metagenomic	479	Winoviridae	animal_assoc	#E89503	11	0.934328
MGV-GENOME-0311738	mgv	33879	Metagenomic	479	Winoviridae	animal_assoc	#E89503	11	0.851412
MGV-GENOME-0314998	mgv	35581	Metagenomic	479	Winoviridae	animal_assoc	#E89503	11	0.920463
MGV-GENOME-0318217	mgv	53311	Metagenomic	479	Winoviridae	animal_assoc	#E89503	11	0.878824
MGV-GENOME-0320532	mgv	39325	Metagenomic	479	Winoviridae	animal_assoc	#E89503	11	0.867921
MGV-GENOME-0322281	mgv	45623	Metagenomic	479	Winoviridae	animal_assoc	#E89503	11	0.921575
MGV-GENOME-0323861	mgv	39476	Metagenomic	479	Winoviridae	animal_assoc	#E89503	11	0.910579
MGV-GENOME-0323909	mgv	44146	Metagenomic	479	Winoviridae	animal_assoc	#E89503	11	0.906469
MGV-GENOME-0326718	mgv	57430	Metagenomic	479	Winoviridae	animal_assoc	#E89503	11	0.914679
MGV-GENOME-0332242	mgv	60274	Metagenomic	479	Winoviridae	animal_assoc	#E89503	11	0.890036
MGV-GENOME-0332652	mgv	54181	Metagenomic	479	Winoviridae	animal_assoc	#E89503	11	0.864325
MGV-GENOME-0334769	mgv	34640	Metagenomic	479	Winoviridae	animal_assoc	#E89503	11	0.915329
MGV-GENOME-0338778	mgv	64574	Metagenomic	479	Winoviridae	animal_assoc	#E89503	11	0.888887
MGV-GENOME-0339764	mgv	37612	Metagenomic	479	Winoviridae	animal_assoc	#E89503	11	0.854249
MGV-GENOME-0341270	mgv	58053	Metagenomic	479	Winoviridae	animal_assoc	#E89503	11	0.897525
MGV-GENOME-0344115	mgv	69876	Metagenomic	479	Winoviridae	animal_assoc	#E89503	11	0.906749
MGV-GENOME-0347834	mgv	57859	Metagenomic	479	Winoviridae	animal_assoc	#E89503	11	0.858639
MGV-GENOME-0351512	mgv	79338	Metagenomic	479	Winoviridae	animal_assoc	#E89503	11	0.925395
MGV-GENOME-0363290	mgv	70044	Metagenomic	479	Winoviridae	animal_assoc	#E89503	11	0.92509
MGV-GENOME-0372342	mgv	120681	Metagenomic	976	Winoviridae	animal_assoc	#E89503	11	0.885649
MGV-GENOME-4414237	mgv	37931	Metagenomic	479	Winoviridae	animal_assoc	#E89503	11	0.876803
MGV-GENOME-4420477	mgv	35846	Metagenomic	479	Winoviridae	animal_assoc	#E89503	11	0.892233
MN812203	inphared	34751	Winoviridae	151	Winoviridae	inphared	#D7DBDD	11	0.938563
MN850656	inphared	31958	Winoviridae	479	Winoviridae	inphared	#D7DBDD	11	0.949997
MT732475	inphared	39649	Winoviridae	479	Winoviridae	inphared	#D7DBDD	11	0.918031
MW421584	inphared	35195	Winoviridae	151	Winoviridae	inphared	#D7DBDD	11	0.927064
OK632026	inphared	33037	Unclassified	479	Winoviridae	inphared	#D7DBDD	11	0.92578
PPYE01680303.1	hgv	34015	Metagenomic	151	Winoviridae	animal_assoc	#E89503	11	0.900044
Station67_SUR_ALL_assembly_NODE_489_length_33744_cov_9.276856	gov2	33744	Metagenomic	151	Winoviridae	marine	#148CAD	11	0.951191
DQ499600	inphared	70579	Zierdtviridae	351	Zierdtviridae	inphared	#D7DBDD	11	0.879355
KX557288	inphared	69165	Zierdtviridae	2874	Zierdtviridae	inphared	#D7DBDD	11	0.927304
MG198777	inphared	67743	Zierdtviridae	351	Zierdtviridae	inphared	#D7DBDD	11	0.876268
MG757157	inphared	67527	Zierdtviridae	95	Zierdtviridae	inphared	#D7DBDD	11	0.932338
MGV-GENOME-0336095	mgv	62570	Metagenomic	351	Zierdtviridae	animal_assoc	#E89503	11	0.927665
MGV-GENOME-0339358	mgv	65036	Metagenomic	351	Zierdtviridae	animal_assoc	#E89503	11	0.915232
MGV-GENOME-0342012	mgv	67513	Metagenomic	351	Zierdtviridae	animal_assoc	#E89503	11	0.896583
MGV-GENOME-0345182	mgv	71022	Metagenomic	351	Zierdtviridae	animal_assoc	#E89503	11	0.910915
MH576960	inphared	64105	Zierdtviridae	95	Zierdtviridae	inphared	#D7DBDD	11	0.931893
MH779499	inphared	68626	Zierdtviridae	95	Zierdtviridae	inphared	#D7DBDD	11	0.955002
MH779510	inphared	68205	Zierdtviridae	95	Zierdtviridae	inphared	#D7DBDD	11	0.931911
MK376960	inphared	66935	Zierdtviridae	95	Zierdtviridae	inphared	#D7DBDD	11	0.92046
MW452562	inphared	68913	Zierdtviridae	2874	Zierdtviridae	inphared	#D7DBDD	11	0.927735
MW507129	inphared	67632	Zierdtviridae	95	Zierdtviridae	inphared	#D7DBDD	11	0.940073
AF189021	inphared	39898	Zobellviridae	1122	Zobellviridae	inphared	#D7DBDD	11	0.923881
AY095314	inphared	46012	Zobellviridae	36	Zobellviridae	inphared	#D7DBDD	11	0.924998
DQ875742	inphared	40938	Unclassified	36	Zobellviridae	inphared	#D7DBDD	11	0.937857
EF537008	inphared	43249	Unclassified	36	Zobellviridae	inphared	#D7DBDD	11	0.932068
JQ446452	inphared	49390	Zobellviridae	206	Zobellviridae	inphared	#D7DBDD	11	0.935716
KF356198	inphared	41750	Unclassified	36	Zobellviridae	inphared	#D7DBDD	11	0.922635
KM224879	inphared	50440	Zobellviridae	116	Zobellviridae	inphared	#D7DBDD	11	0.929322
KP774835	inphared	47636	Zobellviridae	206	Zobellviridae	inphared	#D7DBDD	11	0.934902
KU535860	inphared	50509	Zobellviridae	510	Zobellviridae	inphared	#D7DBDD	11	0.948306
MF431615	inphared	40497	Zobellviridae	1122	Zobellviridae	inphared	#D7DBDD	11	0.919327
MF431616	inphared	40907	Zobellviridae	1122	Zobellviridae	inphared	#D7DBDD	11	0.944508
MGV-GENOME-0291925	mgv	44724	Metagenomic	36	Zobellviridae	animal_assoc	#E89503	11	0.9348
MGV-GENOME-0291936	mgv	44725	Metagenomic	36	Zobellviridae	animal_assoc	#E89503	11	0.94967
MGV-GENOME-0307651	mgv	49092	Metagenomic	206	Zobellviridae	animal_assoc	#E89503	11	0.922146
MGV-GENOME-0311078	mgv	50291	Metagenomic	116	Zobellviridae	animal_assoc	#E89503	11	0.924022
MK613346	inphared	40768	Zobellviridae	1122	Zobellviridae	inphared	#D7DBDD	11	0.951187
MK613347	inphared	39600	Zobellviridae	1122	Zobellviridae	inphared	#D7DBDD	11	0.924091
MN693157.1	spmar	37840	Metagenomic	36	Zobellviridae	marine	#148CAD	11	0.899049
MN693206.1	spmar	36338	Metagenomic	36	Zobellviridae	marine	#148CAD	11	0.86199
MN693241.1	spmar	36313	Metagenomic	36	Zobellviridae	marine	#148CAD	11	0.92281
MN693259.1	spmar	36330	Metagenomic	36	Zobellviridae	marine	#148CAD	11	0.923369
MN693417.1	spmar	36590	Metagenomic	36	Zobellviridae	marine	#148CAD	11	0.941159
MN693419.1	spmar	36397	Metagenomic	36	Zobellviridae	marine	#148CAD	11	0.892491
MN693449.1	spmar	35876	Metagenomic	36	Zobellviridae	marine	#148CAD	11	0.944002
MN693538.1	spmar	36082	Metagenomic	36	Zobellviridae	marine	#148CAD	11	0.893299
MN693747.1	spmar	34198	Metagenomic	36	Zobellviridae	marine	#148CAD	11	0.961109
MN694097.1	spmar	35333	Metagenomic	36	Zobellviridae	marine	#148CAD	11	0.922594
MN694127.1	spmar	39319	Metagenomic	36	Zobellviridae	marine	#148CAD	11	0.889951
MN694398.1	spmar	39615	Metagenomic	36	Zobellviridae	marine	#148CAD	11	0.892238
MN694701.1	spmar	40351	Metagenomic	36	Zobellviridae	marine	#148CAD	11	0.913509
MN694751.1	spmar	40162	Metagenomic	36	Zobellviridae	marine	#148CAD	11	0.958817
MT457475	inphared	44805	Unclassified	36	Zobellviridae	inphared	#D7DBDD	11	0.916773
MT767883	inphared	51082	Zobellviridae	116	Zobellviridae	inphared	#D7DBDD	11	0.931385
MZ073369	inphared	37751	Zobellviridae	116	Zobellviridae	inphared	#D7DBDD	11	0.944876
MZ333131	inphared	49573	Zobellviridae	206	Zobellviridae	inphared	#D7DBDD	11	0.932927
OBRH01000028.1	hgv	50291	Metagenomic	116	Zobellviridae	animal_assoc	#E89503	11	0.924022
OK624832	inphared	64732	Unclassified	2148	Zobellviridae	inphared	#D7DBDD	11	0.924118
OL676770	inphared	48938	Zobellviridae	36	Zobellviridae	inphared	#D7DBDD	11	0.880788
OP056300	inphared	40617	Unclassified	36	Zobellviridae	inphared	#D7DBDD	11	0.949184
OP125547	inphared	50298	Zobellviridae	206	Zobellviridae	inphared	#D7DBDD	11	0.901706
Station100_DCM_ALL_assembly_NODE_438_length_33669_cov_9.135717	gov2	33669	Metagenomic	36	Zobellviridae	marine	#148CAD	11	0.934599
Station102_DCM_ALL_assembly_NODE_424_length_33811_cov_13.081882	gov2	33811	Metagenomic	36	Zobellviridae	marine	#148CAD	11	0.929076
Station122_MES_COMBINED_FINAL_NODE_733_length_51966_cov_30.230144	gov2	51966	Metagenomic	206	Zobellviridae	marine	#148CAD	11	0.92853
Station122_MES_COMBINED_FINAL_NODE_740_length_51496_cov_29.010906	gov2	51496	Metagenomic	206	Zobellviridae	marine	#148CAD	11	0.919411
Station125_SUR_ALL_assembly_NODE_424_length_34357_cov_14.005422	gov2	34357	Metagenomic	36	Zobellviridae	marine	#148CAD	11	0.950549
Station137_MES_COMBINED_FINAL_NODE_863_length_52558_cov_12.249986	gov2	52558	Metagenomic	206	Zobellviridae	marine	#148CAD	11	0.943872
Station155_DCM_ALL_assembly_NODE_1256_length_42745_cov_22.832139	gov2	42745	Metagenomic	36	Zobellviridae	marine	#148CAD	11	0.930495
Station155_DCM_ALL_assembly_NODE_1301_length_41844_cov_90.967862	gov2	41844	Metagenomic	36	Zobellviridae	marine	#148CAD	11	0.933324
Station158_DCM_ALL_assembly_NODE_1215_length_46725_cov_9.853096	gov2	46725	Metagenomic	206	Zobellviridae	marine	#148CAD	11	0.929759
Station158_MES_ALL_assembly_NODE_1484_length_42347_cov_14.150407	gov2	42347	Metagenomic	36	Zobellviridae	marine	#148CAD	11	0.965594
Station168_DCM_ALL_assembly_NODE_1854_length_40794_cov_298.533027	gov2	40794	Metagenomic	1122	Zobellviridae	marine	#148CAD	11	0.920503
Station168_SUR_ALL_assembly_NODE_1677_length_39944_cov_12.830455	gov2	39944	Metagenomic	1122	Zobellviridae	marine	#148CAD	11	0.964275
Station173_DCM_ALL_assembly_NODE_2155_length_37201_cov_4.231734	gov2	37201	Metagenomic	36	Zobellviridae	marine	#148CAD	11	0.938765
Station175_SUR_ALL_assembly_NODE_2116_length_35880_cov_12.396204	gov2	35880	Metagenomic	36	Zobellviridae	marine	#148CAD	11	0.902926
Station180_SUR_ALL_assembly_NODE_1959_length_43979_cov_12.996039	gov2	43979	Metagenomic	1122	Zobellviridae	marine	#148CAD	11	0.946747
Station191_SUR_ALL_assembly_NODE_505_length_36438_cov_14.515186	gov2	36438	Metagenomic	36	Zobellviridae	marine	#148CAD	11	0.948625
Station193_SUR_ALL_assembly_NODE_642_length_43431_cov_31.241055	gov2	43431	Metagenomic	2986	Zobellviridae	marine	#148CAD	11	0.934586
Station194_DCM_ALL_assembly_NODE_1131_length_35573_cov_8.730531	gov2	35573	Metagenomic	36	Zobellviridae	marine	#148CAD	11	0.944031
Station194_DCM_ALL_assembly_NODE_1217_length_34186_cov_44.700155	gov2	34186	Metagenomic	36	Zobellviridae	marine	#148CAD	11	0.93626
Station194_DCM_ALL_assembly_NODE_658_length_50350_cov_10.414594	gov2	50350	Metagenomic	206	Zobellviridae	marine	#148CAD	11	0.937835
Station194_SUR_ALL_assembly_NODE_567_length_44242_cov_15.282821	gov2	44242	Metagenomic	36	Zobellviridae	marine	#148CAD	11	0.947697
Station196_SUR_ALL_assembly_NODE_595_length_49473_cov_8.517585	gov2	49473	Metagenomic	36	Zobellviridae	marine	#148CAD	11	0.888848
Station196_SUR_ALL_assembly_NODE_617_length_48461_cov_75.273375	gov2	48461	Metagenomic	206	Zobellviridae	marine	#148CAD	11	0.931306
Station201_MES_ALL_assembly_NODE_1257_length_33907_cov_29.797767	gov2	33907	Metagenomic	36	Zobellviridae	marine	#148CAD	11	0.936621
Station201_SUR_ALL_assembly_NODE_1284_length_34595_cov_8.985061	gov2	34595	Metagenomic	36	Zobellviridae	marine	#148CAD	11	0.925538
Station201_SUR_ALL_assembly_NODE_691_length_50539_cov_4.259686	gov2	50539	Metagenomic	206	Zobellviridae	marine	#148CAD	11	0.906013
Station205_MES_ALL_assembly_NODE_947_length_35884_cov_7.212509	gov2	35884	Metagenomic	36	Zobellviridae	marine	#148CAD	11	0.963689
Station205_SUR_ALL_assembly_NODE_646_length_41455_cov_8.397126	gov2	41455	Metagenomic	36	Zobellviridae	marine	#148CAD	11	0.955976
Station206_SUR_ALL_assembly_NODE_1042_length_37543_cov_11.225139	gov2	37543	Metagenomic	36	Zobellviridae	marine	#148CAD	11	0.945955
Station208_SUR_ALL_assembly_NODE_901_length_35564_cov_18.243347	gov2	35564	Metagenomic	36	Zobellviridae	marine	#148CAD	11	0.938702
Station210_MES_ALL_assembly_NODE_1162_length_43047_cov_13.881885	gov2	43047	Metagenomic	36	Zobellviridae	marine	#148CAD	11	0.924594
Station22_SUR_ALL_assembly_NODE_399_length_35229_cov_7.921106	gov2	35229	Metagenomic	36	Zobellviridae	marine	#148CAD	11	0.94022
Station23_DCM_ALL_assembly_NODE_242_length_33258_cov_21.650514	gov2	33258	Metagenomic	36	Zobellviridae	marine	#148CAD	11	0.94245
Station32_SUR_ALL_assembly_NODE_256_length_35972_cov_5.152379	gov2	35972	Metagenomic	36	Zobellviridae	marine	#148CAD	11	0.927305
Station39_MES_COMBINED_FINAL_NODE_643_length_46995_cov_22.199659	gov2	46995	Metagenomic	36	Zobellviridae	marine	#148CAD	11	0.947079
Station42_DCM_ALL_assembly_NODE_171_length_44272_cov_33.375218	gov2	44272	Metagenomic	36	Zobellviridae	marine	#148CAD	11	0.951459
Station52_DCM_ALL_assembly_NODE_166_length_38069_cov_9.062267	gov2	38069	Metagenomic	36	Zobellviridae	marine	#148CAD	11	0.93588
Station67_SUR_ALL_assembly_NODE_345_length_41118_cov_26.021309	gov2	41118	Metagenomic	1122	Zobellviridae	marine	#148CAD	11	0.966438
Station72_MES_ALL_assembly_NODE_327_length_45523_cov_19.667678	gov2	45523	Metagenomic	36	Zobellviridae	marine	#148CAD	11	0.947521
Station76_MES_COMBINED_FINAL_NODE_1013_length_47879_cov_64.665273	gov2	47879	Metagenomic	36	Zobellviridae	marine	#148CAD	11	0.869567
Station78_DCM_ALL_assembly_NODE_208_length_50450_cov_7.250997	gov2	50450	Metagenomic	206	Zobellviridae	marine	#148CAD	11	0.932468
Station82_DCM_COMBINED_FINAL_NODE_579_length_43335_cov_162.074353	gov2	43335	Metagenomic	36	Zobellviridae	marine	#148CAD	11	0.925511
Station85_DCM_COMBINED_FINAL_NODE_667_length_37975_cov_33.849684	gov2	37975	Metagenomic	36	Zobellviridae	marine	#148CAD	11	0.945306
Station85_MES_COMBINED_FINAL_NODE_721_length_38373_cov_11.158855	gov2	38373	Metagenomic	36	Zobellviridae	marine	#148CAD	11	0.933938
Station85_SUR_COMBINED_FINAL_NODE_823_length_35510_cov_319.933662	gov2	35510	Metagenomic	36	Zobellviridae	marine	#148CAD	11	0.888003
Station85_SUR_COMBINED_FINAL_NODE_934_length_32048_cov_16.894289	gov2	32048	Metagenomic	36	Zobellviridae	marine	#148CAD	11	0.930854
6985.1.58159.TTCAG_Malaspina_NODE_252_length_39631_cov_10.825150	gov2	39631	Metagenomic	1765	Unclassified	marine	#148CAD	11	0.865837
7029.1.59050.AAGGG_Malaspina_NODE_143_length_49132_cov_11.458608	gov2	49132	Metagenomic	1598	Unclassified	marine	#148CAD	11	0.915228
7029.1.59050.AAGGG_Malaspina_NODE_240_length_34000_cov_6.601450	gov2	34000	Metagenomic	236	Unclassified	marine	#148CAD	11	0.944912
7030.1.59052.GGACC_Malaspina_NODE_184_length_44887_cov_11.023722	gov2	44887	Metagenomic	2550	Unclassified	marine	#148CAD	11	0.917972
7030.1.59052.GGACC_Malaspina_NODE_195_length_43054_cov_367.792494	gov2	43054	Metagenomic	2554	Unclassified	marine	#148CAD	11	0.931203
7030.1.59052.GGACC_Malaspina_NODE_206_length_42180_cov_4.922737	gov2	42180	Metagenomic	1487	Unclassified	marine	#148CAD	11	0.886273
7030.1.59052.GGACC_Malaspina_NODE_274_length_36172_cov_12.439950	gov2	36172	Metagenomic	3	Unclassified	marine	#148CAD	11	0.941087
7034.1.59397.GTGTT_Malaspina_NODE_358_length_41490_cov_86.327482	gov2	41490	Metagenomic	1536	Unclassified	marine	#148CAD	11	0.900723
7034.1.59397.GTGTT_Malaspina_NODE_362_length_41347_cov_7.184056	gov2	41347	Metagenomic	3	Unclassified	marine	#148CAD	11	0.814158
7034.1.59397.GTGTT_Malaspina_NODE_364_length_40810_cov_7.431665	gov2	40810	Metagenomic	1765	Unclassified	marine	#148CAD	11	0.876476
7035.1.59396.CACAC_Malaspina_NODE_108_length_54898_cov_20.944437	gov2	54898	Metagenomic	2100	Unclassified	marine	#148CAD	11	0.879431
7037.1.59410.ACACG_Malaspina_NODE_124_length_44849_cov_8.322635	gov2	44849	Metagenomic	48	Unclassified	marine	#148CAD	11	0.962363
7037.1.59410.ACACG_Malaspina_NODE_134_length_42320_cov_26.123973	gov2	42320	Metagenomic	94	Unclassified	marine	#148CAD	11	0.933743
7037.1.59410.ACACG_Malaspina_NODE_135_length_42289_cov_26.723491	gov2	42289	Metagenomic	1367	Unclassified	marine	#148CAD	11	0.876966
7037.1.59410.ACACG_Malaspina_NODE_137_length_42168_cov_8.422798	gov2	42168	Metagenomic	94	Unclassified	marine	#148CAD	11	0.9036
7037.1.59410.ACACG_Malaspina_NODE_22_length_185160_cov_13.232652	gov2	185160	Metagenomic	511	Unclassified	marine	#148CAD	11	0.931724
7151.1.61919.ACAAA_Malaspina_NODE_291_length_31664_cov_9.375218	gov2	31664	Metagenomic	3	Unclassified	marine	#148CAD	11	0.952185
7152.1.61920.GTGGC_Malaspina_NODE_144_length_54832_cov_20.845512	gov2	54832	Metagenomic	2091	Unclassified	marine	#148CAD	11	0.933232
7152.1.61920.GTGGC_Malaspina_NODE_200_length_42699_cov_7.254845	gov2	42699	Metagenomic	31	Unclassified	marine	#148CAD	11	0.876484
A10_PHAGE_COMPLETE_CIR-CU-CL_30_1	huge	255082	Metagenomic	876	Unclassified	animal_assoc	#E89503	11	0.918434
A11_PHAGE_COMPLETE_CIR-CU-CL_29_1	huge	231121	Metagenomic	2217	Unclassified	animal_assoc	#E89503	11	0.940975
A12_PHAGE_COMPLETE_CIR-CU-CL_32_1	huge	209257	Metagenomic	1784	Unclassified	animal_assoc	#E89503	11	0.914435
A3_PHAGE_COMPLETE_CIR-CU-CL_34_1	huge	352502	Metagenomic	524	Unclassified	animal_assoc	#E89503	11	0.891135
A4_PHAGE_COMPLETE_CIR-CU-CL_34_1	huge	356281	Metagenomic	524	Unclassified	animal_assoc	#E89503	11	0.898987
A5_PHAGE_COMPLETE_CIR-CU-CL_32_1	huge	309049	Metagenomic	984	Unclassified	animal_assoc	#E89503	11	0.90572
A6_PHAGE_COMPLETE_CIR-CU-CL_34_1	huge	227431	Metagenomic	1260	Unclassified	animal_assoc	#E89503	6	0.895247
A7_PHAGE_COMPLETE_CIR-CU-CL-ST_29_1	huge	267254	Metagenomic	876	Unclassified	animal_assoc	#E89503	11	0.918879
A8_PHAGE_COMPLETE_CIR-CU-CL_27_1	huge	288272	Metagenomic	1721	Unclassified	animal_assoc	#E89503	11	0.92982
A9_PHAGE_COMPLETE_CIR-CU-CL_39_1	huge	236936	Metagenomic	1544	Unclassified	animal_assoc	#E89503	11	0.889557
AB285204	inphared	47021	Unclassified	197	Unclassified	inphared	#D7DBDD	11	0.86036
AB366653	inphared	231255	Unclassified	1957	Unclassified	inphared	#D7DBDD	11	0.937718
AB711120	inphared	50861	Unclassified	2604	Unclassified	inphared	#D7DBDD	11	0.917324
AB720063	inphared	43870	Unclassified	176	Unclassified	inphared	#D7DBDD	11	0.859654
AB746912	inphared	37159	Unclassified	386	Unclassified	inphared	#D7DBDD	11	0.918593
AB775548	inphared	43564	Unclassified	89	Unclassified	inphared	#D7DBDD	11	0.922092
AB863625	inphared	40471	Unclassified	772	Unclassified	inphared	#D7DBDD	11	0.900348
AB910393	inphared	64113	Unclassified	159	Unclassified	inphared	#D7DBDD	11	0.940995
AB916497	inphared	41941	Unclassified	186	Unclassified	inphared	#D7DBDD	11	0.920007
AB967974	inphared	47800	Unclassified	1328	Unclassified	inphared	#D7DBDD	11	0.937469
AF020713	inphared	134416	Unclassified	2859	Unclassified	inphared	#D7DBDD	11	0.863089
AF064539	inphared	46375	Unclassified	1580	Unclassified	inphared	#D7DBDD	11	0.902749
AF195902	inphared	40881	Unclassified	2528	Unclassified	inphared	#D7DBDD	11	0.921186
AF396866	inphared	49534	Unclassified	94	Unclassified	inphared	#D7DBDD	11	0.900775
AF448724	inphared	57416	Unclassified	141	Unclassified	inphared	#D7DBDD	11	0.932824
AF543311	inphared	48247	Unclassified	302	Unclassified	inphared	#D7DBDD	11	0.893838
AJ006589	inphared	41491	Unclassified	565	Unclassified	inphared	#D7DBDD	11	0.895062
AJ131519	inphared	43785	Unclassified	1627	Unclassified	inphared	#D7DBDD	11	0.90901
AJ278322	inphared	42972	Unclassified	496	Unclassified	inphared	#D7DBDD	11	0.909802
AJ298298	inphared	42575	Unclassified	2507	Unclassified	inphared	#D7DBDD	11	0.921527
AJ302074	inphared	40248	Unclassified	2112	Unclassified	inphared	#D7DBDD	11	0.927996
AJ550940	inphared	41831	Unclassified	565	Unclassified	inphared	#D7DBDD	11	0.882695
AJ564013	inphared	46339	Unclassified	881	Unclassified	inphared	#D7DBDD	11	0.896135
AJ609634	inphared	42935	Unclassified	2586	Unclassified	inphared	#D7DBDD	11	0.925259
AJ842011	inphared	36012	Unclassified	3028	Unclassified	inphared	#D7DBDD	11	0.92061
AJ972879	inphared	262391	Unclassified	1317	Unclassified	inphared	#D7DBDD	11	0.921205
ALT_PHAGE_24_16	huge	274127	Metagenomic	1651	Unclassified	engineered	#E16E55	11	0.918089
ALT_PHAGE_35_11	huge	238333	Metagenomic	2959	Unclassified	engineered	#E16E55	11	0.958168
ALT_PHAGE_39_18	huge	357895	Metagenomic	729	Unclassified	engineered	#E16E55	11	0.959066
ALT_PHAGE_40_10	huge	209332	Metagenomic	2870	Unclassified	engineered	#E16E55	11	0.906498
ALT_PHAGE_40_9	huge	209089	Metagenomic	2008	Unclassified	engineered	#E16E55	11	0.944899
ALT_PHAGE_51_12	huge	367691	Metagenomic	2470	Unclassified	engineered	#E16E55	11	0.938924
ALT_PHAGE_CIR_40_9	huge	346700	Metagenomic	2661	Unclassified	engineered	#E16E55	11	0.953095
AM749121	inphared	31147	Unclassified	2147	Unclassified	inphared	#D7DBDD	11	0.934279
AOT-PERU_PHAGE_COMPLETE_CIR-CU-CL_183_33	huge	204597	Metagenomic	1246	Unclassified	animal_assoc	#E89503	11	0.887916
AOT-PERU_PHAGE_COMPLETE_CIR-CU-CL_35_94	huge	203260	Metagenomic	1119	Unclassified	animal_assoc	#E89503	11	0.903336
AOT-PERU_PHAGE_COMPLETE_CIR-CU-CL-ST_331_34	huge	201373	Metagenomic	964	Unclassified	animal_assoc	#E89503	6	0.910236
AOT-USA_PHAGE_CU_138_47	huge	207597	Metagenomic	2973	Unclassified	animal_assoc	#E89503	11	0.852931
AOT-USA_PHAGE_CU_74_48	huge	262597	Metagenomic	1772	Unclassified	animal_assoc	#E89503	11	0.862618
AP_PHAGE_CIR_35_225	huge	202948	Metagenomic	1718	Unclassified	aquatic	#03BBED	11	0.953284
AP008983	inphared	185683	Unclassified	598	Unclassified	inphared	#D7DBDD	11	0.836377
AP009146	inphared	52162	Unclassified	2824	Unclassified	inphared	#D7DBDD	11	0.832618
AP011616	inphared	152372	Unclassified	1070	Unclassified	inphared	#D7DBDD	11	0.943343
AP013358.1	uvMED	33328	Metagenomic	3	Unclassified	marine	#148CAD	11	0.913736
AP013359.1	uvMED	37910	Metagenomic	2410	Unclassified	marine	#148CAD	11	0.942575
AP013360.1	uvMED	39847	Metagenomic	305	Unclassified	marine	#148CAD	11	0.937486
AP013361.1	uvMED	43957	Metagenomic	3	Unclassified	marine	#148CAD	11	0.892554
AP013364.1	uvMED	39662	Metagenomic	1496	Unclassified	marine	#148CAD	11	0.930059
AP013367.1	uvMED	39425	Metagenomic	3	Unclassified	marine	#148CAD	11	0.926062
AP013368.1	uvMED	35263	Metagenomic	3	Unclassified	marine	#148CAD	11	0.90205
AP013369.1	uvMED	41524	Metagenomic	48	Unclassified	marine	#148CAD	11	0.923249
AP013370.1	uvMED	30903	Metagenomic	3	Unclassified	marine	#148CAD	11	0.93088
AP013372.1	uvMED	32431	Metagenomic	3	Unclassified	marine	#148CAD	11	0.916715
AP013374.1	uvMED	41867	Metagenomic	3	Unclassified	marine	#148CAD	11	0.941266
AP013375.1	uvMED	42168	Metagenomic	3	Unclassified	marine	#148CAD	11	0.950555
AP013376.1	uvMED	34433	Metagenomic	3	Unclassified	marine	#148CAD	11	0.907937
AP013377.1	uvMED	40138	Metagenomic	3	Unclassified	marine	#148CAD	11	0.935622
AP013378.1	uvMED	34514	Metagenomic	3	Unclassified	marine	#148CAD	11	0.925451
AP013379.1	uvMED	33989	Metagenomic	3	Unclassified	marine	#148CAD	11	0.936479
AP013380.1	uvMED	34478	Metagenomic	3	Unclassified	marine	#148CAD	11	0.923719
AP013381.1	uvMED	33690	Metagenomic	3	Unclassified	marine	#148CAD	11	0.962689
AP013382.1	uvMED	41230	Metagenomic	1505	Unclassified	marine	#148CAD	11	0.934999
AP013383.1	uvMED	39751	Metagenomic	11	Unclassified	marine	#148CAD	11	0.947448
AP013384.1	uvMED	35473	Metagenomic	11	Unclassified	marine	#148CAD	11	0.847574
AP013385.1	uvMED	36025	Metagenomic	11	Unclassified	marine	#148CAD	11	0.971575
AP013386.1	uvMED	34952	Metagenomic	11	Unclassified	marine	#148CAD	11	0.933509
AP013387.1	uvMED	34473	Metagenomic	11	Unclassified	marine	#148CAD	11	0.941781
AP013388.1	uvMED	36799	Metagenomic	11	Unclassified	marine	#148CAD	11	0.952607
AP013392.1	uvMED	34445	Metagenomic	11	Unclassified	marine	#148CAD	11	0.953868
AP013393.1	uvMED	39693	Metagenomic	678	Unclassified	marine	#148CAD	11	0.943164
AP013394.1	uvMED	41207	Metagenomic	11	Unclassified	marine	#148CAD	11	0.928168
AP013396.1	uvMED	36966	Metagenomic	11	Unclassified	marine	#148CAD	11	0.944408
AP013397.1	uvMED	34966	Metagenomic	11	Unclassified	marine	#148CAD	11	0.918721
AP013398.1	uvMED	35951	Metagenomic	11	Unclassified	marine	#148CAD	11	0.950544
AP013399.1	uvMED	35327	Metagenomic	11	Unclassified	marine	#148CAD	11	0.969881
AP013400.1	uvMED	36021	Metagenomic	11	Unclassified	marine	#148CAD	11	0.90922
AP013401.1	uvMED	35059	Metagenomic	11	Unclassified	marine	#148CAD	11	0.946319
AP013402.1	uvMED	38437	Metagenomic	678	Unclassified	marine	#148CAD	11	0.959934
AP013403.1	uvMED	42204	Metagenomic	11	Unclassified	marine	#148CAD	11	0.94946
AP013404.1	uvMED	32527	Metagenomic	11	Unclassified	marine	#148CAD	11	0.908292
AP013405.1	uvMED	35701	Metagenomic	11	Unclassified	marine	#148CAD	11	0.925856
AP013406.1	uvMED	37654	Metagenomic	11	Unclassified	marine	#148CAD	11	0.935279
AP013409.1	uvMED	33014	Metagenomic	57	Unclassified	marine	#148CAD	11	0.968771
AP013410.1	uvMED	33517	Metagenomic	11	Unclassified	marine	#148CAD	11	0.950204
AP013411.1	uvMED	35248	Metagenomic	11	Unclassified	marine	#148CAD	11	0.923797
AP013412.1	uvMED	34630	Metagenomic	315	Unclassified	marine	#148CAD	11	0.971816
AP013418.1	uvMED	39355	Metagenomic	11	Unclassified	marine	#148CAD	11	0.906213
AP013421.1	uvMED	33800	Metagenomic	11	Unclassified	marine	#148CAD	11	0.87497
AP013423.1	uvMED	33719	Metagenomic	11	Unclassified	marine	#148CAD	11	0.934013
AP013424.1	uvMED	33380	Metagenomic	11	Unclassified	marine	#148CAD	11	0.948712
AP013426.1	uvMED	37925	Metagenomic	57	Unclassified	marine	#148CAD	11	0.939908
AP013429.1	uvMED	36215	Metagenomic	57	Unclassified	marine	#148CAD	11	0.935993
AP013430.1	uvMED	33980	Metagenomic	57	Unclassified	marine	#148CAD	11	0.982284
AP013431.1	uvMED	33433	Metagenomic	11	Unclassified	marine	#148CAD	11	0.950169
AP013432.1	uvMED	32358	Metagenomic	11	Unclassified	marine	#148CAD	11	0.941035
AP013433.1	uvMED	33438	Metagenomic	11	Unclassified	marine	#148CAD	11	0.953436
AP013434.1	uvMED	33848	Metagenomic	315	Unclassified	marine	#148CAD	11	0.980885
AP013435.1	uvMED	32562	Metagenomic	11	Unclassified	marine	#148CAD	11	0.918003
AP013436.1	uvMED	38286	Metagenomic	128	Unclassified	marine	#148CAD	11	0.931202
AP013438.1	uvMED	39689	Metagenomic	128	Unclassified	marine	#148CAD	11	0.948474
AP013439.1	uvMED	35581	Metagenomic	128	Unclassified	marine	#148CAD	11	0.94365
AP013440.1	uvMED	34607	Metagenomic	128	Unclassified	marine	#148CAD	11	0.941341
AP013441.1	uvMED	36710	Metagenomic	128	Unclassified	marine	#148CAD	11	0.924598
AP013442.1	uvMED	39860	Metagenomic	128	Unclassified	marine	#148CAD	11	0.946739
AP013444.1	uvMED	37952	Metagenomic	128	Unclassified	marine	#148CAD	11	0.948567
AP013445.1	uvMED	38622	Metagenomic	128	Unclassified	marine	#148CAD	11	0.934364
AP013446.1	uvMED	32224	Metagenomic	48	Unclassified	marine	#148CAD	11	0.960123
AP013453.1	uvMED	36835	Metagenomic	128	Unclassified	marine	#148CAD	11	0.948582
AP013454.1	uvMED	36627	Metagenomic	128	Unclassified	marine	#148CAD	11	0.943648
AP013455.1	uvMED	36284	Metagenomic	128	Unclassified	marine	#148CAD	11	0.949757
AP013456.1	uvMED	35468	Metagenomic	128	Unclassified	marine	#148CAD	11	0.950293
AP013457.1	uvMED	38351	Metagenomic	128	Unclassified	marine	#148CAD	11	0.959662
AP013458.1	uvMED	36898	Metagenomic	128	Unclassified	marine	#148CAD	11	0.967857
AP013459.1	uvMED	38825	Metagenomic	128	Unclassified	marine	#148CAD	11	0.956832
AP013460.1	uvMED	39004	Metagenomic	128	Unclassified	marine	#148CAD	11	0.929982
AP013461.1	uvMED	37755	Metagenomic	48	Unclassified	marine	#148CAD	11	0.94851
AP013464.1	uvMED	35852	Metagenomic	1361	Unclassified	marine	#148CAD	11	0.905975
AP013469.1	uvMED	34856	Metagenomic	2087	Unclassified	marine	#148CAD	11	0.930744
AP013471.1	uvMED	35133	Metagenomic	2087	Unclassified	marine	#148CAD	11	0.979763
AP013473.1	uvMED	34195	Metagenomic	48	Unclassified	marine	#148CAD	11	0.913642
AP013474.1	uvMED	35480	Metagenomic	806	Unclassified	marine	#148CAD	11	0.937796
AP013476.1	uvMED	32720	Metagenomic	48	Unclassified	marine	#148CAD	11	0.875795
AP013477.1	uvMED	39948	Metagenomic	48	Unclassified	marine	#148CAD	11	0.89629
AP013478.1	uvMED	33517	Metagenomic	3	Unclassified	marine	#148CAD	11	0.9818
AP013479.1	uvMED	42029	Metagenomic	48	Unclassified	marine	#148CAD	11	0.939922
AP013480.1	uvMED	34967	Metagenomic	3	Unclassified	marine	#148CAD	11	0.953099
AP013481.1	uvMED	36315	Metagenomic	3	Unclassified	marine	#148CAD	11	0.93292
AP013482.1	uvMED	36059	Metagenomic	3	Unclassified	marine	#148CAD	11	0.920991
AP013483.1	uvMED	30688	Metagenomic	727	Unclassified	marine	#148CAD	11	0.956856
AP013485.1	uvMED	32761	Metagenomic	29	Unclassified	marine	#148CAD	11	0.975886
AP013490.1	uvMED	32503	Metagenomic	29	Unclassified	marine	#148CAD	11	0.968126
AP013494.1	uvMED	31247	Metagenomic	29	Unclassified	marine	#148CAD	11	0.963741
AP013495.1	uvMED	32122	Metagenomic	29	Unclassified	marine	#148CAD	11	0.953272
AP013498.1	uvMED	31700	Metagenomic	727	Unclassified	marine	#148CAD	11	0.959811
AP013500.1	uvMED	32406	Metagenomic	727	Unclassified	marine	#148CAD	11	0.956304
AP013501.1	uvMED	32364	Metagenomic	727	Unclassified	marine	#148CAD	11	0.960512
AP013503.1	uvMED	38569	Metagenomic	494	Unclassified	marine	#148CAD	11	0.950504
AP013507.1	uvMED	37334	Metagenomic	22	Unclassified	marine	#148CAD	11	0.911877
AP013508.1	uvMED	34694	Metagenomic	494	Unclassified	marine	#148CAD	11	0.943391
AP013509.1	uvMED	38614	Metagenomic	494	Unclassified	marine	#148CAD	11	0.954835
AP013510.1	uvMED	42335	Metagenomic	93	Unclassified	marine	#148CAD	11	0.930578
AP013512.1	uvMED	32707	Metagenomic	554	Unclassified	marine	#148CAD	11	0.951448
AP013514.1	uvMED	33701	Metagenomic	9	Unclassified	marine	#148CAD	11	0.902733
AP013515.1	uvMED	37598	Metagenomic	9	Unclassified	marine	#148CAD	11	0.933879
AP013516.1	uvMED	35191	Metagenomic	9	Unclassified	marine	#148CAD	11	0.931858
AP013517.1	uvMED	34524	Metagenomic	9	Unclassified	marine	#148CAD	11	0.945516
AP013518.1	uvMED	38921	Metagenomic	3	Unclassified	marine	#148CAD	11	0.891806
AP013519.1	uvMED	30352	Metagenomic	9	Unclassified	marine	#148CAD	11	0.964582
AP013520.1	uvMED	37934	Metagenomic	3	Unclassified	marine	#148CAD	11	0.953287
AP013521.1	uvMED	35858	Metagenomic	9	Unclassified	marine	#148CAD	11	0.939121
AP013522.1	uvMED	41754	Metagenomic	22	Unclassified	marine	#148CAD	11	0.91608
AP013523.1	uvMED	41982	Metagenomic	22	Unclassified	marine	#148CAD	11	0.937044
AP013524.1	uvMED	39717	Metagenomic	22	Unclassified	marine	#148CAD	11	0.820681
AP013527.1	uvMED	42638	Metagenomic	22	Unclassified	marine	#148CAD	11	0.912214
AP013529.1	uvMED	40572	Metagenomic	2050	Unclassified	marine	#148CAD	11	0.881988
AP013531.1	uvMED	42230	Metagenomic	494	Unclassified	marine	#148CAD	11	0.891546
AP013532.1	uvMED	38241	Metagenomic	494	Unclassified	marine	#148CAD	11	0.912842
AP013533.1	uvMED	37887	Metagenomic	494	Unclassified	marine	#148CAD	11	0.928498
AP013534.1	uvMED	41065	Metagenomic	922	Unclassified	marine	#148CAD	11	0.94102
AP013535.1	uvMED	40289	Metagenomic	926	Unclassified	marine	#148CAD	11	0.956465
AP013537.1	uvMED	34933	Metagenomic	94	Unclassified	marine	#148CAD	11	0.855953
AP014629	inphared	43129	Unclassified	2457	Unclassified	inphared	#D7DBDD	11	0.907742
AP014684	inphared	48666	Unclassified	1174	Unclassified	inphared	#D7DBDD	11	0.891505
AP014858	inphared	158066	Unclassified	972	Unclassified	inphared	#D7DBDD	11	0.933199
AP014887	inphared	48157	Unclassified	994	Unclassified	inphared	#D7DBDD	11	0.940175
AP014888	inphared	34713	Unclassified	11	Unclassified	inphared	#D7DBDD	11	0.954974
AP018399	inphared	384670	Unclassified	2572	Unclassified	inphared	#D7DBDD	11	0.883193
AP018486	inphared	51509	Unclassified	44	Unclassified	inphared	#D7DBDD	11	0.920286
AP019415	inphared	42551	Unclassified	2522	Unclassified	inphared	#D7DBDD	11	0.922258
AP019417	inphared	50628	Unclassified	192	Unclassified	inphared	#D7DBDD	11	0.924864
AP019525	inphared	226876	Unclassified	3016	Unclassified	inphared	#D7DBDD	11	0.903732
AY007505	inphared	34692	Unclassified	409	Unclassified	inphared	#D7DBDD	11	0.929955
AY082070	inphared	33507	Unclassified	637	Unclassified	inphared	#D7DBDD	11	0.941176
AY129333	inphared	57050	Unclassified	1853	Unclassified	inphared	#D7DBDD	11	0.905837
AY129339	inphared	70797	Unclassified	266	Unclassified	inphared	#D7DBDD	11	0.87563
AY133112	inphared	43198	Unclassified	231	Unclassified	inphared	#D7DBDD	11	0.861498
AY236756	inphared	36674	Unclassified	638	Unclassified	inphared	#D7DBDD	11	0.897202
AY320035	inphared	49220	Unclassified	88	Unclassified	inphared	#D7DBDD	11	0.925295
AY349011	inphared	63882	Unclassified	577	Unclassified	inphared	#D7DBDD	11	0.919977
AY374448	inphared	51601	Unclassified	881	Unclassified	inphared	#D7DBDD	11	0.826612
AY459533	inphared	38384	Unclassified	2721	Unclassified	inphared	#D7DBDD	11	0.926792
AY459535	inphared	40190	Unclassified	2321	Unclassified	inphared	#D7DBDD	11	0.915377
AY526908	inphared	42663	Unclassified	449	Unclassified	inphared	#D7DBDD	11	0.95591
AY575774	inphared	43783	Unclassified	3	Unclassified	inphared	#D7DBDD	11	0.935843
AY576796	inphared	58638	Unclassified	1238	Unclassified	inphared	#D7DBDD	11	0.915021
AY605066	inphared	39166	Unclassified	495	Unclassified	inphared	#D7DBDD	11	0.88347
AY605181	inphared	42415	Unclassified	449	Unclassified	inphared	#D7DBDD	11	0.932642
AY616033	inphared	47399	Unclassified	127	Unclassified	inphared	#D7DBDD	11	0.902804
AY616446	inphared	41092	Unclassified	2340	Unclassified	inphared	#D7DBDD	11	0.915361
AY766464	inphared	42073	Unclassified	2687	Unclassified	inphared	#D7DBDD	11	0.912628
AY772740	inphared	37966	Unclassified	1387	Unclassified	inphared	#D7DBDD	11	0.902149
AY954950	inphared	39620	Unclassified	1305	Unclassified	inphared	#D7DBDD	11	0.951489
AY954958	inphared	43681	Unclassified	1416	Unclassified	inphared	#D7DBDD	11	0.956709
AY954959	inphared	45286	Unclassified	2339	Unclassified	inphared	#D7DBDD	11	0.919887
BC_PHAGE_31_62	huge	296039	Metagenomic	1596	Unclassified	aquatic	#03BBED	11	0.915234
BE_D28_VIRSorter__NODE_61_length_49370_cov_3_4408-circular-cat_2	wastewater	49307	Metagenomic	11	Unclassified	engineered	#E16E55	11	0.918977
BI_D27_VIRSorter__NODE_83_length_44717_cov_2_6558-cat_2	wastewater	44715	Metagenomic	415	Unclassified	engineered	#E16E55	11	0.957263
BJP_PHAGE_COMPLETE_CIR-CU-CL_29_15	huge	634780	Metagenomic	997	Unclassified	aquatic	#03BBED	11	0.940408
BJP_PHAGE_COMPLETE_CIR-CU-CL-ST_29_18	huge	634780	Metagenomic	997	Unclassified	aquatic	#03BBED	11	0.940379
BK059895	inphared	47138	Unclassified	443	Unclassified	inphared	#D7DBDD	11	0.927914
BM_PHAGE_48_13	huge	401365	Metagenomic	1184	Unclassified	marine	#148CAD	11	0.932301
BM_PHAGE_CIR_35_55	huge	437772	Metagenomic	1584	Unclassified	marine	#148CAD	11	0.916038
BML_PHAGE_32_10	huge	238004	Metagenomic	1613	Unclassified	aquatic	#03BBED	11	0.916888
BML_PHAGE_34_18	huge	331044	Metagenomic	2875	Unclassified	aquatic	#03BBED	11	0.896754
BML_PHAGE_37_14	huge	275198	Metagenomic	1861	Unclassified	aquatic	#03BBED	11	0.886751
BML_PHAGE_39_22	huge	225546	Metagenomic	572	Unclassified	aquatic	#03BBED	11	0.985941
BML_PHAGE_39_25	huge	235627	Metagenomic	572	Unclassified	aquatic	#03BBED	11	0.985023
BML_PHAGE_39_34	huge	230743	Metagenomic	572	Unclassified	aquatic	#03BBED	11	0.986188
BML_PHAGE_45_11	huge	322368	Metagenomic	2967	Unclassified	aquatic	#03BBED	11	0.925383
BML_PHAGE_46_119	huge	226908	Metagenomic	2199	Unclassified	aquatic	#03BBED	11	0.950288
BML_PHAGE_47_7	huge	331260	Metagenomic	2379	Unclassified	aquatic	#03BBED	11	0.958078
BML_PHAGE_48_21	huge	281088	Metagenomic	1804	Unclassified	aquatic	#03BBED	11	0.940777
BML_PHAGE_48_38	huge	276025	Metagenomic	1399	Unclassified	aquatic	#03BBED	11	0.948273
BML_PHAGE_48_9	huge	285956	Metagenomic	1399	Unclassified	aquatic	#03BBED	11	0.949216
BML_PHAGE_CIR_30_13	huge	312403	Metagenomic	2795	Unclassified	aquatic	#03BBED	11	0.900126
BML_PHAGE_CIR_31_13	huge	324002	Metagenomic	1907	Unclassified	aquatic	#03BBED	11	0.923291
BML_PHAGE_CIR_31_29_A	huge	325039	Metagenomic	1907	Unclassified	aquatic	#03BBED	11	0.924295
BML_PHAGE_CIR_31_29_B	huge	324848	Metagenomic	1907	Unclassified	aquatic	#03BBED	11	0.925393
BML_PHAGE_CIR_31_30	huge	325046	Metagenomic	1907	Unclassified	aquatic	#03BBED	11	0.923906
BML_PHAGE_CIR_36_18	huge	217369	Metagenomic	2532	Unclassified	aquatic	#03BBED	11	0.905235
BML_PHAGE_CIR_40_12	huge	346168	Metagenomic	1076	Unclassified	aquatic	#03BBED	11	0.950677
BML_PHAGE_CIR_40_15_A	huge	346168	Metagenomic	1076	Unclassified	aquatic	#03BBED	11	0.95059
BML_PHAGE_CIR_40_15_B	huge	222739	Metagenomic	1818	Unclassified	aquatic	#03BBED	11	0.933878
BML_PHAGE_CIR_41_12	huge	355989	Metagenomic	2393	Unclassified	aquatic	#03BBED	11	0.937706
BML_PHAGE_CIR_42_5	huge	328581	Metagenomic	1582	Unclassified	aquatic	#03BBED	11	0.96274
BML_PHAGE_CIR_47_13	huge	332132	Metagenomic	2379	Unclassified	aquatic	#03BBED	11	0.958101
BML_PHAGE_CIR_57_14	huge	206479	Metagenomic	1896	Unclassified	aquatic	#03BBED	11	0.968074
BML_PHAGE_CIR_57_32	huge	206479	Metagenomic	1896	Unclassified	aquatic	#03BBED	11	0.968728
BML_PHAGE_CIR-CU-GA_51_12	huge	331640	Metagenomic	2298	Unclassified	aquatic	#03BBED	11	0.964869
BML_PHAGE_COMPLETE_CIR-CU-CL_30_21	huge	331854	Metagenomic	2244	Unclassified	aquatic	#03BBED	11	0.884341
BML_PHAGE_COMPLETE_CIR-CU-CL_32_14	huge	238368	Metagenomic	1613	Unclassified	aquatic	#03BBED	11	0.916885
BML_PHAGE_COMPLETE_CIR-CU-CL_47_17	huge	332072	Metagenomic	2379	Unclassified	aquatic	#03BBED	11	0.957669
BX571876	inphared	73623	Unclassified	306	Unclassified	inphared	#D7DBDD	11	0.942993
CG_PHAGE_32_16	huge	272967	Metagenomic	2598	Unclassified	aquatic	#03BBED	11	0.947071
CG_PHAGE_34_22	huge	415220	Metagenomic	2548	Unclassified	aquatic	#03BBED	11	0.916004
CG_PHAGE_37_32	huge	236277	Metagenomic	1799	Unclassified	aquatic	#03BBED	11	0.918295
CG_PHAGE_59_93	huge	355736	Metagenomic	1970	Unclassified	aquatic	#03BBED	11	0.880546
CG_PHAGE_CIR_35_156	huge	264154	Metagenomic	2836	Unclassified	aquatic	#03BBED	11	0.922871
CG_PHAGE_CIR_59_29	huge	368865	Metagenomic	1970	Unclassified	aquatic	#03BBED	11	0.877313
CHG_PHAGE_27_52	huge	235011	Metagenomic	1781	Unclassified	aquatic	#03BBED	11	0.937245
CHG_PHAGE_CIR_31_47	huge	293853	Metagenomic	1737	Unclassified	aquatic	#03BBED	11	0.927525
CP000315	inphared	38092	Unclassified	628	Unclassified	inphared	#D7DBDD	11	0.896487
CP002495	inphared	30505	Unclassified	3	Unclassified	inphared	#D7DBDD	11	0.92021
CP002889	inphared	40758	Unclassified	1126	Unclassified	inphared	#D7DBDD	11	0.923303
CP003186	inphared	41938	Unclassified	2014	Unclassified	inphared	#D7DBDD	11	0.93209
CP011103	inphared	41913	Unclassified	549	Unclassified	inphared	#D7DBDD	11	0.934507
CP013974	inphared	59759	Unclassified	78	Unclassified	inphared	#D7DBDD	11	0.866932
CP019719	inphared	45618	Unclassified	537	Unclassified	inphared	#D7DBDD	11	0.854597
CP025907	inphared	31521	Unclassified		Unclassified	inphared	#D7DBDD	14	0.969068
CP027117	inphared	118485	Unclassified	2060	Unclassified	inphared	#D7DBDD	11	0.925788
CP050061	inphared	59331	Unclassified	1761	Unclassified	inphared	#D7DBDD	11	0.837235
CP054387	inphared	109272	Unclassified	422	Unclassified	inphared	#D7DBDD	11	0.885378
CP058330	inphared	119621	Unclassified	422	Unclassified	inphared	#D7DBDD	11	0.874688
CP058906	inphared	43352	Unclassified	148	Unclassified	inphared	#D7DBDD	11	0.912069
CP063964	inphared	35258	Unclassified	637	Unclassified	inphared	#D7DBDD	11	0.858869
CP063968	inphared	52215	Unclassified	1231	Unclassified	inphared	#D7DBDD	11	0.910888
CP067347	inphared	132924	Unclassified	1252	Unclassified	inphared	#D7DBDD	11	0.842376
CP072507	inphared	58864	Unclassified	881	Unclassified	inphared	#D7DBDD	11	0.861817
CP084202	inphared	31946	Unclassified	3	Unclassified	inphared	#D7DBDD	11	0.882364
CP103976	inphared	63696	Unclassified	2940	Unclassified	inphared	#D7DBDD	11	0.813112
CU468217	inphared	62337	Unclassified	2020	Unclassified	inphared	#D7DBDD	11	0.904278
CYGL01000107.1	hgv	41506	Metagenomic	129	Unclassified	animal_assoc	#E89503	11	0.935214
CYGL01000141.1	hgv	38498	Metagenomic	203	Unclassified	animal_assoc	#E89503	11	0.941348
CYGL01000220.1	hgv	29494	Metagenomic	3	Unclassified	animal_assoc	#E89503	11	0.890113
DGJ_PHAGE_43_837	huge	325850	Metagenomic	1040	Unclassified	aquatic	#03BBED	11	0.909639
DQ003641	inphared	35822	Unclassified	2672	Unclassified	inphared	#D7DBDD	11	0.912931
DQ203855	inphared	44856	Unclassified	3015	Unclassified	inphared	#D7DBDD	11	0.862694
DQ289555	inphared	40867	Unclassified	1409	Unclassified	inphared	#D7DBDD	11	0.900286
DQ372923	inphared	38194	Unclassified	2406	Unclassified	inphared	#D7DBDD	11	0.945698
DQ453159	inphared	40863	Unclassified	1685	Unclassified	inphared	#D7DBDD	11	0.927392
DQ466086	inphared	56538	Unclassified	2082	Unclassified	inphared	#D7DBDD	11	0.863048
DQ490056	inphared	26537	Unclassified	3	Unclassified	inphared	#D7DBDD	11	0.913442
DQ535032	inphared	79232	Unclassified	1483	Unclassified	inphared	#D7DBDD	11	0.921408
DQ777876	inphared	44520	Unclassified	176	Unclassified	inphared	#D7DBDD	11	0.925606
DQ840344	inphared	35055	Unclassified	810	Unclassified	inphared	#D7DBDD	11	0.9003
EF057797	inphared	38197	Unclassified	231	Unclassified	inphared	#D7DBDD	11	0.880121
EF153632	inphared	72415	Unclassified	400	Unclassified	inphared	#D7DBDD	11	0.916426
EF455602	inphared	34659	Unclassified	890	Unclassified	inphared	#D7DBDD	11	0.861162
EF523948	inphared	52414	Unclassified	1405	Unclassified	inphared	#D7DBDD	11	0.900103
EF579802	inphared	46365	Unclassified	2135	Unclassified	inphared	#D7DBDD	11	0.882562
EF583821	inphared	218948	Unclassified	2226	Unclassified	inphared	#D7DBDD	11	0.947636
ER_PHAGE_35_11	huge	250550	Metagenomic	2856	Unclassified	terrestrial	#D29A27	11	0.873071
ER_PHAGE_49_14	huge	298824	Metagenomic	1164	Unclassified	terrestrial	#D29A27	11	0.950887
ER_PHAGE_49_29	huge	350418	Metagenomic	1164	Unclassified	terrestrial	#D29A27	11	0.943333
ER_PHAGE_58_11	huge	404268	Metagenomic	1189	Unclassified	terrestrial	#D29A27	11	0.920916
ER_PHAGE_CIR_36_10	huge	213193	Metagenomic	2015	Unclassified	terrestrial	#D29A27	11	0.921376
ERM_PHAGE_38_12	huge	320009	Metagenomic	1100	Unclassified	aquatic	#03BBED	11	0.942695
ERM_PHAGE_42_11	huge	218678	Metagenomic	2606	Unclassified	aquatic	#03BBED	11	0.92606
ERM_PHAGE_CIR_34_117	huge	305387	Metagenomic	1190	Unclassified	aquatic	#03BBED	11	0.924253
ERM_PHAGE_CIR_34_14	huge	305387	Metagenomic	1190	Unclassified	aquatic	#03BBED	11	0.924617
ERM_PHAGE_CIR_39_151	huge	356183	Metagenomic	1350	Unclassified	aquatic	#03BBED	11	0.927181
ERM_PHAGE_CIR_40_15	huge	356193	Metagenomic	1350	Unclassified	aquatic	#03BBED	11	0.926346
ERM_PHAGE_CIR_40_28	huge	356193	Metagenomic	1350	Unclassified	aquatic	#03BBED	11	0.926902
ERM_PHAGE_CIR_43_43	huge	332148	Metagenomic	1800	Unclassified	aquatic	#03BBED	11	0.932205
ERM_PHAGE_CIR_43_54	huge	332223	Metagenomic	1800	Unclassified	aquatic	#03BBED	11	0.932175
ERM_PHAGE_CIR_47_18	huge	244777	Metagenomic	1857	Unclassified	aquatic	#03BBED	11	0.932894
ERM_PHAGE_CIR_49_20	huge	209127	Metagenomic	571	Unclassified	aquatic	#03BBED	11	0.956605
ERM_PHAGE_CIR_52_47	huge	244819	Metagenomic	1857	Unclassified	aquatic	#03BBED	11	0.934168
ERM_PHAGE_CIR_75_34	huge	305387	Metagenomic	1190	Unclassified	aquatic	#03BBED	11	0.924843
EU081845	inphared	55597	Unclassified	14	Unclassified	inphared	#D7DBDD	11	0.935716
EU100883	inphared	84201	Unclassified	1543	Unclassified	inphared	#D7DBDD	11	0.950226
EU124666	inphared	37313	Unclassified	770	Unclassified	inphared	#D7DBDD	11	0.958942
EU399241	inphared	39245	Unclassified	231	Unclassified	inphared	#D7DBDD	11	0.87206
EU409559	inphared	49433	Unclassified	1627	Unclassified	inphared	#D7DBDD	11	0.874699
EU717894	inphared	44080	Unclassified	176	Unclassified	inphared	#D7DBDD	11	0.87931
EU770222	inphared	70110	Unclassified	266	Unclassified	inphared	#D7DBDD	11	0.89341
EU822883	inphared	37635	Unclassified	186	Unclassified	inphared	#D7DBDD	11	0.934157
EU826466	inphared	164602	Unclassified	831	Unclassified	inphared	#D7DBDD	11	0.927947
EU849489	inphared	40287	Unclassified	1532	Unclassified	inphared	#D7DBDD	11	0.923375
EU855793	inphared	35638	Unclassified	2672	Unclassified	inphared	#D7DBDD	11	0.906532
EU871039	inphared	38934	Unclassified	1452	Unclassified	inphared	#D7DBDD	11	0.929034
EU876853	inphared	47453	Unclassified	1981	Unclassified	inphared	#D7DBDD	11	0.951531
F-03_PHAGE_30_20	huge	221096	Metagenomic	212	Unclassified	animal_assoc	#E89503	11	0.912391
F-04_PHAGE_36_18	huge	229459	Metagenomic	547	Unclassified	animal_assoc	#E89503	11	0.926401
F-05_PHAGE_36_45	huge	271439	Metagenomic	212	Unclassified	animal_assoc	#E89503	11	0.864813
F-16_PHAGE_38_16	huge	211369	Metagenomic	653	Unclassified	animal_assoc	#E89503	11	0.921691
F-21_PHAGE_50_48	huge	268100	Metagenomic	969	Unclassified	animal_assoc	#E89503	11	0.852163
F-24_PHAGE_27_21	huge	279625	Metagenomic	1567	Unclassified	animal_assoc	#E89503	11	0.921602
F-26_PHAGE_31_64	huge	261914	Metagenomic	183	Unclassified	animal_assoc	#E89503	11	0.945402
F-31_PHAGE_35_42	huge	234767	Metagenomic	1329	Unclassified	animal_assoc	#E89503	11	0.901877
F01_PHAGE_CIR_32_27	huge	210486	Metagenomic	1784	Unclassified	animal_assoc	#E89503	11	0.913714
F09_PHAGE_CIR_32_37	huge	235180	Metagenomic	908	Unclassified	animal_assoc	#E89503	11	0.884361
F09_PHAGE_CIR_33_145	huge	213508	Metagenomic	278	Unclassified	animal_assoc	#E89503	6	0.872216
F14_PHAGE_CIR_38_54	huge	295461	Metagenomic	653	Unclassified	animal_assoc	#E89503	11	0.933961
F16_PHAGE_34_17	huge	226292	Metagenomic	908	Unclassified	animal_assoc	#E89503	11	0.893523
F16_PHAGE_CIR_32_22	huge	214249	Metagenomic	1213	Unclassified	animal_assoc	#E89503	11	0.922618
F21_PHAGE_55_22	huge	246765	Metagenomic	2890	Unclassified	animal_assoc	#E89503	11	0.828023
F21_PHAGE_CIR_32_21	huge	313492	Metagenomic	984	Unclassified	animal_assoc	#E89503	11	0.911487
F21_PHAGE_CIR_34_7	huge	208650	Metagenomic	2092	Unclassified	animal_assoc	#E89503	6	0.886427
F21_PHAGE_CIR_35_63	huge	241201	Metagenomic	908	Unclassified	animal_assoc	#E89503	11	0.897173
F22_PHAGE_CIR_34_47	huge	232919	Metagenomic	908	Unclassified	animal_assoc	#E89503	11	0.894234
F25_PHAGE_CIR-CU-GA_25_19	huge	208824	Metagenomic	1628	Unclassified	animal_assoc	#E89503	11	0.936545
F27_PHAGE_COMPLETE_CIR-CU-CL-RE_31_45	huge	263352	Metagenomic	183	Unclassified	animal_assoc	#E89503	11	0.944671
F30_PHAGE_CIR_32_75	huge	313409	Metagenomic	984	Unclassified	animal_assoc	#E89503	11	0.911738
F31_PHAGE_39_18	huge	335854	Metagenomic	830	Unclassified	animal_assoc	#E89503	11	0.903321
F31_PHAGE_CIR_25_32	huge	212667	Metagenomic	1628	Unclassified	animal_assoc	#E89503	11	0.937917
F31_PHAGE_CIR_26_47	huge	343860	Metagenomic	1593	Unclassified	animal_assoc	#E89503	11	0.895402
F31_PHAGE_CIR_34_27	huge	249840	Metagenomic	1218	Unclassified	animal_assoc	#E89503	11	0.902354
FFC_PHAGE_44_113	huge	271315	Metagenomic	1956	Unclassified	engineered	#E16E55	11	0.901587
FFSP_PHAGE_34_11	huge	262413	Metagenomic	2924	Unclassified	engineered	#E16E55	11	0.953287
FJ965538	inphared	37184	Unclassified	932	Unclassified	inphared	#D7DBDD	11	0.91499
FJ982340	inphared	39896	Unclassified	397	Unclassified	inphared	#D7DBDD	11	0.893323
FM163528	inphared	39136	Unclassified	2863	Unclassified	inphared	#D7DBDD	11	0.897102
FN436268	inphared	55653	Unclassified	3	Unclassified	inphared	#D7DBDD	11	0.910086
FQ482085	inphared	47279	Unclassified	2276	Unclassified	inphared	#D7DBDD	11	0.909093
GD_PHAGE_36_14	huge	256127	Metagenomic	2589	Unclassified	aquatic	#03BBED	11	0.936531
GD_PHAGE_46_9	huge	277104	Metagenomic	1694	Unclassified	aquatic	#03BBED	11	0.946746
GD_PHAGE_48_10	huge	401108	Metagenomic	1184	Unclassified	aquatic	#03BBED	11	0.930109
GD_PHAGE_48_49	huge	288072	Metagenomic	2914	Unclassified	aquatic	#03BBED	11	0.910512
GD_PHAGE_54_55	huge	327552	Metagenomic	2110	Unclassified	aquatic	#03BBED	11	0.927352
GD_PHAGE_60_8	huge	305730	Metagenomic	325	Unclassified	aquatic	#03BBED	11	0.940016
GD_PHAGE_62_180	huge	349454	Metagenomic	3036	Unclassified	engineered	#E16E55	11	0.906557
GD_PHAGE_CIR_32_9	huge	214569	Metagenomic	238	Unclassified	aquatic	#03BBED	11	0.858032
GD_PHAGE_CIR_35_52	huge	437772	Metagenomic	1584	Unclassified	aquatic	#03BBED	11	0.916134
GD_PHAGE_CIR_35_878	huge	437772	Metagenomic	1584	Unclassified	aquatic	#03BBED	11	0.915984
GD_PHAGE_CIR_48_40	huge	401381	Metagenomic	1184	Unclassified	aquatic	#03BBED	11	0.929678
GD_PHAGE_CIR_48_49	huge	401513	Metagenomic	1184	Unclassified	aquatic	#03BBED	11	0.929865
GD_PHAGE_CIR_54_81	huge	329533	Metagenomic	2110	Unclassified	aquatic	#03BBED	11	0.92825
GD_PHAGE_CIR_60_59	huge	208343	Metagenomic	2392	Unclassified	aquatic	#03BBED	11	0.919037
GM_PHAGE_38_38	huge	343399	Metagenomic	3008	Unclassified	engineered	#E16E55	11	0.893931
GOV_PHAGE_CIR_57_1	huge	317750	Metagenomic	2545	Unclassified	marine	#148CAD	11	0.933734
GQ141189	inphared	40360	Unclassified	399	Unclassified	inphared	#D7DBDD	11	0.915833
GQ241246	inphared	58652	Unclassified	484	Unclassified	inphared	#D7DBDD	11	0.886773
GQ334450	inphared	107530	Unclassified	692	Unclassified	inphared	#D7DBDD	11	0.917576
GQ379227	inphared	37068	Unclassified	1347	Unclassified	inphared	#D7DBDD	11	0.897378
GQ403788	inphared	36892	Unclassified	2672	Unclassified	inphared	#D7DBDD	11	0.937195
GQ421471	inphared	36674	Unclassified	305	Unclassified	inphared	#D7DBDD	11	0.862927
GQ451696	inphared	29508	Unclassified	1629	Unclassified	inphared	#D7DBDD	11	0.906669
GQ452243	inphared	42822	Unclassified	2272	Unclassified	inphared	#D7DBDD	11	0.926019
GQ478087	inphared	40275	Unclassified	1447	Unclassified	inphared	#D7DBDD	11	0.908678
GQ478088	inphared	37856	Unclassified	712	Unclassified	inphared	#D7DBDD	11	0.93433
GQ866233	inphared	43970	Unclassified	2113	Unclassified	inphared	#D7DBDD	11	0.893928
GQ919031	inphared	90435	Unclassified	2872	Unclassified	inphared	#D7DBDD	11	0.89378
GR_PHAGE_54_16_A	huge	206954	Metagenomic	2966	Unclassified	engineered	#E16E55	11	0.844854
GR_PHAGE_54_16_B	huge	226765	Metagenomic	2698	Unclassified	engineered	#E16E55	11	0.873825
GU229986	inphared	56505	Unclassified	466	Unclassified	inphared	#D7DBDD	11	0.840563
GU296433	inphared	135041	Unclassified	630	Unclassified	inphared	#D7DBDD	11	0.938804
GU323708	inphared	32847	Unclassified	3007	Unclassified	inphared	#D7DBDD	11	0.933236
GU557055	inphared	55282	Unclassified	165	Unclassified	inphared	#D7DBDD	11	0.954777
GU568037	inphared	49335	Unclassified	2962	Unclassified	inphared	#D7DBDD	11	0.915354
GU580940	inphared	75772	Unclassified	820	Unclassified	inphared	#D7DBDD	11	0.904688
GU580941	inphared	76797	Unclassified	14	Unclassified	inphared	#D7DBDD	11	0.920505
GU580942	inphared	78064	Unclassified	14	Unclassified	inphared	#D7DBDD	11	0.939345
GU580943	inphared	59231	Unclassified	1556	Unclassified	inphared	#D7DBDD	11	0.938478
GU936714	inphared	72332	Unclassified	2771	Unclassified	inphared	#D7DBDD	11	0.919552
GU936715	inphared	33004	Unclassified	55	Unclassified	inphared	#D7DBDD	11	0.897437
GU949551	inphared	37664	Unclassified	474	Unclassified	inphared	#D7DBDD	11	0.858326
GU967410	inphared	48211	Unclassified	286	Unclassified	inphared	#D7DBDD	11	0.899857
GWA1_PHAGE_CIR_34_16	huge	210832	Metagenomic	1708	Unclassified	aquatic	#03BBED	11	0.943362
GWA1_PHAGE_CIR_38_15	huge	332631	Metagenomic	987	Unclassified	aquatic	#03BBED	11	0.907654
GWA1_PHAGE_CIR_42_18	huge	317696	Metagenomic	2208	Unclassified	aquatic	#03BBED	11	0.921069
GWB1_PHAGE_CIR_34_21	huge	210888	Metagenomic	1708	Unclassified	aquatic	#03BBED	11	0.94637
GWB1_PHAGE_CIR_38_192	huge	332697	Metagenomic	987	Unclassified	aquatic	#03BBED	11	0.908565
GWB1_PHAGE_CIR_42_15	huge	317696	Metagenomic	2208	Unclassified	aquatic	#03BBED	11	0.921069
GWB1_PHAGE_COMPLETE_CIR-CU-CL_25_34	huge	462018	Metagenomic	1579	Unclassified	aquatic	#03BBED	11	0.916211
GWB1_PHAGE_COMPLETE_CIR-CU-CL_55_23	huge	485034	Metagenomic	131	Unclassified	aquatic	#03BBED	11	0.934673
GWC1_PHAGE_CIR_34_18	huge	210922	Metagenomic	1708	Unclassified	aquatic	#03BBED	11	0.946672
GWC1_PHAGE_CIR_38_223	huge	332697	Metagenomic	987	Unclassified	aquatic	#03BBED	11	0.908133
GWC1_PHAGE_CIR_42_18	huge	317696	Metagenomic	2208	Unclassified	aquatic	#03BBED	11	0.921069
GWC2_PHAGE_CIR_38_18	huge	332697	Metagenomic	987	Unclassified	aquatic	#03BBED	11	0.907033
GWD1_PHAGE_CIR_38_79	huge	332697	Metagenomic	987	Unclassified	aquatic	#03BBED	11	0.907925
GWD2_PHAGE_CIR_40_276	huge	225085	Metagenomic	840	Unclassified	aquatic	#03BBED	11	0.936166
GWE1_PHAGE_CIR_37_418	huge	244049	Metagenomic	1052	Unclassified	aquatic	#03BBED	11	0.923765
GWE1_PHAGE_CIR_39_28	huge	219483	Metagenomic	732	Unclassified	aquatic	#03BBED	11	0.932259
GWE2_PHAGE_CIR_37_172	huge	244049	Metagenomic	1052	Unclassified	aquatic	#03BBED	11	0.923765
GWF1_PHAGE_CIR_26_9	huge	292100	Metagenomic	142	Unclassified	aquatic	#03BBED	11	0.92696
GWF1_PHAGE_CIR_37_20	huge	244049	Metagenomic	1052	Unclassified	aquatic	#03BBED	11	0.924036
GWF1_PHAGE_CIR_40_27	huge	225074	Metagenomic	840	Unclassified	aquatic	#03BBED	11	0.937425
GWF2_PHAGE_CIR_37_22	huge	244049	Metagenomic	1052	Unclassified	aquatic	#03BBED	11	0.924159
GWF2_PHAGE_CIR_40_44	huge	225138	Metagenomic	840	Unclassified	aquatic	#03BBED	11	0.938278
GWF2_PHAGE_CIR_41_11	huge	305866	Metagenomic	2790	Unclassified	aquatic	#03BBED	11	0.894421
H16-TANZANIA_PHAGE_CU_31_32	huge	255295	Metagenomic	183	Unclassified	animal_assoc	#E89503	11	0.947621
H18-TANZANIA_PHAGE_33_33	huge	216408	Metagenomic	278	Unclassified	animal_assoc	#E89503	6	0.892841
HE611333	inphared	46271	Unclassified	192	Unclassified	inphared	#D7DBDD	11	0.921636
HE806280	inphared	46387	Unclassified	1475	Unclassified	inphared	#D7DBDD	11	0.913575
HE861935	inphared	45606	Unclassified	1599	Unclassified	inphared	#D7DBDD	11	0.930733
HE956704	inphared	36566	Unclassified	2528	Unclassified	inphared	#D7DBDD	11	0.914784
HM114277	inphared	142563	Unclassified	1749	Unclassified	inphared	#D7DBDD	11	0.947455
HM144385	inphared	36953	Unclassified	2256	Unclassified	inphared	#D7DBDD	11	0.952291
HM144386	inphared	41518	Unclassified	2001	Unclassified	inphared	#D7DBDD	11	0.930103
HM159959	inphared	59199	Unclassified	1185	Unclassified	inphared	#D7DBDD	11	0.927279
HM208537	inphared	49576	Unclassified	2785	Unclassified	inphared	#D7DBDD	11	0.858016
HM368260	inphared	45159	Unclassified	1475	Unclassified	inphared	#D7DBDD	11	0.928386
HM480106	inphared	30332	Unclassified	55	Unclassified	inphared	#D7DBDD	11	0.853554
HM486077	inphared	61440	Unclassified	233	Unclassified	inphared	#D7DBDD	11	0.952734
HM997019	inphared	89916	Unclassified	1131	Unclassified	inphared	#D7DBDD	11	0.898906
HQ141410	inphared	42606	Unclassified	2136	Unclassified	inphared	#D7DBDD	11	0.900014
HQ141411	inphared	41726	Unclassified	117	Unclassified	inphared	#D7DBDD	11	0.912093
HQ201307	inphared	39012	Unclassified	150	Unclassified	inphared	#D7DBDD	11	0.856813
HQ201308	inphared	47611	Unclassified	1114	Unclassified	inphared	#D7DBDD	11	0.930415
HQ225832	inphared	49219	Unclassified	2803	Unclassified	inphared	#D7DBDD	11	0.927142
HQ268735	inphared	56506	Unclassified	979	Unclassified	inphared	#D7DBDD	11	0.934095
HQ316580	inphared	57611	Unclassified	1337	Unclassified	inphared	#D7DBDD	11	0.940133
HQ316581	inphared	33277	Unclassified	186	Unclassified	inphared	#D7DBDD	11	0.949394
HQ316582	inphared	107218	Unclassified	2328	Unclassified	inphared	#D7DBDD	11	0.913279
HQ317390	inphared	104936	Unclassified	1224	Unclassified	inphared	#D7DBDD	11	0.910612
HQ332136	inphared	37328	Unclassified	11	Unclassified	inphared	#D7DBDD	11	0.929704
HQ332138	inphared	37644	Unclassified	393	Unclassified	inphared	#D7DBDD	11	0.901976
HQ377372	inphared	40048	Unclassified	1367	Unclassified	inphared	#D7DBDD	11	0.90012
HQ396194	inphared	49329	Unclassified	2957	Unclassified	inphared	#D7DBDD	11	0.901964
HQ403646	inphared	45530	Unclassified	470	Unclassified	inphared	#D7DBDD	11	0.90112
HQ634153	inphared	40695	Unclassified	916	Unclassified	inphared	#D7DBDD	11	0.924143
HQ634156	inphared	129155	Unclassified	1769	Unclassified	inphared	#D7DBDD	11	0.891324
HQ634157	inphared	126434	Unclassified	2802	Unclassified	inphared	#D7DBDD	11	0.893375
HQ634187	inphared	40658	Unclassified	922	Unclassified	inphared	#D7DBDD	11	0.937159
HQ634192	inphared	79114	Unclassified	2643	Unclassified	inphared	#D7DBDD	11	0.886569
HQ634195	inphared	138234	Unclassified	2832	Unclassified	inphared	#D7DBDD	11	0.885303
HQ683709	inphared	95299	Unclassified	1809	Unclassified	inphared	#D7DBDD	11	0.887008
HQ698895	inphared	69420	Unclassified	573	Unclassified	inphared	#D7DBDD	11	0.925972
JF270478	inphared	35725	Unclassified	1029	Unclassified	inphared	#D7DBDD	11	0.90147
JF314845	inphared	22162	Unclassified	3	Unclassified	inphared	#D7DBDD	14	0.992645
JF344709	inphared	23931	Unclassified		Unclassified	inphared	#D7DBDD	11	0.862981
JF704115	inphared	58714	Unclassified	1393	Unclassified	inphared	#D7DBDD	11	0.895238
JF713456	inphared	81509	Unclassified	1079	Unclassified	inphared	#D7DBDD	11	0.91823
JF767210	inphared	39594	Unclassified	2055	Unclassified	inphared	#D7DBDD	11	0.890893
JF832915	inphared	37151	Unclassified	186	Unclassified	inphared	#D7DBDD	11	0.936556
JF939047	inphared	42832	Unclassified	905	Unclassified	inphared	#D7DBDD	11	0.925523
JF957060	inphared	53278	Unclassified	44	Unclassified	inphared	#D7DBDD	11	0.943335
JF974287	inphared	46917	Unclassified	370	Unclassified	inphared	#D7DBDD	11	0.917834
JF974295	inphared	40803	Unclassified	23	Unclassified	inphared	#D7DBDD	11	0.933755
JF974307	inphared	40231	Unclassified	186	Unclassified	inphared	#D7DBDD	11	0.87701
JF974313	inphared	37324	Unclassified	1387	Unclassified	inphared	#D7DBDD	11	0.89918
JF974314	inphared	53102	Unclassified	2818	Unclassified	inphared	#D7DBDD	11	0.936123
JF974321	inphared	38834	Unclassified	494	Unclassified	inphared	#D7DBDD	11	0.948112
JN035618	inphared	74431	Unclassified	820	Unclassified	inphared	#D7DBDD	11	0.931144
JN051154	inphared	38013	Unclassified	638	Unclassified	inphared	#D7DBDD	11	0.905138
JN116823	inphared	49330	Unclassified	2867	Unclassified	inphared	#D7DBDD	11	0.917211
JN116824	inphared	39474	Unclassified	2126	Unclassified	inphared	#D7DBDD	11	0.93882
JN116825	inphared	51342	Unclassified	177	Unclassified	inphared	#D7DBDD	11	0.931752
JN116826	inphared	48072	Unclassified	2098	Unclassified	inphared	#D7DBDD	11	0.902084
JN175269	inphared	26499	Unclassified	3	Unclassified	inphared	#D7DBDD	11	0.873656
JN190960	inphared	39283	Unclassified	186	Unclassified	inphared	#D7DBDD	11	0.94476
JN408461	inphared	53526	Unclassified	44	Unclassified	inphared	#D7DBDD	11	0.918507
JN412589	inphared	70506	Unclassified	266	Unclassified	inphared	#D7DBDD	11	0.943707
JN412591	inphared	48984	Unclassified	2065	Unclassified	inphared	#D7DBDD	11	0.954373
JN585957	inphared	60714	Unclassified	878	Unclassified	inphared	#D7DBDD	11	0.935369
JN638751	inphared	497513	Unclassified	1434	Unclassified	inphared	#D7DBDD	11	0.873613
JN698994	inphared	60588	Unclassified	1504	Unclassified	inphared	#D7DBDD	11	0.932462
JN699014	inphared	65108	Unclassified	266	Unclassified	inphared	#D7DBDD	11	0.956334
JN699015	inphared	51813	Unclassified	44	Unclassified	inphared	#D7DBDD	11	0.899253
JN700520	inphared	44714	Unclassified	2667	Unclassified	inphared	#D7DBDD	11	0.926153
JN700521	inphared	40917	Unclassified	2318	Unclassified	inphared	#D7DBDD	11	0.934086
JN712910	inphared	93839	Unclassified	2303	Unclassified	inphared	#D7DBDD	11	0.912829
JN882285	inphared	358663	Unclassified	701	Unclassified	inphared	#D7DBDD	11	0.90435
JN882286	inphared	76631	Unclassified	2188	Unclassified	inphared	#D7DBDD	11	0.919523
JQ011317	inphared	44784	Unclassified	203	Unclassified	inphared	#D7DBDD	11	0.872387
JQ062992	inphared	44401	Unclassified	1409	Unclassified	inphared	#D7DBDD	11	0.823698
JQ066768	inphared	40489	Unclassified	1876	Unclassified	inphared	#D7DBDD	11	0.915137
JQ177061	inphared	44492	Unclassified	127	Unclassified	inphared	#D7DBDD	11	0.930639
JQ177062	inphared	45354	Unclassified	690	Unclassified	inphared	#D7DBDD	11	0.937756
JQ177063	inphared	43551	Unclassified	2228	Unclassified	inphared	#D7DBDD	11	0.935042
JQ177065	inphared	48454	Unclassified	970	Unclassified	inphared	#D7DBDD	11	0.927354
JQ182727	inphared	41567	Unclassified	2729	Unclassified	inphared	#D7DBDD	11	0.860081
JQ182729	inphared	40029	Unclassified	150	Unclassified	inphared	#D7DBDD	11	0.895601
JQ182733	inphared	44120	Unclassified	560	Unclassified	inphared	#D7DBDD	11	0.877493
JQ245707	inphared	172474	Unclassified	1771	Unclassified	inphared	#D7DBDD	11	0.947412
JQ246028	inphared	47595	Unclassified	1904	Unclassified	inphared	#D7DBDD	11	0.898519
JQ312117	inphared	69391	Unclassified	268	Unclassified	inphared	#D7DBDD	11	0.949489
JQ341413	inphared	33594	Unclassified	3	Unclassified	inphared	#D7DBDD	11	0.854438
JQ362498	inphared	219372	Unclassified	1345	Unclassified	inphared	#D7DBDD	11	0.953599
JQ617284	inphared	26836	Unclassified	3	Unclassified	inphared	#D7DBDD	11	0.893091
JQ619704	inphared	41164	Unclassified	788	Unclassified	inphared	#D7DBDD	11	0.937227
JQ660954	inphared	33609	Unclassified	478	Unclassified	inphared	#D7DBDD	11	0.891993
JQ691611	inphared	151924	Unclassified	752	Unclassified	inphared	#D7DBDD	11	0.905012
JQ740790	inphared	33178	Unclassified	3	Unclassified	inphared	#D7DBDD	11	0.899602
JQ768459	inphared	280538	Unclassified	1216	Unclassified	inphared	#D7DBDD	11	0.961656
JQ780327	inphared	39974	Unclassified	1024	Unclassified	inphared	#D7DBDD	11	0.892405
JQ801337	inphared	38682	Unclassified	1732	Unclassified	inphared	#D7DBDD	11	0.962153
JQ823122	inphared	35700	Unclassified	9	Unclassified	inphared	#D7DBDD	11	0.91437
JQ867099	inphared	44988	Unclassified	244	Unclassified	inphared	#D7DBDD	11	0.962923
JQ867100	inphared	31766	Unclassified	1782	Unclassified	inphared	#D7DBDD	11	0.883303
JQ965645	inphared	103299	Unclassified	422	Unclassified	inphared	#D7DBDD	11	0.876107
JX006077	inphared	94870	Unclassified	224	Unclassified	inphared	#D7DBDD	11	0.868504
JX042579	inphared	61567	Unclassified	792	Unclassified	inphared	#D7DBDD	11	0.907597
JX100814	inphared	223720	Unclassified	992	Unclassified	inphared	#D7DBDD	11	0.908864
JX120799	inphared	38275	Unclassified	3045	Unclassified	inphared	#D7DBDD	11	0.920496
JX182372	inphared	40474	Unclassified	565	Unclassified	inphared	#D7DBDD	11	0.866408
JX409895	inphared	43028	Unclassified	973	Unclassified	inphared	#D7DBDD	11	0.886376
JX442241	inphared	67170	Unclassified	1380	Unclassified	inphared	#D7DBDD	11	0.900759
JX486088	inphared	80617	Unclassified	230	Unclassified	inphared	#D7DBDD	11	0.862746
JX507079	inphared	59363	Unclassified	2906	Unclassified	inphared	#D7DBDD	11	0.950188
JX556418	inphared	78751	Unclassified	445	Unclassified	inphared	#D7DBDD	11	0.908903
JX560521	inphared	43216	Unclassified	1475	Unclassified	inphared	#D7DBDD	11	0.916188
JX564242	inphared	31106	Unclassified	802	Unclassified	inphared	#D7DBDD	11	0.877258
JX676771	inphared	42689	Unclassified	58	Unclassified	inphared	#D7DBDD	11	0.963621
JX863101	inphared	45517	Unclassified	192	Unclassified	inphared	#D7DBDD	11	0.910275
JX871397	inphared	46150	Unclassified	1935	Unclassified	inphared	#D7DBDD	11	0.859762
JX880072	inphared	42313	Unclassified	253	Unclassified	inphared	#D7DBDD	11	0.926382
JX889246	inphared	50348	Unclassified	687	Unclassified	inphared	#D7DBDD	11	0.896222
KC013025	inphared	28193	Unclassified	1629	Unclassified	inphared	#D7DBDD	11	0.927145
KC262634	inphared	65270	Unclassified	2103	Unclassified	inphared	#D7DBDD	11	0.892554
KC330683	inphared	50161	Unclassified	338	Unclassified	inphared	#D7DBDD	11	0.914216
KC348599	inphared	42703	Unclassified	254	Unclassified	inphared	#D7DBDD	11	0.878018
KC348600	inphared	38539	Unclassified	409	Unclassified	inphared	#D7DBDD	11	0.894574
KC348604	inphared	35373	Unclassified	2742	Unclassified	inphared	#D7DBDD	11	0.911882
KC413988	inphared	38940	Unclassified	1647	Unclassified	inphared	#D7DBDD	11	0.927042
KC460990	inphared	42724	Unclassified	35	Unclassified	inphared	#D7DBDD	11	0.901601
KC465898	inphared	34892	Unclassified	11	Unclassified	inphared	#D7DBDD	11	0.928236
KC465899	inphared	147284	Unclassified	2159	Unclassified	inphared	#D7DBDD	11	0.965278
KC542353	inphared	39940	Unclassified	824	Unclassified	inphared	#D7DBDD	11	0.919454
KC595514	inphared	54312	Unclassified	740	Unclassified	inphared	#D7DBDD	11	0.886103
KC595516	inphared	58573	Unclassified	3052	Unclassified	inphared	#D7DBDD	11	0.897598
KC688701	inphared	43153	Unclassified	1212	Unclassified	inphared	#D7DBDD	11	0.933724
KC821611	inphared	34844	Unclassified	3	Unclassified	inphared	#D7DBDD	11	0.896367
KC821616	inphared	54566	Unclassified	584	Unclassified	inphared	#D7DBDD	11	0.932229
KC821619	inphared	39189	Unclassified	1422	Unclassified	inphared	#D7DBDD	11	0.92207
KC821626	inphared	28760	Unclassified	236	Unclassified	inphared	#D7DBDD	11	0.958519
KC821632	inphared	145865	Unclassified	1446	Unclassified	inphared	#D7DBDD	11	0.930305
KC847113	inphared	28205	Unclassified	2626	Unclassified	inphared	#D7DBDD	11	0.91069
KF024727	inphared	70120	Unclassified	233	Unclassified	inphared	#D7DBDD	11	0.954421
KF114876	inphared	86537	Unclassified	306	Unclassified	inphared	#D7DBDD	11	0.89757
KF114877	inphared	87887	Unclassified	306	Unclassified	inphared	#D7DBDD	11	0.874361
KF114880	inphared	89607	Unclassified	306	Unclassified	inphared	#D7DBDD	11	0.880411
KF147891	inphared	258139	Unclassified	1241	Unclassified	inphared	#D7DBDD	11	0.949733
KF148055	inphared	43447	Unclassified	660	Unclassified	inphared	#D7DBDD	11	0.889014
KF183314	inphared	46243	Unclassified	2321	Unclassified	inphared	#D7DBDD	11	0.893324
KF188409	inphared	36969	Unclassified	890	Unclassified	inphared	#D7DBDD	11	0.91528
KF188410	inphared	33996	Unclassified	103	Unclassified	inphared	#D7DBDD	11	0.91802
KF296717	inphared	43278	Unclassified	7	Unclassified	inphared	#D7DBDD	11	0.879592
KF301602	inphared	155997	Unclassified	1675	Unclassified	inphared	#D7DBDD	11	0.928922
KF306380	inphared	77367	Unclassified	2249	Unclassified	inphared	#D7DBDD	11	0.919966
KF550303	inphared	148567	Unclassified	1724	Unclassified	inphared	#D7DBDD	11	0.905087
KF589919	inphared	43394	Unclassified	639	Unclassified	inphared	#D7DBDD	11	0.919205
KF623293	inphared	77837	Unclassified	2075	Unclassified	inphared	#D7DBDD	11	0.92817
KF623294	inphared	218339	Unclassified	1385	Unclassified	inphared	#D7DBDD	11	0.943876
KF669648	inphared	50354	Unclassified	338	Unclassified	inphared	#D7DBDD	11	0.926083
KF669650	inphared	56789	Unclassified	484	Unclassified	inphared	#D7DBDD	11	0.91243
KF669663	inphared	81656	Unclassified	2383	Unclassified	inphared	#D7DBDD	11	0.896444
KF692088	inphared	37372	Unclassified	2223	Unclassified	inphared	#D7DBDD	11	0.901316
KF713486	inphared	62466	Unclassified	792	Unclassified	inphared	#D7DBDD	11	0.929738
KF772234	inphared	43017	Unclassified	344	Unclassified	inphared	#D7DBDD	11	0.882209
KF977490	inphared	56024	Unclassified	2100	Unclassified	inphared	#D7DBDD	11	0.913644
KF986246	inphared	42240	Unclassified	1853	Unclassified	inphared	#D7DBDD	11	0.9375
KF986247	inphared	69099	Unclassified	266	Unclassified	inphared	#D7DBDD	11	0.889159
KJ018210	inphared	42252	Unclassified	930	Unclassified	inphared	#D7DBDD	11	0.964073
KJ018211	inphared	139004	Unclassified	2932	Unclassified	inphared	#D7DBDD	11	0.882061
KJ018212	inphared	43510	Unclassified	17	Unclassified	inphared	#D7DBDD	11	0.904137
KJ018213	inphared	49640	Unclassified	1532	Unclassified	inphared	#D7DBDD	11	0.929553
KJ018214	inphared	40161	Unclassified	631	Unclassified	inphared	#D7DBDD	11	0.94151
KJ094023	inphared	43767	Unclassified	1933	Unclassified	inphared	#D7DBDD	11	0.912057
KJ159566	inphared	39078	Unclassified	674	Unclassified	inphared	#D7DBDD	11	0.920083
KJ173786	inphared	59254	Unclassified	484	Unclassified	inphared	#D7DBDD	11	0.942671
KJ192196	inphared	53396	Unclassified	44	Unclassified	inphared	#D7DBDD	11	0.920294
KJ192399	inphared	66316	Unclassified	576	Unclassified	inphared	#D7DBDD	11	0.882411
KJ194582	inphared	67383	Unclassified	266	Unclassified	inphared	#D7DBDD	11	0.913049
KJ395778	inphared	41529	Unclassified	995	Unclassified	inphared	#D7DBDD	11	0.914542
KJ433973	inphared	71565	Unclassified	233	Unclassified	inphared	#D7DBDD	11	0.954307
KJ473422	inphared	99730	Unclassified	2009	Unclassified	inphared	#D7DBDD	11	0.898707
KJ489013	inphared	55584	Unclassified	14	Unclassified	inphared	#D7DBDD	11	0.945542
KJ534580	inphared	82438	Unclassified	2989	Unclassified	inphared	#D7DBDD	11	0.887431
KJ567043	inphared	90460	Unclassified	1263	Unclassified	inphared	#D7DBDD	11	0.888094
KJ628499	inphared	104906	Unclassified	2009	Unclassified	inphared	#D7DBDD	11	0.907898
KJ743987	inphared	50827	Unclassified	2004	Unclassified	inphared	#D7DBDD	11	0.891259
KJ746502	inphared	54506	Unclassified	1340	Unclassified	inphared	#D7DBDD	11	0.943327
KJ802832	inphared	52869	Unclassified	115	Unclassified	inphared	#D7DBDD	11	0.904046
KJ847052	inphared	34773	Unclassified	2591	Unclassified	inphared	#D7DBDD	11	0.955828
KM058087	inphared	42205	Unclassified	421	Unclassified	inphared	#D7DBDD	11	0.957612
KM083128	inphared	63334	Unclassified	1590	Unclassified	inphared	#D7DBDD	11	0.920027
KM233261	inphared	42092	Unclassified	1423	Unclassified	inphared	#D7DBDD	11	0.911147
KM236247	inphared	39639	Unclassified	1745	Unclassified	inphared	#D7DBDD	11	0.95232
KM236248	inphared	40214	Unclassified	1745	Unclassified	inphared	#D7DBDD	11	0.950937
KM272358	inphared	41880	Unclassified	660	Unclassified	inphared	#D7DBDD	11	0.867693
KM360178	inphared	42351	Unclassified	89	Unclassified	inphared	#D7DBDD	11	0.906354
KM363596	inphared	61511	Unclassified	792	Unclassified	inphared	#D7DBDD	11	0.921347
KM378617	inphared	56637	Unclassified	1183	Unclassified	inphared	#D7DBDD	11	0.931299
KM434184	inphared	68871	Unclassified	400	Unclassified	inphared	#D7DBDD	11	0.90308
KM514685	inphared	74806	Unclassified	1026	Unclassified	inphared	#D7DBDD	11	0.880678
KM672662	inphared	98170	Unclassified	98	Unclassified	inphared	#D7DBDD	11	0.866935
KM879463	inphared	71200	Unclassified	235	Unclassified	inphared	#D7DBDD	11	0.947402
KM983327	inphared	42158	Unclassified	651	Unclassified	inphared	#D7DBDD	11	0.909294
KM983330	inphared	47020	Unclassified	1983	Unclassified	inphared	#D7DBDD	11	0.891259
KM983331	inphared	38243	Unclassified	2854	Unclassified	inphared	#D7DBDD	11	0.917109
KM983332	inphared	35703	Unclassified	2349	Unclassified	inphared	#D7DBDD	11	0.905218
KP017311	inphared	50989	Unclassified	44	Unclassified	inphared	#D7DBDD	11	0.908078
KP027015	inphared	31703	Unclassified	633	Unclassified	inphared	#D7DBDD	11	0.881746
KP027206	inphared	58211	Unclassified	792	Unclassified	inphared	#D7DBDD	11	0.92096
KP063902	inphared	39873	Unclassified	2835	Unclassified	inphared	#D7DBDD	11	0.929953
KP137437	inphared	52139	Unclassified	2005	Unclassified	inphared	#D7DBDD	11	0.881547
KP137440	inphared	33755	Unclassified	186	Unclassified	inphared	#D7DBDD	11	0.931506
KP144388	inphared	141298	Unclassified	1988	Unclassified	inphared	#D7DBDD	11	0.874747
KP162168	inphared	42093	Unclassified	905	Unclassified	inphared	#D7DBDD	11	0.92146
KP202969	inphared	49714	Unclassified	1033	Unclassified	inphared	#D7DBDD	11	0.858169
KP202971	inphared	81541	Unclassified	2127	Unclassified	inphared	#D7DBDD	11	0.936008
KP273225	inphared	52927	Unclassified	44	Unclassified	inphared	#D7DBDD	11	0.934344
KP296792	inphared	44952	Unclassified	537	Unclassified	inphared	#D7DBDD	11	0.881073
KP296796	inphared	43724	Unclassified	1155	Unclassified	inphared	#D7DBDD	11	0.869591
KP735928	inphared	41843	Unclassified	2168	Unclassified	inphared	#D7DBDD	11	0.953636
KP790010	inphared	76276	Unclassified	820	Unclassified	inphared	#D7DBDD	11	0.909015
KP790011	inphared	43505	Unclassified	220	Unclassified	inphared	#D7DBDD	11	0.888243
KP792622	inphared	32894	Unclassified	49	Unclassified	inphared	#D7DBDD	11	0.912385
KP792623	inphared	36315	Unclassified	305	Unclassified	inphared	#D7DBDD	11	0.920198
KP836355	inphared	53412	Unclassified	1303	Unclassified	inphared	#D7DBDD	11	0.902269
KP881232	inphared	149218	Unclassified	642	Unclassified	inphared	#D7DBDD	11	0.921524
KR011061	inphared	55748	Unclassified	1556	Unclassified	inphared	#D7DBDD	11	0.932643
KR011062	inphared	76964	Unclassified	820	Unclassified	inphared	#D7DBDD	11	0.907242
KR011063	inphared	76269	Unclassified	820	Unclassified	inphared	#D7DBDD	11	0.917162
KR052143	inphared	94555	Unclassified	1455	Unclassified	inphared	#D7DBDD	11	0.895542
KR052482	inphared	206713	Unclassified	1139	Unclassified	inphared	#D7DBDD	11	0.921771
KR053194	inphared	49979	Unclassified	2033	Unclassified	inphared	#D7DBDD	11	0.877028
KR053195	inphared	41207	Unclassified	2126	Unclassified	inphared	#D7DBDD	11	0.927512
KR053196	inphared	56212	Unclassified	2892	Unclassified	inphared	#D7DBDD	11	0.968975
KR053199	inphared	45537	Unclassified	2062	Unclassified	inphared	#D7DBDD	11	0.938731
KR053200	inphared	56982	Unclassified	1130	Unclassified	inphared	#D7DBDD	11	0.968411
KR060090	inphared	33399	Unclassified	1782	Unclassified	inphared	#D7DBDD	11	0.894458
KR063279	inphared	77779	Unclassified	820	Unclassified	inphared	#D7DBDD	11	0.919181
KR063280	inphared	83324	Unclassified	1031	Unclassified	inphared	#D7DBDD	11	0.905537
KR063281	inphared	103424	Unclassified	758	Unclassified	inphared	#D7DBDD	11	0.889726
KR072689	inphared	38261	Unclassified	2639	Unclassified	inphared	#D7DBDD	11	0.939808
KR080194	inphared	72139	Unclassified	233	Unclassified	inphared	#D7DBDD	11	0.953077
KR080199	inphared	70270	Unclassified	233	Unclassified	inphared	#D7DBDD	11	0.956653
KR091942	inphared	33133	Unclassified	3	Unclassified	inphared	#D7DBDD	14	0.928983
KR093630	inphared	54619	Unclassified	150	Unclassified	inphared	#D7DBDD	11	0.901005
KR093632	inphared	40710	Unclassified	1828	Unclassified	inphared	#D7DBDD	11	0.924761
KR093633	inphared	36406	Unclassified	150	Unclassified	inphared	#D7DBDD	11	0.897544
KR093641	inphared	60303	Unclassified	257	Unclassified	inphared	#D7DBDD	11	0.913835
KR131710	inphared	39921	Unclassified	376	Unclassified	inphared	#D7DBDD	11	0.924701
KR136260	inphared	49847	Unclassified	1598	Unclassified	inphared	#D7DBDD	11	0.883865
KR153145	inphared	31075	Unclassified	2147	Unclassified	inphared	#D7DBDD	11	0.915591
[truncated: 9,678 more rows]

## Sheet: hcut5_clusterinfo
cluster	num_membs	num_families	itol_fam	num_itol_fams	rep_fam	rep_genome	families
1	4	0	Unknown	1	Unclassified	MT701596	Unclassified (4)
2	2	0	Unknown	1	Unclassified	MGV-GENOME-0374882	Unclassified (2)
3	1782	8	Salasmaviridae	1	Unclassified	Station155_MES_ALL_assembly_NODE_1718_length_40506_cov_4.985612	Graaviviridae (4); Suolaviridae (1); Pyrstoviridae (1); Helgolandviridae (1); Duneviridae (4); Anaerodiviridae (2); Haloferuviridae (3); Salasmaviridae (13); Unclassified (1753)
4	34	0	Unknown	1	Unclassified	Station48_SUR_ALL_assembly_NODE_27_length_56724_cov_16.411265	Unclassified (34)
5	1	0	Unknown	1	Unclassified	MGV-GENOME-0379216	Unclassified (1)
6	145	1	Autographiviridae	1	Autographiviridae	MGV-GENOME-0276243	Autographiviridae (145)
7	1	0	Unknown	1	Unclassified	KF296717	Unclassified (1)
8	40	0	Unknown	1	Unclassified	MGV-GENOME-4422092	Unclassified (40)
9	200	0	Unknown	1	Unclassified	Station122_SUR_ALL_assembly_NODE_516_length_26590_cov_8.543885	Unclassified (200)
10	25	1	Casjensviridae	1	Casjensviridae	MGV-GENOME-0333494	Casjensviridae (25)
11	381	0	Unknown	1	Unclassified	MN694363.1	Unclassified (381)
12	2	1	Chimalliviridae	1	Chimalliviridae	R2_PHAGE_CIR_48_27	Chimalliviridae (2)
13	1	0	Unknown	1	Unclassified	MZ868718	Unclassified (1)
14	167	0	Unknown	1	Unclassified	EU081845	Unclassified (167)
15	54	0	Unknown	1	Unclassified	MN692977.1	Unclassified (54)
16	1	0	Unknown	1	Unclassified	MGV-GENOME-0231973	Unclassified (1)
17	1	0	Unknown	1	Unclassified	KJ018212	Unclassified (1)
18	8	0	Unknown	1	Unclassified	MGV-GENOME-0368302	Unclassified (8)
19	29	1	Autographiviridae	1	Autographiviridae	KC465901	Autographiviridae (29)
20	2	0	Unknown	1	Unclassified	MGV-GENOME-0378930	Unclassified (2)
21	10	0	Unknown	1	Unclassified	SALIVA_PHAGE_CIR_34_48	Unclassified (10)
22	28	0	Unknown	1	Unclassified	MN693184.1	Unclassified (28)
23	3	0	Unknown	1	Unclassified	MGV-GENOME-0305826	Unclassified (3)
24	145	1	Autographiviridae	1	Autographiviridae	MG201401	Autographiviridae (145)
25	24	0	Unknown	1	Unclassified	OKWK01000250.1	Unclassified (24)
26	43	0	Unknown	1	Unclassified	Station78_DCM_ALL_assembly_NODE_157_length_58093_cov_6.703798	Unclassified (43)
27	2	0	Unknown	1	Unclassified	OONO01000001.1	Unclassified (2)
28	4	0	Unknown	1	Unclassified	MGV-GENOME-0312505	Unclassified (4)
29	18	0	Unknown	1	Unclassified	MN698245	Unclassified (18)
30	15	0	Unknown	1	Unclassified	MGV-GENOME-0224549	Unclassified (15)
31	20	0	Unknown	1	Unclassified	Station209_SUR_ALL_assembly_NODE_1549_length_37691_cov_18.824955	Unclassified (20)
32	2	0	Unknown	1	Unclassified	OLOJ01000736.1	Unclassified (2)
33	8	0	Unknown	1	Unclassified	OHCB01000061.1	Unclassified (8)
34	47	0	Unknown	1	Unclassified	Station82_DCM_COMBINED_FINAL_NODE_163_length_92735_cov_10.851996	Unclassified (47)
35	2	0	Unknown	1	Unclassified	OL944604	Unclassified (2)
36	56	1	Zobellviridae	1	Zobellviridae	Station155_DCM_ALL_assembly_NODE_1256_length_42745_cov_22.832139	Zobellviridae (56)
37	4	0	Unknown	1	Unclassified	MGV-GENOME-0323114	Unclassified (4)
38	43	0	Unknown	1	Unclassified	MN694125.1	Unclassified (43)
39	7	0	Unknown	1	Unclassified	MGV-GENOME-0300609	Unclassified (7)
40	2	0	Unknown	1	Unclassified	OP028995	Unclassified (2)
41	5	0	Unknown	1	Unclassified	MGV-GENOME-0289885	Unclassified (5)
42	4	0	Unknown	1	Unclassified	MGV-GENOME-0341196	Unclassified (4)
43	53	1	Autographiviridae	1	Autographiviridae	Station38_SUR_ALL_assembly_NODE_82_length_44753_cov_29.567788	Autographiviridae (53)
44	35	0	Unknown	1	Unclassified	MT498041	Unclassified (35)
45	2	0	Unknown	1	Unclassified	MGV-GENOME-0359398	Unclassified (2)
46	58	1	Drexlerviridae	1	Drexlerviridae	MG050172	Drexlerviridae (58)
47	2	0	Unknown	1	Unclassified	KT001914	Unclassified (2)
48	96	0	Unknown	1	Unclassified	Station39_SUR_ALL_assembly_NODE_103_length_35742_cov_26.805307	Unclassified (96)
49	1	0	Unknown	1	Unclassified	KP792622	Unclassified (1)
50	3	0	Unknown	1	Unclassified	MGV-GENOME-0270713	Unclassified (3)
51	7	0	Unknown	1	Unclassified	Station180_ZZZ_ALL_assembly_NODE_837_length_52361_cov_14.843345	Unclassified (7)
52	1	0	Unknown	1	Unclassified	MGV-GENOME-0372905	Unclassified (1)
53	12	0	Unknown	1	Unclassified	Station64_DCM_ALL_assembly_NODE_39_length_59012_cov_20.589616	Unclassified (12)
54	7	0	Unknown	1	Unclassified	MGV-GENOME-0225915	Unclassified (7)
55	3	0	Unknown	1	Unclassified	GU936715	Unclassified (3)
56	1	0	Unknown	1	Unclassified	MGV-GENOME-0273936	Unclassified (1)
57	22	0	Unknown	1	Unclassified	MN693111.1	Unclassified (22)
58	1	0	Unknown	1	Unclassified	JX676771	Unclassified (1)
59	1	0	Unknown	1	Unclassified	MGV-GENOME-0379709	Unclassified (1)
60	5	0	Unknown	1	Unclassified	MGV-GENOME-0328617	Unclassified (5)
61	18	0	Unknown	1	Unclassified	MGV-GENOME-0369611	Unclassified (18)
62	1	0	Unknown	1	Unclassified	MZ308445	Unclassified (1)
63	1	0	Unknown	1	Unclassified	MH719082	Unclassified (1)
64	2	0	Unknown	1	Unclassified	MF042361	Unclassified (2)
65	1	0	Unknown	1	Unclassified	MGV-GENOME-0351955	Unclassified (1)
66	9	0	Unknown	1	Unclassified	MGV-GENOME-0293281	Unclassified (9)
67	58	0	Unknown	1	Unclassified	Station76_SUR_ALL_assembly_NODE_200_length_59557_cov_11.529646	Unclassified (58)
68	37	0	Unknown	1	Unclassified	Station178_SUR_ALL_assembly_NODE_1251_length_47617_cov_26.020415	Unclassified (37)
69	7	0	Unknown	1	Unclassified	MN693609.1	Unclassified (7)
70	3	0	Unknown	1	Unclassified	MGV-GENOME-0310201	Unclassified (3)
71	2	0	Unknown	1	Unclassified	MGV-GENOME-0344770	Unclassified (2)
72	19	0	Unknown	1	Unclassified	Station68_DCM_ALL_assembly_NODE_25_length_62016_cov_87.956489	Unclassified (19)
73	40	0	Unknown	1	Unclassified	MGV-GENOME-0370940	Unclassified (40)
74	2	0	Unknown	1	Unclassified	MGV-GENOME-0340801	Unclassified (2)
75	4	0	Unknown	1	Unclassified	MGV-GENOME-0371334	Unclassified (4)
76	3	0	Unknown	1	Unclassified	MGV-GENOME-0260479	Unclassified (3)
77	3	0	Unknown	1	Unclassified	MGV-GENOME-0257123	Unclassified (3)
78	39	0	Unknown	1	Unclassified	QGNH01000659.1.11	Unclassified (39)
79	8	0	Unknown	1	Unclassified	MGV-GENOME-0304241	Unclassified (8)
80	2	0	Unknown	1	Unclassified	Station209_MES_ALL_assembly_NODE_2463_length_32074_cov_11.872263	Unclassified (2)
81	7	0	Unknown	1	Unclassified	MGV-GENOME-0277950	Unclassified (7)
82	2	0	Unknown	1	Unclassified	OGXQ01000147.1	Unclassified (2)
83	17	0	Unknown	1	Unclassified	MT451983	Unclassified (17)
84	1	0	Unknown	1	Unclassified	M01_PHAGE_CIR_32_31	Unclassified (1)
85	3	0	Unknown	1	Unclassified	MK882925	Unclassified (3)
86	48	1	Peduoviridae	1	Peduoviridae	MK433577	Peduoviridae (48)
87	19	0	Unknown	1	Unclassified	Station111_DCM_ALL_assembly_NODE_162_length_59417_cov_21.620127	Unclassified (19)
88	2	0	Unknown	1	Unclassified	AY320035	Unclassified (2)
89	10	0	Unknown	1	Unclassified	ON853583	Unclassified (10)
90	3	0	Unknown	1	Unclassified	Station22_SUR_ALL_assembly_NODE_398_length_35250_cov_240.343089	Unclassified (3)
91	4	0	Unknown	1	Unclassified	MGV-GENOME-0378804	Unclassified (4)
92	6	1	Demerecviridae	1	Demerecviridae	KY363465	Demerecviridae (6)
93	13	0	Unknown	1	Unclassified	Station67_SUR_ALL_assembly_NODE_355_length_40579_cov_8.785633	Unclassified (13)
94	50	0	Unknown	1	Unclassified	Station22_SUR_ALL_assembly_NODE_295_length_40115_cov_6.392836	Unclassified (50)
95	6	1	Zierdtviridae	1	Zierdtviridae	MH576960	Zierdtviridae (6)
96	5	0	Unknown	1	Unclassified	OIZX01000274.1	Unclassified (5)
97	15	0	Unknown	1	Unclassified	MGV-GENOME-0370293	Unclassified (15)
98	1	0	Unknown	1	Unclassified	KM672662	Unclassified (1)
99	1	0	Unknown	1	Unclassified	SALIVA_PHAGE_33_36	Unclassified (1)
100	4	0	Unknown	1	Unclassified	Station201_MES_ALL_assembly_NODE_306_length_96456_cov_5.860728	Unclassified (4)
101	7	0	Unknown	1	Unclassified	MH271318	Unclassified (7)
102	4	0	Unknown	1	Unclassified	Station188_DCM_ALL_assembly_NODE_495_length_60568_cov_28.174343	Unclassified (4)
103	15	0	Unknown	1	Unclassified	MGV-GENOME-0230122	Unclassified (15)
104	22	0	Unknown	1	Unclassified	MGV-GENOME-0340594	Unclassified (22)
105	1	0	Unknown	1	Unclassified	MGV-GENOME-0300692	Unclassified (1)
106	15	0	Unknown	1	Unclassified	MGV-GENOME-0341853	Unclassified (15)
107	2	0	Unknown	1	Unclassified	Station72_DCM_ALL_assembly_NODE_96_length_53747_cov_6.088970	Unclassified (2)
108	1	1	Naomviridae	1	Naomviridae	MN602266	Naomviridae (1)
109	4	0	Unknown	1	Unclassified	KU234533	Unclassified (4)
110	6	0	Unknown	1	Unclassified	MGV-GENOME-0296707	Unclassified (6)
111	10	0	Unknown	1	Unclassified	OJPP01000070.1	Unclassified (10)
112	15	0	Unknown	1	Unclassified	OMGJ01000169.1	Unclassified (15)
113	44	0	Unknown	1	Unclassified	MGV-GENOME-0349188	Unclassified (44)
114	4	0	Unknown	1	Unclassified	MH706966	Unclassified (4)
115	6	0	Unknown	1	Unclassified	KJ802832	Unclassified (6)
116	5	1	Zobellviridae	1	Zobellviridae	MT767883	Zobellviridae (5)
117	1	0	Unknown	1	Unclassified	HQ141411	Unclassified (1)
118	10	0	Unknown	1	Unclassified	OL960573	Unclassified (10)
119	16	0	Unknown	1	Unclassified	MGV-GENOME-0330493	Unclassified (16)
120	18	0	Unknown	1	Unclassified	Station100_DCM_ALL_assembly_NODE_53_length_69994_cov_99.575173	Unclassified (18)
121	2	0	Unknown	1	Unclassified	ON287369	Unclassified (2)
122	2	0	Unknown	1	Unclassified	MT210152	Unclassified (2)
123	4	0	Unknown	1	Unclassified	MT522006	Unclassified (4)
124	5	0	Unknown	1	Unclassified	Station76_MES_COMBINED_FINAL_NODE_1251_length_40815_cov_101.236482	Unclassified (5)
125	4	0	Unknown	1	Unclassified	OBRO01000001.1	Unclassified (4)
126	2	0	Unknown	1	Unclassified	OP297545	Unclassified (2)
127	9	0	Unknown	1	Unclassified	Station194_SUR_ALL_assembly_NODE_495_length_48079_cov_40.941342	Unclassified (9)
128	46	0	Unknown	1	Unclassified	Station122_DCM_ALL_assembly_NODE_365_length_38467_cov_27.979850	Unclassified (46)
129	20	0	Unknown	1	Unclassified	MGV-GENOME-0283879	Unclassified (20)
130	1	0	Unknown	1	Unclassified	MGV-GENOME-0367822	Unclassified (1)
131	1	0	Unknown	1	Unclassified	GWB1_PHAGE_COMPLETE_CIR-CU-CL_55_23	Unclassified (1)
132	20	0	Unknown	1	Unclassified	MGV-GENOME-0333006	Unclassified (20)
133	1	0	Unknown	1	Unclassified	MGV-GENOME-0259397	Unclassified (1)
134	9	0	Unknown	1	Unclassified	MGV-GENOME-0368285	Unclassified (9)
135	2	0	Unknown	1	Unclassified	MGV-GENOME-0288989	Unclassified (2)
136	2	0	Unknown	1	Unclassified	Station22_SUR_ALL_assembly_NODE_335_length_38144_cov_15.267137	Unclassified (2)
137	2	1	Herelleviridae	1	Herelleviridae	KM051843	Herelleviridae (2)
138	1	0	Unknown	1	Unclassified	MGV-GENOME-0369368	Unclassified (1)
139	3	0	Unknown	1	Unclassified	MGV-GENOME-0284777	Unclassified (3)
140	5	0	Unknown	1	Unclassified	MGV-GENOME-0289333	Unclassified (5)
141	4	0	Unknown	1	Unclassified	Station201_SUR_ALL_assembly_NODE_575_length_57331_cov_58.979765	Unclassified (4)
142	1	0	Unknown	1	Unclassified	GWF1_PHAGE_CIR_26_9	Unclassified (1)
143	2	0	Unknown	1	Unclassified	OLQE01000085.1	Unclassified (2)
144	19	0	Unknown	1	Unclassified	MGV-GENOME-0368946	Unclassified (19)
145	6	0	Unknown	1	Unclassified	Station72_DCM_ALL_assembly_NODE_83_length_56722_cov_6.414792	Unclassified (6)
146	2	0	Unknown	1	Unclassified	MGV-GENOME-0375385	Unclassified (2)
147	22	0	Unknown	1	Unclassified	MGV-GENOME-0345757	Unclassified (22)
148	8	0	Unknown	1	Unclassified	KY092481	Unclassified (8)
149	2	1	Chimalliviridae	1	Chimalliviridae	JQ340088	Chimalliviridae (2)
150	8	0	Unknown	1	Unclassified	MH178096	Unclassified (8)
151	5	1	Winoviridae	1	Winoviridae	MN812203	Winoviridae (5)
152	1	0	Unknown	1	Unclassified	MH590592	Unclassified (1)
153	6	0	Unknown	1	Unclassified	MG099946	Unclassified (6)
154	13	0	Unknown	1	Unclassified	MGV-GENOME-0264927	Unclassified (13)
155	1	0	Unknown	1	Unclassified	MGV-GENOME-0292078	Unclassified (1)
156	1	0	Unknown	1	Unclassified	MGV-GENOME-0328937	Unclassified (1)
157	10	1	Steigviridae	1	Steigviridae	MGV-GENOME-0367673	Steigviridae (10)
158	2	0	Unknown	1	Unclassified	MGV-GENOME-0357274	Unclassified (2)
159	3	0	Unknown	1	Unclassified	Station78_MES_DO_NOT_POOL_NODE_461_length_67822_cov_39.929346	Unclassified (3)
160	9	0	Unknown	1	Unclassified	MGV-GENOME-0353505	Unclassified (9)
161	28	0	Unknown	1	Unclassified	Station188_SUR_ALL_assembly_NODE_757_length_55901_cov_13.912151	Unclassified (28)
162	1	0	Unknown	1	Unclassified	Station173_DCM_ALL_assembly_NODE_1216_length_56743_cov_7.757091	Unclassified (1)
163	13	0	Unknown	1	Unclassified	MW924641	Unclassified (13)
164	1	0	Unknown	1	Unclassified	MGV-GENOME-0350641	Unclassified (1)
165	31	0	Unknown	1	Unclassified	MN693262.1	Unclassified (31)
166	1	0	Unknown	1	Unclassified	MGV-GENOME-0376856	Unclassified (1)
167	21	0	Unknown	1	Unclassified	MGV-GENOME-0348605	Unclassified (21)
168	1	0	Unknown	1	Unclassified	MN096370	Unclassified (1)
169	3	0	Unknown	1	Unclassified	OIYR01000029.1	Unclassified (3)
170	1	0	Unknown	1	Unclassified	Station23_DCM_ALL_assembly_NODE_93_length_45958_cov_3.223515	Unclassified (1)
171	1	1	Halomagnusviridae	1	Halomagnusviridae	KC292026	Halomagnusviridae (1)
172	2	0	Unknown	1	Unclassified	Station201_DCM_ALL_assembly_NODE_968_length_37861_cov_6.044755	Unclassified (2)
173	4	0	Unknown	1	Unclassified	MGV-GENOME-0350605	Unclassified (4)
174	7	1	Mesyanzhinovviridae	1	Mesyanzhinovviridae	MG641885	Mesyanzhinovviridae (1); Unclassified (6)
175	1	0	Unknown	1	Unclassified	QGNH01001271.1.11	Unclassified (1)
176	5	0	Unknown	1	Unclassified	OK258140	Unclassified (5)
177	1	0	Unknown	1	Unclassified	JN116825	Unclassified (1)
178	1	0	Unknown	1	Unclassified	MGV-GENOME-0372255	Unclassified (1)
179	1	0	Unknown	1	Unclassified	MGV-GENOME-0207091	Unclassified (1)
180	9	0	Unknown	1	Unclassified	OIZT01000174.1	Unclassified (9)
181	1	0	Unknown	1	Unclassified	Station201_MES_ALL_assembly_NODE_328_length_90998_cov_17.283221	Unclassified (1)
182	6	0	Unknown	1	Unclassified	MGV-GENOME-0335622	Unclassified (6)
183	8	0	Unknown	1	Unclassified	M14_PHAGE_31_35	Unclassified (8)
184	6	1	Straboviridae	1	Straboviridae	GU911519	Straboviridae (6)
185	3	0	Unknown	1	Unclassified	MGV-GENOME-0245504	Unclassified (3)
186	28	0	Unknown	1	Unclassified	MZ568828	Unclassified (28)
187	1	0	Unknown	1	Unclassified	SK1809_1386	Unclassified (1)
188	67	1	Autographiviridae	1	Autographiviridae	MGV-GENOME-0276608	Autographiviridae (67)
189	3	1	Vilmaviridae	1	Vilmaviridae	MK967378	Vilmaviridae (3)
190	12	0	Unknown	1	Unclassified	OIYF01000040.1	Unclassified (12)
191	10	0	Unknown	1	Unclassified	MGV-GENOME-0370444	Unclassified (10)
192	10	0	Unknown	1	Unclassified	OL412002	Unclassified (10)
193	4	0	Unknown	1	Unclassified	MGV-GENOME-0325282	Unclassified (4)
194	2	0	Unknown	1	Unclassified	MGV-GENOME-0285831	Unclassified (2)
195	1	0	Unknown	1	Unclassified	MGV-GENOME-0380257	Unclassified (1)
196	21	0	Unknown	1	Unclassified	MGV-GENOME-0239197	Unclassified (21)
197	2	0	Unknown	1	Unclassified	AB285204	Unclassified (2)
198	8	0	Unknown	1	Unclassified	MH045567	Unclassified (8)
199	8	0	Unknown	1	Unclassified	MGV-GENOME-0343379	Unclassified (8)
200	16	0	Unknown	1	Unclassified	MGV-GENOME-0296021	Unclassified (16)
201	5	0	Unknown	1	Unclassified	QWBY01000202.1	Unclassified (5)
202	7	1	Schitoviridae	1	Schitoviridae	MW544066	Schitoviridae (7)
203	10	0	Unknown	1	Unclassified	OCKB01000084.1	Unclassified (10)
204	7	0	Unknown	1	Unclassified	MN693520.1	Unclassified (7)
205	2	0	Unknown	1	Unclassified	MW534375	Unclassified (2)
206	13	1	Zobellviridae	1	Zobellviridae	MGV-GENOME-0307651	Zobellviridae (13)
207	1	0	Unknown	1	Unclassified	MGV-GENOME-0374782	Unclassified (1)
208	1	0	Unknown	1	Unclassified	MGV-GENOME-0312574	Unclassified (1)
209	5	1	Chimalliviridae	1	Chimalliviridae	HQ630627	Chimalliviridae (5)
210	2	0	Unknown	1	Unclassified	OHUY01000101.1	Unclassified (2)
211	1	0	Unknown	1	Unclassified	QWBY01000010.1	Unclassified (1)
212	3	0	Unknown	1	Unclassified	F-05_PHAGE_36_45	Unclassified (3)
213	9	0	Unknown	1	Unclassified	MN703409	Unclassified (9)
214	6	0	Unknown	1	Unclassified	OKHM01000183.1	Unclassified (6)
215	1	0	Unknown	1	Unclassified	Station25_DCM_ALL_assembly_NODE_377_length_41945_cov_20.802339	Unclassified (1)
216	1	0	Unknown	1	Unclassified	MGV-GENOME-0375485	Unclassified (1)
217	10	0	Unknown	1	Unclassified	MGV-GENOME-0283204	Unclassified (10)
218	48	1	Intestiviridae	1	Intestiviridae	MGV-GENOME-4432828	Intestiviridae (48)
219	1	0	Unknown	1	Unclassified	OL396571	Unclassified (1)
220	6	0	Unknown	1	Unclassified	KP790011	Unclassified (6)
221	2	0	Unknown	1	Unclassified	MN224566	Unclassified (2)
222	2	0	Unknown	1	Unclassified	MGV-GENOME-0264872	Unclassified (2)
223	2	0	Unknown	1	Unclassified	MGV-GENOME-0283377	Unclassified (2)
224	1	0	Unknown	1	Unclassified	JX006077	Unclassified (1)
225	2	0	Unknown	1	Unclassified	MN694431.1	Unclassified (2)
226	1	0	Unknown	1	Unclassified	MGV-GENOME-0313849	Unclassified (1)
227	2	0	Unknown	1	Unclassified	MGV-GENOME-0271605	Unclassified (2)
228	1	0	Unknown	1	Unclassified	OM654375	Unclassified (1)
229	5	0	Unknown	1	Unclassified	MGV-GENOME-0271768	Unclassified (5)
230	3	0	Unknown	1	Unclassified	MG744354	Unclassified (3)
231	12	0	Unknown	1	Unclassified	KX455876	Unclassified (12)
232	2	0	Unknown	1	Unclassified	OOAZ01000115.1	Unclassified (2)
233	26	0	Unknown	1	Unclassified	MK059749	Unclassified (26)
234	6	0	Unknown	1	Unclassified	OHCE01000118.1	Unclassified (6)
235	15	0	Unknown	1	Unclassified	MT024868	Unclassified (15)
236	39	0	Unknown	1	Unclassified	Station122_MES_COMBINED_FINAL_NODE_1010_length_40024_cov_485.395006	Unclassified (39)
237	1	0	Unknown	1	Unclassified	MGV-GENOME-0319079	Unclassified (1)
238	1	0	Unknown	1	Unclassified	GD_PHAGE_CIR_32_9	Unclassified (1)
239	23	0	Unknown	1	Unclassified	MGV-GENOME-0241288	Unclassified (23)
240	6	0	Unknown	1	Unclassified	OKDZ01000113.1	Unclassified (6)
241	2	1	Mesyanzhinovviridae	1	Mesyanzhinovviridae	AY986977	Mesyanzhinovviridae (1); Unclassified (1)
242	1	0	Unknown	1	Unclassified	MGV-GENOME-0371245	Unclassified (1)
243	1	0	Unknown	1	Unclassified	MGV-GENOME-0260665	Unclassified (1)
244	38	0	Unknown	1	Unclassified	MGV-GENOME-0304323	Unclassified (38)
245	17	0	Unknown	1	Unclassified	MGV-GENOME-0368142	Unclassified (17)
246	1	0	Unknown	1	Unclassified	MGV-GENOME-0338698	Unclassified (1)
247	5	0	Unknown	1	Unclassified	MGV-GENOME-0312093	Unclassified (5)
248	4	1	Chimalliviridae	1	Chimalliviridae	MW879340	Chimalliviridae (4)
249	4	0	Unknown	1	Unclassified	OWIK01000092.1	Unclassified (4)
250	10	0	Unknown	1	Unclassified	Station22_SUR_ALL_assembly_NODE_96_length_62221_cov_11.516987	Unclassified (10)
251	2	0	Unknown	1	Unclassified	QWCB01001865.1	Unclassified (2)
252	1	1	Straboviridae	1	Straboviridae	MW082584	Straboviridae (1)
253	8	0	Unknown	1	Unclassified	Station188_DCM_ALL_assembly_NODE_987_length_41770_cov_4.935994	Unclassified (8)
254	2	0	Unknown	1	Unclassified	MGV-GENOME-0289721	Unclassified (2)
255	1	0	Unknown	1	Unclassified	MGV-GENOME-0276078	Unclassified (1)
256	14	0	Unknown	1	Unclassified	MGV-GENOME-0262352	Unclassified (14)
257	4	0	Unknown	1	Unclassified	MH059634	Unclassified (4)
258	13	0	Unknown	1	Unclassified	MW366843	Unclassified (13)
259	1	0	Unknown	1	Unclassified	MK075004	Unclassified (1)
260	18	0	Unknown	1	Unclassified	MGV-GENOME-0250257	Unclassified (18)
261	8	0	Unknown	1	Unclassified	PPYF01602799.1	Unclassified (8)
262	8	0	Unknown	1	Unclassified	MGV-GENOME-0298702	Unclassified (8)
263	1	0	Unknown	1	Unclassified	Station180_SUR_ALL_assembly_NODE_1982_length_43544_cov_9.055186	Unclassified (1)
264	5	1	Chimalliviridae	1	Chimalliviridae	OGZS01000006.1	Chimalliviridae (5)
265	3	1	Straboviridae	1	Straboviridae	MW824377	Straboviridae (3)
266	18	0	Unknown	1	Unclassified	MN585993	Unclassified (18)
267	1	1	Vilmaviridae	1	Vilmaviridae	KY385381	Vilmaviridae (1)
268	3	0	Unknown	1	Unclassified	MT234341	Unclassified (3)
269	2	0	Unknown	1	Unclassified	MH651187	Unclassified (2)
270	4	0	Unknown	1	Unclassified	MGV-GENOME-0376807	Unclassified (4)
271	27	1	Suoliviridae	1	Suoliviridae	Station18_SUR_ALL_assembly_NODE_263_length_77095_cov_56.248170	Suoliviridae (27)
272	1	0	Unknown	1	Unclassified	MGV-GENOME-0378153	Unclassified (1)
273	4	0	Unknown	1	Unclassified	MGV-GENOME-0365009	Unclassified (4)
274	2	0	Unknown	1	Unclassified	MGV-GENOME-0269317	Unclassified (2)
275	6	0	Unknown	1	Unclassified	MGV-GENOME-0297589	Unclassified (6)
276	1	0	Unknown	1	Unclassified	OFLY01000102.1	Unclassified (1)
277	4	0	Unknown	1	Unclassified	MK613348	Unclassified (4)
278	3	0	Unknown	1	Unclassified	H18-TANZANIA_PHAGE_33_33	Unclassified (3)
279	6	0	Unknown	1	Unclassified	MGV-GENOME-0277905	Unclassified (6)
280	1	0	Unknown	1	Unclassified	Station65_SUR_ALL_assembly_NODE_138_length_55053_cov_9.124714	Unclassified (1)
281	2	0	Unknown	1	Unclassified	MGV-GENOME-0380079	Unclassified (2)
282	2	0	Unknown	1	Unclassified	MGV-GENOME-0328827	Unclassified (2)
283	1	0	Unknown	1	Unclassified	MGV-GENOME-0365564	Unclassified (1)
284	5	0	Unknown	1	Unclassified	MGV-GENOME-0257245	Unclassified (5)
285	1	0	Unknown	1	Unclassified	MGV-GENOME-0378466	Unclassified (1)
286	1	0	Unknown	1	Unclassified	GU967410	Unclassified (1)
287	2	0	Unknown	1	Unclassified	MGV-GENOME-0314069	Unclassified (2)
288	1	0	Unknown	1	Unclassified	MN270258	Unclassified (1)
289	5	0	Unknown	1	Unclassified	MGV-GENOME-0373651	Unclassified (5)
290	8	0	Unknown	1	Unclassified	OHCS01000175.1	Unclassified (8)
291	18	0	Unknown	1	Unclassified	MGV-GENOME-0340210	Unclassified (18)
292	15	0	Unknown	1	Unclassified	OIXA01000944.1	Unclassified (15)
293	1	0	Unknown	1	Unclassified	KY981271	Unclassified (1)
294	1	1	Herelleviridae	1	Herelleviridae	OM135992	Herelleviridae (1)
295	11	0	Unknown	1	Unclassified	Station102_SUR_ALL_assembly_NODE_170_length_54961_cov_196.165446	Unclassified (11)
296	7	0	Unknown	1	Unclassified	Station209_MES_ALL_assembly_NODE_1337_length_49772_cov_3.767323	Unclassified (7)
297	4	0	Unknown	1	Unclassified	MGV-GENOME-0316800	Unclassified (4)
298	3	0	Unknown	1	Unclassified	MGV-GENOME-0375810	Unclassified (3)
299	1	0	Unknown	1	Unclassified	KX077895	Unclassified (1)
300	20	0	Unknown	1	Unclassified	OMGV01000159.1	Unclassified (20)
301	1	0	Unknown	1	Unclassified	Station180_SUR_ALL_assembly_NODE_1400_length_55039_cov_12.586680	Unclassified (1)
302	8	0	Unknown	1	Unclassified	OJMK01000337.1	Unclassified (8)
303	8	0	Unknown	1	Unclassified	QWCN01001215.1	Unclassified (8)
304	2	0	Unknown	1	Unclassified	MGV-GENOME-0336145	Unclassified (2)
305	71	0	Unknown	1	Unclassified	Station64_MES_COMBINED_FINAL_NODE_1303_length_34898_cov_16.660219	Unclassified (71)
306	4	0	Unknown	1	Unclassified	BX571876	Unclassified (4)
307	2	0	Unknown	1	Unclassified	MGV-GENOME-0278149	Unclassified (2)
308	9	0	Unknown	1	Unclassified	MK562505	Unclassified (9)
309	3	0	Unknown	1	Unclassified	OGSQ01000186.1	Unclassified (3)
310	3	0	Unknown	1	Unclassified	Station109_SUR_ALL_assembly_NODE_535_length_31843_cov_3.444633	Unclassified (3)
311	1	0	Unknown	1	Unclassified	KT151957	Unclassified (1)
312	20	0	Unknown	1	Unclassified	MGV-GENOME-0317199	Unclassified (20)
313	1	0	Unknown	1	Unclassified	QGNH01001272.1.11	Unclassified (1)
314	12	0	Unknown	1	Unclassified	MGV-GENOME-0260681	Unclassified (12)
315	4	0	Unknown	1	Unclassified	AP013434.1	Unclassified (4)
316	4	1	Vilmaviridae	1	Vilmaviridae	KY223999	Vilmaviridae (4)
317	1	0	Unknown	1	Unclassified	SR-VP_PHAGE_CIR_38_25	Unclassified (1)
318	7	0	Unknown	1	Unclassified	Station125_SUR_ALL_assembly_NODE_385_length_36401_cov_54.113438	Unclassified (7)
319	2	0	Unknown	1	Unclassified	MGV-GENOME-0353013	Unclassified (2)
320	2	0	Unknown	1	Unclassified	Station18_SUR_ALL_assembly_NODE_567_length_38955_cov_16.044010	Unclassified (2)
321	6	0	Unknown	1	Unclassified	MN369754	Unclassified (6)
322	5	0	Unknown	1	Unclassified	OLXK01000549.1	Unclassified (5)
323	1	0	Unknown	1	Unclassified	MGV-GENOME-0228102	Unclassified (1)
324	2	0	Unknown	1	Unclassified	MGV-GENOME-0340534	Unclassified (2)
325	1	0	Unknown	1	Unclassified	GD_PHAGE_60_8	Unclassified (1)
326	25	1	Schitoviridae	1	Schitoviridae	MGV-GENOME-0346511	Schitoviridae (25)
327	1	0	Unknown	1	Unclassified	QGNH01001866.1.11	Unclassified (1)
328	1	0	Unknown	1	Unclassified	MN840487	Unclassified (1)
329	12	0	Unknown	1	Unclassified	MGV-GENOME-0334251	Unclassified (12)
330	1	0	Unknown	1	Unclassified	Station158_SUR_ALL_assembly_NODE_1766_length_41706_cov_12.814602	Unclassified (1)
331	20	0	Unknown	1	Unclassified	MGV-GENOME-0305995	Unclassified (20)
332	2	1	Casjensviridae	1	Casjensviridae	JN564907	Casjensviridae (2)
333	1	0	Unknown	1	Unclassified	Station22_SUR_ALL_assembly_NODE_232_length_44358_cov_9.592714	Unclassified (1)
334	2	0	Unknown	1	Unclassified	MGV-GENOME-0259575	Unclassified (2)
335	1	0	Unknown	1	Unclassified	MGV-GENOME-0378189	Unclassified (1)
336	1	0	Unknown	1	Unclassified	MGV-GENOME-0288459	Unclassified (1)
337	3	0	Unknown	1	Unclassified	MGV-GENOME-0287717	Unclassified (3)
338	9	1	Kyanoviridae	1	Kyanoviridae	MG983742	Unclassified (8); Kyanoviridae (1)
339	9	0	Unknown	1	Unclassified	MT880870	Unclassified (9)
340	2	0	Unknown	1	Unclassified	OAWP01000296.1	Unclassified (2)
341	1	0	Unknown	1	Unclassified	MGV-GENOME-0360389	Unclassified (1)
342	4	0	Unknown	1	Unclassified	MGV-GENOME-0235092	Unclassified (4)
343	6	0	Unknown	1	Unclassified	MGV-GENOME-0334639	Unclassified (6)
344	6	0	Unknown	1	Unclassified	MK373790	Unclassified (6)
345	16	0	Unknown	1	Unclassified	MGV-GENOME-0267809	Unclassified (16)
346	2	1	Herelleviridae	1	Herelleviridae	MT601270	Herelleviridae (2)
347	4	0	Unknown	1	Unclassified	MGV-GENOME-0269347	Unclassified (4)
348	4	1	Demerecviridae	1	Demerecviridae	MT460518	Demerecviridae (4)
349	2	0	Unknown	1	Unclassified	MW478289	Unclassified (2)
350	2	0	Unknown	1	Unclassified	MGV-GENOME-0273022	Unclassified (2)
351	6	1	Zierdtviridae	1	Zierdtviridae	MG198777	Zierdtviridae (6)
352	10	1	Mesyanzhinovviridae	1	Mesyanzhinovviridae	ON189045	Mesyanzhinovviridae (10)
353	1	0	Unknown	1	Unclassified	Station34_DCM_ALL_assembly_NODE_161_length_50631_cov_29.136191	Unclassified (1)
354	1	0	Unknown	1	Unclassified	MGV-GENOME-0348438	Unclassified (1)
355	5	0	Unknown	1	Unclassified	QGNH01000753.1.11	Unclassified (5)
356	12	0	Unknown	1	Unclassified	MGV-GENOME-0340808	Unclassified (12)
357	3	0	Unknown	1	Unclassified	MGV-GENOME-0379585	Unclassified (3)
358	6	0	Unknown	1	Unclassified	OGZQ01000239.1	Unclassified (6)
359	4	0	Unknown	1	Unclassified	MGV-GENOME-0265900	Unclassified (4)
360	2	1	Chimalliviridae	1	Chimalliviridae	MW735835	Chimalliviridae (2)
361	4	0	Unknown	1	Unclassified	MGV-GENOME-0313722	Unclassified (4)
362	1	0	Unknown	1	Unclassified	MT188704	Unclassified (1)
363	10	0	Unknown	1	Unclassified	Station205_SUR_ALL_assembly_NODE_376_length_57526_cov_35.649684	Unclassified (10)
364	2	0	Unknown	1	Unclassified	Station68_DCM_ALL_assembly_NODE_1_length_177863_cov_9.085845	Unclassified (2)
365	3	0	Unknown	1	Unclassified	MGV-GENOME-0296432	Unclassified (3)
366	4	0	Unknown	1	Unclassified	MGV-GENOME-0255161	Unclassified (4)
367	2	0	Unknown	1	Unclassified	KU517658	Unclassified (2)
368	2	0	Unknown	1	Unclassified	MGV-GENOME-0344398	Unclassified (2)
369	1	0	Unknown	1	Unclassified	MGV-GENOME-0290849	Unclassified (1)
370	6	0	Unknown	1	Unclassified	MK387309	Unclassified (6)
371	9	0	Unknown	1	Unclassified	MGV-GENOME-0279418	Unclassified (9)
372	3	0	Unknown	1	Unclassified	MGV-GENOME-0258588	Unclassified (3)
373	1	0	Unknown	1	Unclassified	MGV-GENOME-0332262	Unclassified (1)
374	2	1	Casjensviridae	1	Casjensviridae	LR743524	Casjensviridae (2)
375	1	0	Unknown	1	Unclassified	MGV-GENOME-0277749	Unclassified (1)
376	5	0	Unknown	1	Unclassified	MGV-GENOME-0309582	Unclassified (5)
377	2	0	Unknown	1	Unclassified	KX982260	Unclassified (2)
378	1	0	Unknown	1	Unclassified	MGV-GENOME-0256192	Unclassified (1)
379	16	0	Unknown	1	Unclassified	MGV-GENOME-0369582	Unclassified (16)
380	1	0	Unknown	1	Unclassified	MGV-GENOME-0336456	Unclassified (1)
381	2	0	Unknown	1	Unclassified	MGV-GENOME-0296628	Unclassified (2)
382	1	0	Unknown	1	Unclassified	OKWJ01000550.1	Unclassified (1)
383	4	1	Straboviridae	1	Straboviridae	GU396103	Straboviridae (4)
384	6	0	Unknown	1	Unclassified	MZ326859	Unclassified (6)
385	2	0	Unknown	1	Unclassified	Station58_DCM_ALL_assembly_NODE_43_length_59474_cov_8.953399	Unclassified (2)
386	2	0	Unknown	1	Unclassified	LC545443	Unclassified (2)
387	1	0	Unknown	1	Unclassified	MGV-GENOME-0379754	Unclassified (1)
388	3	0	Unknown	1	Unclassified	MGV-GENOME-0297604	Unclassified (3)
389	1	1	Kyanoviridae	1	Kyanoviridae	AJ630128	Kyanoviridae (1)
390	11	0	Unknown	1	Unclassified	MGV-GENOME-0272085	Unclassified (11)
391	1	0	Unknown	1	Unclassified	Station196_SUR_ALL_assembly_NODE_349_length_74017_cov_11.473649	Unclassified (1)
392	2	0	Unknown	1	Unclassified	OGYM01000002.1	Unclassified (2)
393	1	0	Unknown	1	Unclassified	HQ332138	Unclassified (1)
394	2	0	Unknown	1	Unclassified	OIWL01000427.1	Unclassified (2)
395	3	0	Unknown	1	Unclassified	MGV-GENOME-0357568	Unclassified (3)
396	12	0	Unknown	1	Unclassified	MGV-GENOME-0323015	Unclassified (12)
397	3	0	Unknown	1	Unclassified	FJ982340	Unclassified (3)
398	1	0	Unknown	1	Unclassified	MGV-GENOME-0282140	Unclassified (1)
399	4	0	Unknown	1	Unclassified	MGV-GENOME-0271550	Unclassified (4)
400	15	0	Unknown	1	Unclassified	EF153632	Unclassified (15)
401	1	1	Straboviridae	1	Straboviridae	KU160494	Straboviridae (1)
402	1	0	Unknown	1	Unclassified	MGV-GENOME-0374832	Unclassified (1)
403	3	0	Unknown	1	Unclassified	MGV-GENOME-0319482	Unclassified (3)
404	1	0	Unknown	1	Unclassified	MW960037	Unclassified (1)
405	1	0	Unknown	1	Unclassified	MOOSE-W_PHAGE_30_1	Unclassified (1)
406	2	0	Unknown	1	Unclassified	MGV-GENOME-0329053	Unclassified (2)
407	1	0	Unknown	1	Unclassified	MGV-GENOME-0334843	Unclassified (1)
408	18	1	Schitoviridae	1	Schitoviridae	MN508356	Schitoviridae (18)
409	10	0	Unknown	1	Unclassified	AY007505	Unclassified (10)
410	28	0	Unknown	1	Unclassified	OLHG01000246.1	Unclassified (28)
411	2	0	Unknown	1	Unclassified	MGV-GENOME-0281414	Unclassified (2)
412	8	1	Straboviridae	1	Straboviridae	PPYF01370165.1	Straboviridae (8)
413	11	0	Unknown	1	Unclassified	Station67_SUR_ALL_assembly_NODE_67_length_86619_cov_23.320052	Unclassified (11)
414	10	0	Unknown	1	Unclassified	MGV-GENOME-0296148	Unclassified (10)
415	12	0	Unknown	1	Unclassified	Station196_SUR_ALL_assembly_NODE_1122_length_32525_cov_33.993163	Unclassified (12)
416	11	0	Unknown	1	Unclassified	MGV-GENOME-0315405	Unclassified (11)
417	4	0	Unknown	1	Unclassified	MZ826350	Unclassified (4)
418	1	0	Unknown	1	Unclassified	KR296694	Unclassified (1)
419	1	0	Unknown	1	Unclassified	Station206_SUR_ALL_assembly_NODE_1236_length_34178_cov_206.248601	Unclassified (1)
420	1	0	Unknown	1	Unclassified	MZ028627	Unclassified (1)
421	5	0	Unknown	1	Unclassified	Station201_DCM_ALL_assembly_NODE_905_length_39109_cov_15.153941	Unclassified (5)
422	14	0	Unknown	1	Unclassified	OGTI01000033.1	Unclassified (14)
423	2	0	Unknown	1	Unclassified	MN585972	Unclassified (2)
424	1	0	Unknown	1	Unclassified	MGV-GENOME-0376442	Unclassified (1)
425	1	0	Unknown	1	Unclassified	MGV-GENOME-0280908	Unclassified (1)
426	3	0	Unknown	1	Unclassified	MGV-GENOME-0347354	Unclassified (3)
427	1	0	Unknown	1	Unclassified	MGV-GENOME-0352402	Unclassified (1)
428	2	0	Unknown	1	Unclassified	MGV-GENOME-0321804	Unclassified (2)
429	3	1	Schitoviridae	1	Schitoviridae	KX889068	Schitoviridae (3)
430	3	0	Unknown	1	Unclassified	MN813685	Unclassified (3)
431	1	0	Unknown	1	Unclassified	MH673674	Unclassified (1)
432	4	0	Unknown	1	Unclassified	MGV-GENOME-0337737	Unclassified (4)
433	1	0	Unknown	1	Unclassified	MGV-GENOME-0334221	Unclassified (1)
434	1	0	Unknown	1	Unclassified	Station125_MXL_ALL_assembly_NODE_279_length_46992_cov_7.985512	Unclassified (1)
435	4	0	Unknown	1	Unclassified	KX826077	Unclassified (4)
436	4	1	Vilmaviridae	1	Vilmaviridae	MN234187	Vilmaviridae (4)
437	2	0	Unknown	1	Unclassified	Station22_SUR_ALL_assembly_NODE_373_length_36559_cov_10.146395	Unclassified (2)
438	1	0	Unknown	1	Unclassified	MGV-GENOME-0372258	Unclassified (1)
439	4	0	Unknown	1	Unclassified	Station72_SUR_ALL_assembly_NODE_67_length_78223_cov_19.440385	Unclassified (4)
440	1	1	Mesyanzhinovviridae	1	Mesyanzhinovviridae	MN862068	Mesyanzhinovviridae (1)
441	5	0	Unknown	1	Unclassified	MGV-GENOME-0202111	Unclassified (5)
442	5	0	Unknown	1	Unclassified	RIF_PHAGE_CIR_34_145	Unclassified (5)
443	8	0	Unknown	1	Unclassified	MK241539	Unclassified (8)
444	2	0	Unknown	1	Unclassified	MGV-GENOME-0260710	Unclassified (2)
445	3	0	Unknown	1	Unclassified	JX556418	Unclassified (3)
446	1	0	Unknown	1	Unclassified	MGV-GENOME-0376320	Unclassified (1)
447	19	1	Kyanoviridae	1	Kyanoviridae	HQ317383	Kyanoviridae (19)
448	23	0	Unknown	1	Unclassified	MGV-GENOME-0280759	Unclassified (23)
449	25	0	Unknown	1	Unclassified	MGV-GENOME-0321101	Unclassified (25)
450	2	0	Unknown	1	Unclassified	Station196_SUR_ALL_assembly_NODE_508_length_54656_cov_5.030750	Unclassified (2)
451	2	0	Unknown	1	Unclassified	OIYG01000267.1	Unclassified (2)
452	1	0	Unknown	1	Unclassified	OOCL01000352.1	Unclassified (1)
453	5	0	Unknown	1	Unclassified	MGV-GENOME-0295768	Unclassified (5)
454	1	0	Unknown	1	Unclassified	M01_PHAGE_56_67	Unclassified (1)
455	11	0	Unknown	1	Unclassified	MGV-GENOME-0357010	Unclassified (11)
456	2	0	Unknown	1	Unclassified	MGV-GENOME-0253332	Unclassified (2)
457	2	0	Unknown	1	Unclassified	MGV-GENOME-0353668	Unclassified (2)
458	6	0	Unknown	1	Unclassified	SALIVA_PHAGE_50_19	Unclassified (6)
459	1	0	Unknown	1	Unclassified	MGV-GENOME-0282937	Unclassified (1)
460	1	0	Unknown	1	Unclassified	MGV-GENOME-0377746	Unclassified (1)
461	2	0	Unknown	1	Unclassified	MGV-GENOME-0312891	Unclassified (2)
462	4	0	Unknown	1	Unclassified	OAWK01000124.1	Unclassified (4)
463	5	0	Unknown	1	Unclassified	MN694446.1	Unclassified (5)
464	1	0	Unknown	1	Unclassified	OL614104	Unclassified (1)
465	10	0	Unknown	1	Unclassified	MGV-GENOME-0275429	Unclassified (10)
466	1	0	Unknown	1	Unclassified	GU229986	Unclassified (1)
467	3	1	Mesyanzhinovviridae	1	Mesyanzhinovviridae	MK608336	Mesyanzhinovviridae (1); Unclassified (2)
468	15	0	Unknown	1	Unclassified	MGV-GENOME-0301556	Unclassified (15)
469	1	0	Unknown	1	Unclassified	MGV-GENOME-0324368	Unclassified (1)
470	13	0	Unknown	1	Unclassified	MN310549	Unclassified (13)
471	7	0	Unknown	1	Unclassified	MGV-GENOME-0268825	Unclassified (7)
472	1	0	Unknown	1	Unclassified	MGV-GENOME-0377189	Unclassified (1)
473	2	0	Unknown	1	Unclassified	MGV-GENOME-0237450	Unclassified (2)
474	1	0	Unknown	1	Unclassified	GU949551	Unclassified (1)
475	1	1	Chimalliviridae	1	Chimalliviridae	MH595538	Chimalliviridae (1)
476	49	0	Unknown	1	Unclassified	OJNJ01000010.1	Unclassified (49)
477	1	0	Unknown	1	Unclassified	MGV-GENOME-0376651	Unclassified (1)
478	16	0	Unknown	1	Unclassified	OHQO01000228.1	Unclassified (16)
479	37	1	Winoviridae	1	Winoviridae	MGV-GENOME-0311738	Winoviridae (37)
480	3	0	Unknown	1	Unclassified	MGV-GENOME-4435430	Unclassified (3)
481	1	0	Unknown	1	Unclassified	MGV-GENOME-0289298	Unclassified (1)
482	2	0	Unknown	1	Unclassified	MGV-GENOME-0283543	Unclassified (2)
483	4	0	Unknown	1	Unclassified	MGV-GENOME-0270438	Unclassified (4)
484	22	0	Unknown	1	Unclassified	MT310874	Unclassified (22)
485	1	0	Unknown	1	Unclassified	MGV-GENOME-0325612	Unclassified (1)
486	1	0	Unknown	1	Unclassified	MT114163	Unclassified (1)
487	1	0	Unknown	1	Unclassified	KY065457	Unclassified (1)
488	1	0	Unknown	1	Unclassified	SR-VP_PHAGE_48_20	Unclassified (1)
489	4	0	Unknown	1	Unclassified	MGV-GENOME-0294858	Unclassified (4)
490	9	0	Unknown	1	Unclassified	MGV-GENOME-0310056	Unclassified (9)
491	1	0	Unknown	1	Unclassified	MH015255	Unclassified (1)
492	5	0	Unknown	1	Unclassified	MGV-GENOME-0348820	Unclassified (5)
493	6	0	Unknown	1	Unclassified	OK040779	Unclassified (6)
494	17	0	Unknown	1	Unclassified	MN693115.1	Unclassified (17)
495	3	0	Unknown	1	Unclassified	AY605066	Unclassified (3)
496	4	0	Unknown	1	Unclassified	KY653127	Unclassified (4)
497	10	0	Unknown	1	Unclassified	MGV-GENOME-0247045	Unclassified (10)
498	5	0	Unknown	1	Unclassified	OOAH01000868.1	Unclassified (5)
499	2	0	Unknown	1	Unclassified	MGV-GENOME-0356559	Unclassified (2)
500	1	0	Unknown	1	Unclassified	MK416022	Unclassified (1)
501	4	0	Unknown	1	Unclassified	MGV-GENOME-0277294	Unclassified (4)
502	1	1	Straboviridae	1	Straboviridae	MW057858	Straboviridae (1)
503	3	0	Unknown	1	Unclassified	MGV-GENOME-0293309	Unclassified (3)
504	3	0	Unknown	1	Unclassified	MGV-GENOME-0359893	Unclassified (3)
505	4	0	Unknown	1	Unclassified	MGV-GENOME-0286228	Unclassified (4)
506	10	0	Unknown	1	Unclassified	Station33_SUR_ALL_assembly_NODE_68_length_56579_cov_28.095464	Unclassified (10)
507	2	1	Chimalliviridae	1	Chimalliviridae	FFC_PHAGE_CIR_38_15	Chimalliviridae (2)
508	1	0	Unknown	1	Unclassified	MGV-GENOME-0373258	Unclassified (1)
509	3	0	Unknown	1	Unclassified	MGV-GENOME-0379938	Unclassified (3)
510	1	1	Zobellviridae	1	Zobellviridae	KU535860	Zobellviridae (1)
511	1	0	Unknown	1	Unclassified	7037.1.59410.ACACG_Malaspina_NODE_22_length_185160_cov_13.232652	Unclassified (1)
512	2	0	Unknown	1	Unclassified	MGV-GENOME-0257104	Unclassified (2)
513	2	0	Unknown	1	Unclassified	MGV-GENOME-0367218	Unclassified (2)
514	5	0	Unknown	1	Unclassified	OIYG01000113.1	Unclassified (5)
515	3	0	Unknown	1	Unclassified	MN103533	Unclassified (3)
516	5	0	Unknown	1	Unclassified	MZ504995	Unclassified (5)
517	3	0	Unknown	1	Unclassified	MGV-GENOME-0366108	Unclassified (3)
518	3	0	Unknown	1	Unclassified	MN694161.1	Unclassified (3)
519	1	0	Unknown	1	Unclassified	Station155_MES_ALL_assembly_NODE_818_length_66874_cov_14.727293	Unclassified (1)
520	2	1	Straboviridae	1	Straboviridae	KY971610	Straboviridae (2)
521	2	0	Unknown	1	Unclassified	MGV-GENOME-0284917	Unclassified (2)
522	6	0	Unknown	1	Unclassified	OHVB01000032.1	Unclassified (6)
523	5	2	Hafunaviridae	1	Hafunaviridae	MZ334519	Hafunaviridae (4); Soleiviridae (1)
524	2	0	Unknown	1	Unclassified	A4_PHAGE_COMPLETE_CIR-CU-CL_34_1	Unclassified (2)
525	4	0	Unknown	1	Unclassified	MGV-GENOME-0292321	Unclassified (4)
526	1	0	Unknown	1	Unclassified	MK605244	Unclassified (1)
527	1	0	Unknown	1	Unclassified	KX879641	Unclassified (1)
528	12	0	Unknown	1	Unclassified	MGV-GENOME-0328779	Unclassified (12)
529	3	0	Unknown	1	Unclassified	MGV-GENOME-0264529	Unclassified (3)
530	2	0	Unknown	1	Unclassified	MGV-GENOME-0358123	Unclassified (2)
531	1	0	Unknown	1	Unclassified	OP434446	Unclassified (1)
532	1	0	Unknown	1	Unclassified	MGV-GENOME-0379831	Unclassified (1)
533	4	0	Unknown	1	Unclassified	OKVF01000602.1	Unclassified (4)
534	13	0	Unknown	1	Unclassified	OMGY01000427.1	Unclassified (13)
535	13	0	Unknown	1	Unclassified	MGV-GENOME-0266079	Unclassified (13)
536	2	0	Unknown	1	Unclassified	OIYG01000242.1	Unclassified (2)
537	2	0	Unknown	1	Unclassified	KP296792	Unclassified (2)
538	1	0	Unknown	1	Unclassified	SR-VP_PHAGE_57_11	Unclassified (1)
539	1	0	Unknown	1	Unclassified	MGV-GENOME-0270304	Unclassified (1)
540	1	0	Unknown	1	Unclassified	LP_PHAGE_39_54	Unclassified (1)
541	3	0	Unknown	1	Unclassified	MT375529	Unclassified (3)
542	12	0	Unknown	1	Unclassified	Station85_SUR_COMBINED_FINAL_NODE_463_length_57198_cov_97.338397	Unclassified (12)
543	1	0	Unknown	1	Unclassified	MGV-GENOME-0323425	Unclassified (1)
544	1	0	Unknown	1	Unclassified	MGV-GENOME-0288841	Unclassified (1)
545	3	1	Chimalliviridae	1	Chimalliviridae	MGV-GENOME-0379838	Chimalliviridae (3)
546	1	0	Unknown	1	Unclassified	MGV-GENOME-0373264	Unclassified (1)
547	3	0	Unknown	1	Unclassified	M09_PHAGE_37_31	Unclassified (3)
548	1	0	Unknown	1	Unclassified	MGV-GENOME-0368294	Unclassified (1)
549	1	0	Unknown	1	Unclassified	CP011103	Unclassified (1)
550	1	0	Unknown	1	Unclassified	SR-VP_PHAGE_49_13	Unclassified (1)
551	4	0	Unknown	1	Unclassified	MGV-GENOME-0330551	Unclassified (4)
552	4	0	Unknown	1	Unclassified	MN694763.1	Unclassified (4)
553	2	0	Unknown	1	Unclassified	OHVW01000130.1	Unclassified (2)
554	16	0	Unknown	1	Unclassified	Station45_SUR_ALL_assembly_NODE_288_length_30877_cov_10.997632	Unclassified (16)
555	4	0	Unknown	1	Unclassified	LC553734	Unclassified (4)
556	2	0	Unknown	1	Unclassified	MT366760	Unclassified (2)
557	2	0	Unknown	1	Unclassified	OOAI01000021.1	Unclassified (2)
558	1	0	Unknown	1	Unclassified	OIZS01000162.1	Unclassified (1)
559	1	0	Unknown	1	Unclassified	Station85_DCM_COMBINED_FINAL_NODE_494_length_44796_cov_23.734740	Unclassified (1)
560	1	0	Unknown	1	Unclassified	JQ182733	Unclassified (1)
561	7	0	Unknown	1	Unclassified	MGV-GENOME-0312497	Unclassified (7)
562	2	0	Unknown	1	Unclassified	MGV-GENOME-0366941	Unclassified (2)
563	2	0	Unknown	1	Unclassified	MGV-GENOME-0379402	Unclassified (2)
564	1	0	Unknown	1	Unclassified	MGV-GENOME-0379893	Unclassified (1)
565	7	0	Unknown	1	Unclassified	MK450433	Unclassified (7)
566	1	0	Unknown	1	Unclassified	MGV-GENOME-0379470	Unclassified (1)
567	8	0	Unknown	1	Unclassified	OJNZ01000175.1	Unclassified (8)
568	1	0	Unknown	1	Unclassified	MZ577095	Unclassified (1)
569	2	0	Unknown	1	Unclassified	OLOA01000391.1	Unclassified (2)
570	10	0	Unknown	1	Unclassified	MGV-GENOME-0313326	Unclassified (10)
571	1	0	Unknown	1	Unclassified	ERM_PHAGE_CIR_49_20	Unclassified (1)
572	3	0	Unknown	1	Unclassified	BML_PHAGE_39_34	Unclassified (3)
573	1	0	Unknown	1	Unclassified	HQ698895	Unclassified (1)
574	2	0	Unknown	1	Unclassified	MGV-GENOME-0360204	Unclassified (2)
575	2	0	Unknown	1	Unclassified	MGV-GENOME-0375920	Unclassified (2)
576	1	0	Unknown	1	Unclassified	KJ192399	Unclassified (1)
577	3	0	Unknown	1	Unclassified	AY349011	Unclassified (3)
578	2	0	Unknown	1	Unclassified	MGV-GENOME-0377928	Unclassified (2)
579	2	0	Unknown	1	Unclassified	MGV-GENOME-0301742	Unclassified (2)
580	1	0	Unknown	1	Unclassified	Station193_SUR_ALL_assembly_NODE_746_length_39057_cov_45.783344	Unclassified (1)
581	2	1	Chimalliviridae	1	Chimalliviridae	AP014927	Chimalliviridae (2)
582	1	0	Unknown	1	Unclassified	Station155_DCM_ALL_assembly_NODE_596_length_71144_cov_21.056985	Unclassified (1)
583	19	0	Unknown	1	Unclassified	OHCB01000087.1	Unclassified (19)
584	2	0	Unknown	1	Unclassified	KC821616	Unclassified (2)
585	3	0	Unknown	1	Unclassified	MF176161	Unclassified (3)
586	1	0	Unknown	1	Unclassified	MGV-GENOME-0380268	Unclassified (1)
587	6	1	Mesyanzhinovviridae	1	Mesyanzhinovviridae	Station205_SUR_ALL_assembly_NODE_278_length_68201_cov_14.406568	Mesyanzhinovviridae (6)
588	1	0	Unknown	1	Unclassified	MGV-GENOME-0320577	Unclassified (1)
589	3	0	Unknown	1	Unclassified	MGV-GENOME-0309283	Unclassified (3)
590	1	0	Unknown	1	Unclassified	MGV-GENOME-0372620	Unclassified (1)
591	1	0	Unknown	1	Unclassified	MGV-GENOME-0374621	Unclassified (1)
592	4	0	Unknown	1	Unclassified	MGV-GENOME-4429934	Unclassified (4)
593	2	0	Unknown	1	Unclassified	MGV-GENOME-0274926	Unclassified (2)
594	1	0	Unknown	1	Unclassified	MN604698	Unclassified (1)
595	3	0	Unknown	1	Unclassified	MGV-GENOME-0372283	Unclassified (3)
596	1	1	Chimalliviridae	1	Chimalliviridae	MK308676	Chimalliviridae (1)
597	1	0	Unknown	1	Unclassified	ON758385	Unclassified (1)
598	1	0	Unknown	1	Unclassified	AP008983	Unclassified (1)
599	1	0	Unknown	1	Unclassified	Station191_SUR_ALL_assembly_NODE_114_length_64939_cov_42.977252	Unclassified (1)
600	5	0	Unknown	1	Unclassified	SALIVA_PHAGE_CIR_31_15	Unclassified (5)
601	29	0	Unknown	1	Unclassified	MGV-GENOME-0209629	Unclassified (29)
602	2	0	Unknown	1	Unclassified	MGV-GENOME-0272657	Unclassified (2)
603	5	0	Unknown	1	Unclassified	MGV-GENOME-0266574	Unclassified (5)
604	3	0	Unknown	1	Unclassified	MGV-GENOME-0274027	Unclassified (3)
605	5	0	Unknown	1	Unclassified	MGV-GENOME-0300716	Unclassified (5)
606	1	0	Unknown	1	Unclassified	KT624200	Unclassified (1)
607	3	0	Unknown	1	Unclassified	MGV-GENOME-0380227	Unclassified (3)
608	4	0	Unknown	1	Unclassified	OKHN01000141.1	Unclassified (4)
609	1	0	Unknown	1	Unclassified	KT001912	Unclassified (1)
610	1	0	Unknown	1	Unclassified	MGV-GENOME-0252603	Unclassified (1)
611	2	0	Unknown	1	Unclassified	MGV-GENOME-0255223	Unclassified (2)
612	3	0	Unknown	1	Unclassified	MGV-GENOME-0372457	Unclassified (3)
613	1	0	Unknown	1	Unclassified	MGV-GENOME-0351624	Unclassified (1)
614	2	0	Unknown	1	Unclassified	MGV-GENOME-0272395	Unclassified (2)
615	1	0	Unknown	1	Unclassified	MGV-GENOME-0379154	Unclassified (1)
616	8	0	Unknown	1	Unclassified	Station158_DCM_ALL_assembly_NODE_569_length_80082_cov_24.437115	Unclassified (8)
617	4	0	Unknown	1	Unclassified	Station196_SUR_ALL_assembly_NODE_413_length_64588_cov_12.402941	Unclassified (4)
618	4	0	Unknown	1	Unclassified	MGV-GENOME-0308180	Unclassified (4)
619	1	0	Unknown	1	Unclassified	SP_PHAGE_CIR_40_14	Unclassified (1)
620	1	0	Unknown	1	Unclassified	MGV-GENOME-0237109	Unclassified (1)
621	7	0	Unknown	1	Unclassified	MGV-GENOME-0288495	Unclassified (7)
622	3	0	Unknown	1	Unclassified	MGV-GENOME-0379362	Unclassified (3)
623	2	0	Unknown	1	Unclassified	MGV-GENOME-0323051	Unclassified (2)
624	4	0	Unknown	1	Unclassified	KU160672	Unclassified (4)
625	8	0	Unknown	1	Unclassified	MGV-GENOME-0245952	Unclassified (8)
626	2	0	Unknown	1	Unclassified	ON548419	Unclassified (2)
627	7	0	Unknown	1	Unclassified	MGV-GENOME-0331353	Unclassified (7)
628	3	0	Unknown	1	Unclassified	MGV-GENOME-0253073	Unclassified (3)
629	1	0	Unknown	1	Unclassified	MGV-GENOME-0334194	Unclassified (1)
630	1	0	Unknown	1	Unclassified	GU296433	Unclassified (1)
631	1	0	Unknown	1	Unclassified	KJ018214	Unclassified (1)
632	1	0	Unknown	1	Unclassified	MGV-GENOME-0309723	Unclassified (1)
633	2	0	Unknown	1	Unclassified	KP027015	Unclassified (2)
634	15	0	Unknown	1	Unclassified	Station70_SUR_ALL_assembly_NODE_519_length_34470_cov_40.802877	Unclassified (15)
635	2	0	Unknown	1	Unclassified	MGV-GENOME-0344310	Unclassified (2)
636	2	0	Unknown	1	Unclassified	MN988468	Unclassified (2)
637	6	0	Unknown	1	Unclassified	OIFS01000119.1	Unclassified (6)
638	5	0	Unknown	1	Unclassified	MH809528	Unclassified (5)
639	4	0	Unknown	1	Unclassified	MZ488273	Unclassified (4)
640	1	0	Unknown	1	Unclassified	MGV-GENOME-0379916	Unclassified (1)
641	4	0	Unknown	1	Unclassified	OBRN01000043.1	Unclassified (4)
642	5	1	Ackermannviridae	1	Ackermannviridae	MN549360	Unclassified (4); Ackermannviridae (1)
643	4	0	Unknown	1	Unclassified	MGV-GENOME-0292041	Unclassified (4)
644	2	0	Unknown	1	Unclassified	OLWY01000021.1	Unclassified (2)
645	1	0	Unknown	1	Unclassified	MGV-GENOME-0249802	Unclassified (1)
646	8	1	Straboviridae	1	Straboviridae	MGV-GENOME-0377667	Straboviridae (8)
647	2	0	Unknown	1	Unclassified	MGV-GENOME-0270608	Unclassified (2)
648	1	0	Unknown	1	Unclassified	MGV-GENOME-0350131	Unclassified (1)
649	1	0	Unknown	1	Unclassified	MGV-GENOME-0287748	Unclassified (1)
650	9	0	Unknown	1	Unclassified	OLFW01000327.1	Unclassified (9)
651	11	0	Unknown	1	Unclassified	KM983327	Unclassified (11)
652	2	0	Unknown	1	Unclassified	MGV-GENOME-0286158	Unclassified (2)
653	4	0	Unknown	1	Unclassified	F-16_PHAGE_38_16	Unclassified (4)
654	4	0	Unknown	1	Unclassified	MW055913	Unclassified (4)
655	2	0	Unknown	1	Unclassified	MGV-GENOME-0372117	Unclassified (2)
656	4	1	Herelleviridae	1	Herelleviridae	HM144387	Herelleviridae (4)
657	1	0	Unknown	1	Unclassified	MGV-GENOME-0348125	Unclassified (1)
658	1	0	Unknown	1	Unclassified	MGV-GENOME-0360543	Unclassified (1)
659	1	0	Unknown	1	Unclassified	MN877442	Unclassified (1)
660	19	0	Unknown	1	Unclassified	MK737937	Unclassified (19)
661	4	0	Unknown	1	Unclassified	MGV-GENOME-0249772	Unclassified (4)
662	9	0	Unknown	1	Unclassified	OK040777	Unclassified (9)
663	2	1	Ackermannviridae	1	Ackermannviridae	MW824375	Ackermannviridae (2)
664	1	0	Unknown	1	Unclassified	MGV-GENOME-0378582	Unclassified (1)
665	4	0	Unknown	1	Unclassified	OHVM01000061.1	Unclassified (4)
666	1	0	Unknown	1	Unclassified	MGV-GENOME-0304494	Unclassified (1)
667	1	0	Unknown	1	Unclassified	MK967393	Unclassified (1)
668	1	0	Unknown	1	Unclassified	MGV-GENOME-0379198	Unclassified (1)
669	1	1	Vilmaviridae	1	Vilmaviridae	MG009575	Vilmaviridae (1)
670	1	0	Unknown	1	Unclassified	MGV-GENOME-0229668	Unclassified (1)
671	5	0	Unknown	1	Unclassified	Station188_SUR_ALL_assembly_NODE_1366_length_38050_cov_147.438373	Unclassified (5)
672	7	0	Unknown	1	Unclassified	MGV-GENOME-0340836	Unclassified (7)
673	1	0	Unknown	1	Unclassified	MN694033.1	Unclassified (1)
674	1	0	Unknown	1	Unclassified	KJ159566	Unclassified (1)
675	5	0	Unknown	1	Unclassified	Station67_SUR_ALL_assembly_NODE_157_length_58032_cov_63.545337	Unclassified (5)
676	5	0	Unknown	1	Unclassified	Station22_SUR_ALL_assembly_NODE_446_length_33177_cov_80.177435	Unclassified (5)
677	16	1	Chaseviridae	1	Chaseviridae	KJ002054	Chaseviridae (16)
678	13	0	Unknown	1	Unclassified	AP013393.1	Unclassified (13)
679	2	0	Unknown	1	Unclassified	Station193_SUR_ALL_assembly_NODE_1103_length_30608_cov_30.783426	Unclassified (2)
680	2	1	Straboviridae	1	Straboviridae	LC371242	Straboviridae (2)
681	10	0	Unknown	1	Unclassified	MGV-GENOME-0245595	Unclassified (10)
682	1	0	Unknown	1	Unclassified	MN988519	Unclassified (1)
683	1	0	Unknown	1	Unclassified	MGV-GENOME-0376470	Unclassified (1)
684	1	0	Unknown	1	Unclassified	MN013086	Unclassified (1)
685	2	0	Unknown	1	Unclassified	OIZS01000101.1	Unclassified (2)
686	1	0	Unknown	1	Unclassified	MGV-GENOME-0380253	Unclassified (1)
687	16	0	Unknown	1	Unclassified	MH001460	Unclassified (16)
688	1	0	Unknown	1	Unclassified	LP_PHAGE_40_9	Unclassified (1)
689	2	0	Unknown	1	Unclassified	MGV-GENOME-0249675	Unclassified (2)
690	3	0	Unknown	1	Unclassified	Station201_DCM_ALL_assembly_NODE_922_length_38693_cov_5.227522	Unclassified (3)
691	2	1	Herelleviridae	1	Herelleviridae	KT224359	Herelleviridae (2)
692	1	0	Unknown	1	Unclassified	GQ334450	Unclassified (1)
693	3	1	Schitoviridae	1	Schitoviridae	Station124_MXL_ALL_assembly_NODE_47_length_71263_cov_3.825820	Schitoviridae (3)
694	2	0	Unknown	1	Unclassified	MGV-GENOME-0341360	Unclassified (2)
695	1	0	Unknown	1	Unclassified	Station37_MES_COMBINED_FINAL_NODE_670_length_46550_cov_11.305022	Unclassified (1)
696	3	0	Unknown	1	Unclassified	MGV-GENOME-0368465	Unclassified (3)
697	1	0	Unknown	1	Unclassified	MG969427	Unclassified (1)
698	6	0	Unknown	1	Unclassified	MGV-GENOME-0371470	Unclassified (6)
699	1	0	Unknown	1	Unclassified	MN013189	Unclassified (1)
700	1	0	Unknown	1	Unclassified	MN694609.1	Unclassified (1)
701	3	0	Unknown	1	Unclassified	JN882285	Unclassified (3)
702	4	0	Unknown	1	Unclassified	Station180_SUR_ALL_assembly_NODE_2027_length_42889_cov_29.161204	Unclassified (4)
703	4	0	Unknown	1	Unclassified	Station38_DCM_ALL_assembly_NODE_30_length_60189_cov_5.102188	Unclassified (4)
704	6	0	Unknown	1	Unclassified	OOAO01000920.1	Unclassified (6)
705	1	1	Kyanoviridae	1	Kyanoviridae	KM359505	Kyanoviridae (1)
706	1	0	Unknown	1	Unclassified	MH884509	Unclassified (1)
707	2	0	Unknown	1	Unclassified	MGV-GENOME-0254941	Unclassified (2)
708	2	1	Straboviridae	1	Straboviridae	KJ025957	Straboviridae (2)
709	3	0	Unknown	1	Unclassified	MH910041	Unclassified (3)
710	2	0	Unknown	1	Unclassified	MGV-GENOME-0247204	Unclassified (2)
711	1	0	Unknown	1	Unclassified	MGV-GENOME-0360534	Unclassified (1)
712	1	0	Unknown	1	Unclassified	GQ478088	Unclassified (1)
713	10	0	Unknown	1	Unclassified	MN444876	Unclassified (10)
714	9	0	Unknown	1	Unclassified	MGV-GENOME-0249338	Unclassified (9)
715	1	0	Unknown	1	Unclassified	MGV-GENOME-0374641	Unclassified (1)
716	7	0	Unknown	1	Unclassified	MGV-GENOME-0271701	Unclassified (7)
717	4	0	Unknown	1	Unclassified	MGV-GENOME-0377296	Unclassified (4)
718	1	0	Unknown	1	Unclassified	MGV-GENOME-0334868	Unclassified (1)
719	2	1	Kyanoviridae	1	Kyanoviridae	BML_PHAGE_CIR_35_14	Kyanoviridae (2)
720	2	0	Unknown	1	Unclassified	R2_PHAGE_CIR_46_32	Unclassified (2)
721	5	0	Unknown	1	Unclassified	MGV-GENOME-0372542	Unclassified (5)
722	3	0	Unknown	1	Unclassified	Station191_SUR_ALL_assembly_NODE_410_length_40404_cov_6.673226	Unclassified (3)
723	1	0	Unknown	1	Unclassified	MGV-GENOME-0253559	Unclassified (1)
724	1	0	Unknown	1	Unclassified	ON191532	Unclassified (1)
725	4	0	Unknown	1	Unclassified	MGV-GENOME-0345438	Unclassified (4)
726	1	0	Unknown	1	Unclassified	MGV-GENOME-0377665	Unclassified (1)
727	19	0	Unknown	1	Unclassified	Station123_SUR_ALL_assembly_NODE_378_length_32329_cov_23.999628	Unclassified (19)
728	6	0	Unknown	1	Unclassified	MGV-GENOME-0306101	Unclassified (6)
729	1	0	Unknown	1	Unclassified	ALT_PHAGE_39_18	Unclassified (1)
730	2	0	Unknown	1	Unclassified	Station62_SUR_ALL_assembly_NODE_155_length_39354_cov_23.063360	Unclassified (2)
731	2	0	Unknown	1	Unclassified	MGV-GENOME-0264431	Unclassified (2)
732	1	0	Unknown	1	Unclassified	GWE1_PHAGE_CIR_39_28	Unclassified (1)
733	3	0	Unknown	1	Unclassified	MGV-GENOME-0377883	Unclassified (3)
734	1	0	Unknown	1	Unclassified	LP_PHAGE_27_15	Unclassified (1)
735	7	0	Unknown	1	Unclassified	MN703414	Unclassified (7)
736	1	0	Unknown	1	Unclassified	MGV-GENOME-0354111	Unclassified (1)
737	1	0	Unknown	1	Unclassified	MGV-GENOME-0376491	Unclassified (1)
738	1	0	Unknown	1	Unclassified	MGV-GENOME-0375965	Unclassified (1)
739	1	0	Unknown	1	Unclassified	MT740307	Unclassified (1)
740	1	0	Unknown	1	Unclassified	KC595514	Unclassified (1)
741	3	0	Unknown	1	Unclassified	MW349128	Unclassified (3)
742	2	1	Herelleviridae	1	Herelleviridae	MT909815	Herelleviridae (2)
743	2	0	Unknown	1	Unclassified	MGV-GENOME-0271960	Unclassified (2)
744	1	0	Unknown	1	Unclassified	MGV-GENOME-0364960	Unclassified (1)
745	3	0	Unknown	1	Unclassified	MZ605292	Unclassified (3)
746	5	1	Steigviridae	1	Steigviridae	Station196_SUR_ALL_assembly_NODE_194_length_105963_cov_79.611285	Steigviridae (5)
747	4	0	Unknown	1	Unclassified	Station193_SUR_ALL_assembly_NODE_765_length_38277_cov_12.060332	Unclassified (4)
748	2	0	Unknown	1	Unclassified	OLNW01000784.1	Unclassified (2)
749	5	0	Unknown	1	Unclassified	OCPK01000002.1	Unclassified (5)
750	3	0	Unknown	1	Unclassified	OAUY01000129.1	Unclassified (3)
751	1	0	Unknown	1	Unclassified	Station33_SUR_ALL_assembly_NODE_1_length_180488_cov_7.717602	Unclassified (1)
752	2	0	Unknown	1	Unclassified	OL744214	Unclassified (2)
753	1	0	Unknown	1	Unclassified	MGV-GENOME-0373912	Unclassified (1)
754	1	0	Unknown	1	Unclassified	MG575421	Unclassified (1)
755	5	1	Schitoviridae	1	Schitoviridae	MGV-GENOME-0348541	Schitoviridae (5)
756	1	0	Unknown	1	Unclassified	MGV-GENOME-0298429	Unclassified (1)
757	1	0	Unknown	1	Unclassified	MGV-GENOME-0373813	Unclassified (1)
758	1	0	Unknown	1	Unclassified	KR063281	Unclassified (1)
759	1	0	Unknown	1	Unclassified	MGV-GENOME-0376886	Unclassified (1)
760	3	0	Unknown	1	Unclassified	MGV-GENOME-0248873	Unclassified (3)
761	4	0	Unknown	1	Unclassified	MGV-GENOME-0325288	Unclassified (4)
762	2	0	Unknown	1	Unclassified	OIHZ01000069.1	Unclassified (2)
763	2	0	Unknown	1	Unclassified	MGV-GENOME-0262955	Unclassified (2)
764	3	0	Unknown	1	Unclassified	MGV-GENOME-0360773	Unclassified (3)
765	16	0	Unknown	1	Unclassified	MGV-GENOME-0278694	Unclassified (16)
766	1	0	Unknown	1	Unclassified	MGV-GENOME-0307634	Unclassified (1)
767	2	0	Unknown	1	Unclassified	MGV-GENOME-0250090	Unclassified (2)
768	1	0	Unknown	1	Unclassified	SR-VP_PHAGE_52_310	Unclassified (1)
769	1	0	Unknown	1	Unclassified	MN693614.1	Unclassified (1)
770	5	0	Unknown	1	Unclassified	Station189_DCM_ALL_assembly_NODE_769_length_37919_cov_39.068033	Unclassified (5)
771	2	0	Unknown	1	Unclassified	KU057941	Unclassified (2)
772	2	0	Unknown	1	Unclassified	AB863625	Unclassified (2)
773	1	0	Unknown	1	Unclassified	MGV-GENOME-0304826	Unclassified (1)
774	1	0	Unknown	1	Unclassified	MH884508	Unclassified (1)
775	3	0	Unknown	1	Unclassified	MGV-GENOME-0266183	Unclassified (3)
776	5	1	Schitoviridae	1	Schitoviridae	MH015256	Schitoviridae (5)
777	8	0	Unknown	1	Unclassified	Station193_SUR_ALL_assembly_NODE_173_length_111606_cov_4.474178	Unclassified (8)
778	1	0	Unknown	1	Unclassified	MK929790	Unclassified (1)
779	1	0	Unknown	1	Unclassified	MGV-GENOME-0290937	Unclassified (1)
780	2	0	Unknown	1	Unclassified	MGV-GENOME-0311799	Unclassified (2)
781	3	0	Unknown	1	Unclassified	MGV-GENOME-0341112	Unclassified (3)
782	1	0	Unknown	1	Unclassified	MGV-GENOME-0376035	Unclassified (1)
783	2	0	Unknown	1	Unclassified	MGV-GENOME-0267594	Unclassified (2)
784	3	0	Unknown	1	Unclassified	MK376956	Unclassified (3)
785	1	0	Unknown	1	Unclassified	MGV-GENOME-0319504	Unclassified (1)
786	2	0	Unknown	1	Unclassified	OIWT01000076.1	Unclassified (2)
787	2	1	Straboviridae	1	Straboviridae	MK962753	Straboviridae (2)
788	2	0	Unknown	1	Unclassified	MH598512	Unclassified (2)
789	1	0	Unknown	1	Unclassified	OGTL01000081.1	Unclassified (1)
790	3	0	Unknown	1	Unclassified	Station111_SUR_ALL_assembly_NODE_22_length_81145_cov_21.061376	Unclassified (3)
791	3	1	Demerecviridae	1	Demerecviridae	HE956708	Demerecviridae (3)
792	17	0	Unknown	1	Unclassified	KT281789	Unclassified (17)
793	2	0	Unknown	1	Unclassified	MZ605293	Unclassified (2)
794	1	0	Unknown	1	Unclassified	MW460247	Unclassified (1)
795	1	1	Kyanoviridae	1	Kyanoviridae	OP535465	Kyanoviridae (1)
796	2	0	Unknown	1	Unclassified	MGV-GENOME-0270343	Unclassified (2)
797	2	0	Unknown	1	Unclassified	MGV-GENOME-0236371	Unclassified (2)
798	1	0	Unknown	1	Unclassified	KY606587	Unclassified (1)
799	3	0	Unknown	1	Unclassified	OP434449	Unclassified (3)
800	3	0	Unknown	1	Unclassified	MGV-GENOME-0240953	Unclassified (3)
801	1	0	Unknown	1	Unclassified	Station201_DCM_ALL_assembly_NODE_461_length_56391_cov_8.335807	Unclassified (1)
802	2	0	Unknown	1	Unclassified	JX564242	Unclassified (2)
803	2	0	Unknown	1	Unclassified	Station37_MES_COMBINED_FINAL_NODE_986_length_36031_cov_10.314126	Unclassified (2)
804	1	0	Unknown	1	Unclassified	MGV-GENOME-0348554	Unclassified (1)
805	2	0	Unknown	1	Unclassified	OIWU01000313.1	Unclassified (2)
806	10	0	Unknown	1	Unclassified	MN693413.1	Unclassified (10)
807	1	0	Unknown	1	Unclassified	OBVB01000239.1	Unclassified (1)
808	3	0	Unknown	1	Unclassified	MGV-GENOME-0302113	Unclassified (3)
809	1	0	Unknown	1	Unclassified	MGV-GENOME-0355520	Unclassified (1)
810	1	0	Unknown	1	Unclassified	DQ840344	Unclassified (1)
811	1	0	Unknown	1	Unclassified	MW824380	Unclassified (1)
812	4	0	Unknown	1	Unclassified	MH316566	Unclassified (4)
813	3	0	Unknown	1	Unclassified	MGV-GENOME-0307992	Unclassified (3)
814	4	0	Unknown	1	Unclassified	MGV-GENOME-0325442	Unclassified (4)
815	2	1	Straboviridae	1	Straboviridae	MGV-GENOME-0378630	Straboviridae (2)
816	24	0	Unknown	1	Unclassified	OBCI01000009.1	Unclassified (24)
817	2	0	Unknown	1	Unclassified	MGV-GENOME-0368356	Unclassified (2)
818	14	1	Chimalliviridae	1	Chimalliviridae	KX397365	Chimalliviridae (14)
819	2	0	Unknown	1	Unclassified	OKVI01000416.1	Unclassified (2)
820	15	0	Unknown	1	Unclassified	MH479923	Unclassified (15)
821	3	0	Unknown	1	Unclassified	MGV-GENOME-0325656	Unclassified (3)
822	1	0	Unknown	1	Unclassified	MGV-GENOME-0379248	Unclassified (1)
823	3	0	Unknown	1	Unclassified	MGV-GENOME-0275287	Unclassified (3)
824	1	0	Unknown	1	Unclassified	KC542353	Unclassified (1)
825	1	0	Unknown	1	Unclassified	MGV-GENOME-0377800	Unclassified (1)
826	5	0	Unknown	1	Unclassified	OJAW01000360.1	Unclassified (5)
827	2	0	Unknown	1	Unclassified	Station102_DCM_ALL_assembly_NODE_67_length_77129_cov_21.348457	Unclassified (2)
828	4	0	Unknown	1	Unclassified	MGV-GENOME-0298115	Unclassified (4)
829	2	0	Unknown	1	Unclassified	MGV-GENOME-0374453	Unclassified (2)
830	1	0	Unknown	1	Unclassified	F31_PHAGE_39_18	Unclassified (1)
831	2	0	Unknown	1	Unclassified	EU826466	Unclassified (2)
832	1	0	Unknown	1	Unclassified	Station201_DCM_ALL_assembly_NODE_47_length_175722_cov_38.735625	Unclassified (1)
833	2	0	Unknown	1	Unclassified	KX534340	Unclassified (2)
834	1	0	Unknown	1	Unclassified	MGV-GENOME-0366507	Unclassified (1)
835	1	0	Unknown	1	Unclassified	MGV-GENOME-0355694	Unclassified (1)
836	21	0	Unknown	1	Unclassified	Station189_MES_ALL_assembly_NODE_543_length_57474_cov_14.447047	Unclassified (21)
837	13	0	Unknown	1	Unclassified	MGV-GENOME-0310021	Unclassified (13)
838	6	0	Unknown	1	Unclassified	MGV-GENOME-0280924	Unclassified (6)
839	11	0	Unknown	1	Unclassified	OGQJ01000788.1	Unclassified (11)
840	3	0	Unknown	1	Unclassified	GWF2_PHAGE_CIR_40_44	Unclassified (3)
841	5	0	Unknown	1	Unclassified	Station175_IZZ_ALL_assembly_NODE_649_length_39166_cov_50.849173	Unclassified (5)
842	5	0	Unknown	1	Unclassified	MGV-GENOME-0230773	Unclassified (5)
843	1	0	Unknown	1	Unclassified	R3_PHAGE_CIR_58_19	Unclassified (1)
844	1	0	Unknown	1	Unclassified	ON456347	Unclassified (1)
845	2	0	Unknown	1	Unclassified	OBIN01000015.1	Unclassified (2)
846	3	0	Unknown	1	Unclassified	MK977705	Unclassified (3)
847	3	0	Unknown	1	Unclassified	ON970592	Unclassified (3)
848	2	0	Unknown	1	Unclassified	OLFY01001304.1	Unclassified (2)
849	1	0	Unknown	1	Unclassified	MW460245	Unclassified (1)
850	1	0	Unknown	1	Unclassified	Station65_DCM_ALL_assembly_NODE_180_length_68024_cov_8.883344	Unclassified (1)
851	2	0	Unknown	1	Unclassified	QGNH01000559.1.11	Unclassified (2)
852	2	0	Unknown	1	Unclassified	OMBN01000200.1	Unclassified (2)
853	2	1	Kyanoviridae	1	Kyanoviridae	KU686199	Kyanoviridae (2)
854	2	0	Unknown	1	Unclassified	MN988552	Unclassified (2)
855	2	0	Unknown	1	Unclassified	OJQU01000031.1	Unclassified (2)
856	2	0	Unknown	1	Unclassified	MGV-GENOME-0250249	Unclassified (2)
857	3	0	Unknown	1	Unclassified	MN176223	Unclassified (3)
858	2	0	Unknown	1	Unclassified	OFMQ01000245.1	Unclassified (2)
859	8	0	Unknown	1	Unclassified	MGV-GENOME-0355673	Unclassified (8)
860	3	0	Unknown	1	Unclassified	MGV-GENOME-0266894	Unclassified (3)
861	1	0	Unknown	1	Unclassified	MGV-GENOME-0285402	Unclassified (1)
862	5	0	Unknown	1	Unclassified	MGV-GENOME-0378990	Unclassified (5)
863	1	1	Mesyanzhinovviridae	1	Mesyanzhinovviridae	OL960029	Mesyanzhinovviridae (1)
864	3	0	Unknown	1	Unclassified	MGV-GENOME-0346385	Unclassified (3)
865	1	0	Unknown	1	Unclassified	MG752970	Unclassified (1)
866	2	0	Unknown	1	Unclassified	MGV-GENOME-0343528	Unclassified (2)
867	6	0	Unknown	1	Unclassified	MGV-GENOME-4420205	Unclassified (6)
868	4	0	Unknown	1	Unclassified	MGV-GENOME-0270599	Unclassified (4)
869	1	0	Unknown	1	Unclassified	MK798143	Unclassified (1)
870	1	1	Kyanoviridae	1	Kyanoviridae	HQ633071	Kyanoviridae (1)
871	2	0	Unknown	1	Unclassified	MGV-GENOME-0353666	Unclassified (2)
872	1	0	Unknown	1	Unclassified	Station100_DCM_ALL_assembly_NODE_315_length_38400_cov_38.206807	Unclassified (1)
873	16	1	Chimalliviridae	1	Chimalliviridae	MN453779	Chimalliviridae (16)
874	2	0	Unknown	1	Unclassified	OLSC01000477.1	Unclassified (2)
875	9	0	Unknown	1	Unclassified	OJQL01000600.1	Unclassified (9)
876	8	0	Unknown	1	Unclassified	MGV-GENOME-0379940	Unclassified (8)
877	3	0	Unknown	1	Unclassified	MN694551.1	Unclassified (3)
878	6	0	Unknown	1	Unclassified	MGV-GENOME-0337000	Unclassified (6)
879	4	0	Unknown	1	Unclassified	Station201_DCM_ALL_assembly_NODE_714_length_44828_cov_3373.942309	Unclassified (4)
880	7	0	Unknown	1	Unclassified	MGV-GENOME-0232437	Unclassified (7)
881	6	0	Unknown	1	Unclassified	OGTI01000076.1	Unclassified (6)
882	2	0	Unknown	1	Unclassified	KU927493	Unclassified (2)
883	1	0	Unknown	1	Unclassified	MGV-GENOME-0379728	Unclassified (1)
884	4	0	Unknown	1	Unclassified	Station193_SUR_ALL_assembly_NODE_194_length_101764_cov_30.456793	Unclassified (4)
885	1	0	Unknown	1	Unclassified	LC644974	Unclassified (1)
886	1	0	Unknown	1	Unclassified	MGV-GENOME-0375537	Unclassified (1)
887	3	0	Unknown	1	Unclassified	MH023293	Unclassified (3)
888	1	0	Unknown	1	Unclassified	MGV-GENOME-0369778	Unclassified (1)
889	1	0	Unknown	1	Unclassified	MW824412	Unclassified (1)
890	3	0	Unknown	1	Unclassified	KF188409	Unclassified (3)
891	7	0	Unknown	1	Unclassified	MGV-GENOME-0275424	Unclassified (7)
892	3	0	Unknown	1	Unclassified	MGV-GENOME-0328243	Unclassified (3)
893	3	0	Unknown	1	Unclassified	MT723933	Unclassified (3)
894	2	0	Unknown	1	Unclassified	MGV-GENOME-0304357	Unclassified (2)
895	3	0	Unknown	1	Unclassified	MGV-GENOME-0352798	Unclassified (3)
896	2	0	Unknown	1	Unclassified	MGV-GENOME-0317459	Unclassified (2)
897	6	0	Unknown	1	Unclassified	Station111_MES_DO_NOT_POOL_NODE_554_length_57025_cov_8.668352	Unclassified (6)
898	2	0	Unknown	1	Unclassified	MGV-GENOME-0370291	Unclassified (2)
899	2	0	Unknown	1	Unclassified	MN184887	Unclassified (2)
900	4	0	Unknown	1	Unclassified	MT498037	Unclassified (4)
901	2	0	Unknown	1	Unclassified	OKJN01000001.1	Unclassified (2)
902	2	0	Unknown	1	Unclassified	MGV-GENOME-0267945	Unclassified (2)
903	12	0	Unknown	1	Unclassified	Station155_MES_ALL_assembly_NODE_1820_length_39055_cov_20.799795	Unclassified (12)
904	1	0	Unknown	1	Unclassified	MGV-GENOME-0282648	Unclassified (1)
905	21	0	Unknown	1	Unclassified	KP162168	Unclassified (21)
906	2	0	Unknown	1	Unclassified	ON529860	Unclassified (2)
907	4	0	Unknown	1	Unclassified	MGV-GENOME-0280821	Unclassified (4)
908	4	0	Unknown	1	Unclassified	F21_PHAGE_CIR_35_63	Unclassified (4)
909	2	0	Unknown	1	Unclassified	MGV-GENOME-0355765	Unclassified (2)
910	2	0	Unknown	1	Unclassified	KY565347	Unclassified (2)
911	3	0	Unknown	1	Unclassified	ON470608	Unclassified (3)
912	6	0	Unknown	1	Unclassified	MGV-GENOME-0323736	Unclassified (6)
913	4	0	Unknown	1	Unclassified	MGV-GENOME-0273253	Unclassified (4)
914	6	0	Unknown	1	Unclassified	MGV-GENOME-0293168	Unclassified (6)
[truncated: 2,138 more rows]
