# Supplementary material for: Towards a unifying phylogenomic framework for tailed phages
Source: PLoS Genet. 2025 Feb 5;21(2):e1011595. doi: 10.1371/journal.pgen.1011595 (PMC11835377; doi:10.1371/journal.pgen.1011595)
Supplement: S2 Dataset — Table containing which VOGs are in which subset of genomes (0.25%, 0.5%, 1%, 2%) and the tree quality information resulting from each subset. (XLSX) [file pgen.1011595.s002.xlsx]

## Sheet: Sheet1
Supplemental Dataset 2
Sheet	Description
VOG_info	information on each VOG accession via VOGDB.org: ProteinCount, SpeciesCount, FunctionalCategory, ConsensusFunctionalDescription
VOG_subsets	accessions of VOGs found in 0.25%, 0.5% (cpVOGs), 1%, and 2% of Caudo genomes
VOG_subset_tree_info	Internode certainty and tree certainty values for each VOG subset phylogeny of the inCaudo genomes
conserved_cpVOG_sets	frequency of common sets of cpVOGs used for analysis of gene consistency amond smaller and larger phages, data used for Figure 6

## Sheet: VOG_info
accession	ProteinCount	SpeciesCount	FunctionalCategory	ConsensusFunctionalDescription
VOG00001	2431	68	Xh	sp|Q5UR04|YR911_MIMIV Putative ankyrin repeat protein R911
VOG00002	1363	1007	Xu	sp|P04132|RPC_BPP2 Repressor protein C
VOG00003	366	71	Xh	sp|Q5UPF8|YL088_MIMIV Putative ankyrin repeat protein L88
VOG00004	864	88	Xh	sp|Q5UPJ9|YL122_MIMIV Putative ankyrin repeat protein L122
VOG00005	422	354	Xu	sp|P03796|Y77_BPT7 Protein 7.7
VOG00006	693	29	Xu	sp|Q5UQL2|YL414_MIMIV Putative F-box and FNIP repeat-containing protein L414
VOG00007	280	195	Xu	sp|Q5UPT6|YL245_MIMIV Uncharacterized HNH endonuclease L245
VOG00008	1297	1037	Xr	sp|O22001|VXIS_BPMD2 Excisionase
VOG00009	825	691	XhXrXs	sp|P17766|POLG_PPVNA Genome polyprotein
VOG00010	1638	685	Xu	sp|Q9YML3|BROJ_NPVLD Uncharacterized Bro-N domain-containing protein J
VOG00011	247	65	Xu	REFSEQ hypothetical protein
VOG00012	131	69	Xu	sp|Q5UQZ4|YR904_MIMIV Putative KilA-N domain-containing protein R904
VOG00013	1717	1569	XhXr	sp|O64235|DPOL_BPMD2 DNA polymerase
VOG00014	213	17	Xu	REFSEQ hypothetical protein
VOG00015	271	44	Xh	sp|Q5UQA7|YR542_MIMIV Putative F-box/LRR-repeat protein R542
VOG00016	109	82	Xu	REFSEQ hypothetical protein
VOG00017	820	309	Xh	sp|Q5UQG7|YR818_MIMIV Putative serine/threonine-protein kinase/receptor R818
VOG00018	659	659	Xu	sp|P13004|YLYS_BPPHV Uncharacterized protein near lysin gene (Fragment)
VOG00019	233	19	Xu	sp|Q5UPH2|YL098_MIMIV Putative BTB/POZ domain-containing protein L98
VOG00020	1233	1168	XhXr	sp|P22877|INTR_SACER Integrase
VOG00021	73	55	Xh	sp|Q5UPU3|YL268_MIMIV Putative serine/threonine-protein kinase L268
VOG00022	363	126	XhXs	sp|Q5UP57|P4H_MIMIV Putative prolyl 4-hydroxylase
VOG00023	195	195	XhXr	sp|P54308|TERL_BPSPP Terminase, large subunit
VOG00024	1377	1350	XhXpXrXs	sp|Q6QGD5|PORTL_BPT5 Portal protein
VOG00025	74	43	Xu	REFSEQ hypothetical protein
VOG00026	435	310	XrXs	sp|P37988|TGB1_CVB Movement and silencing protein TGBp1
VOG00027	1297	1198	Xh	sp|B6UL32|SAV_BPLP2 SaV protein
VOG00028	63	46	Xu	sp|Q5UQ10|YL192_MIMIV Uncharacterized protein L192
VOG00029	385	307	XhXpXrXs	sp|B9VUU3|POLG_HE71 Genome polyprotein
VOG00030	197	20	XhXs	sp|C0H677|UL298_HCMVA Protein UL29/UL28
VOG00031	1477	1395	XhXr	sp|P04520|PRIM_BPT4 DNA primase
VOG00032	349	130	Xh	sp|P41436|IAP_GVCPM Apoptosis inhibitor IAP
VOG00033	370	166	Xs	sp|A7U6E9|MCP_POV01 Major capsid protein
VOG00034	172	170	XhXp	sp|Q8LTD0|SPAN2_BPP2 Probable spanin, outer lipoprotein subunit
VOG00035	305	288	Xu	sp|P41039|YBII_ECOLI Uncharacterized protein YbiI
VOG00036	159	158	XhXr	sp|Q8X5V3|DNAB_ECO57 Replicative DNA helicase
VOG00037	117	16	Xu	sp|Q5UPP5|YL181_MIMIV Uncharacterized protein L181
VOG00038	217	35	Xu	REFSEQ hypothetical protein
VOG00039	209	111	Xr	sp|P54992|YSNA_STRPR Putative RNA-guided DNA endonuclease
VOG00040	226	190	XhXr	sp|Q64962|RDRP_ASPVP RNA replication polyprotein
VOG00041	906	865	Xu	sp|P04536|EXOD_BPT4 Exodeoxyribonuclease
VOG00042	841	829	XhXp	sp|P04522|EXO2_BPT4 Exonuclease subunit 2
VOG00043	1751	1322	Xh	sp|P00276|GLRX_BPT4 Glutaredoxin
VOG00044	154	119	Xu	sp|Q91F66|460R_IIV6 Uncharacterized protein 460R
VOG00045	72	32	Xh	sp|Q6QGE6|ENDO2_BPT5 Putative endonuclease
VOG00046	401	392	XhXs	sp|Q6QGE9|BPPB3_BPT5 Baseplate hub protein pb3
VOG00047	55	35	Xh	sp|P13299|TEV1_BPT4 Intron-associated endonuclease 1
VOG00048	907	867	XhXr	sp|O48500|DUT_BPT5 Deoxyuridine 5'-triphosphate nucleotidohydrolase
VOG00049	151	48	XhXp	sp|O72736|KBTB1_CWPXG Kelch repeat and BTB domain-containing protein 1
VOG00050	59	18	Xu	sp|O55752|148R_IIV6 Putative MSV199 domain-containing protein 148R
VOG00051	115	18	Xu	REFSEQ hypothetical protein
VOG00052	41	29	Xs	sp|P54635|CAPSD_LORDV Capsid protein
VOG00053	70	64	Xu	sp|P14107|Y8K6_BPP22 Uncharacterized 8.6 kDa protein in ral-gp17 intergenic region
VOG00054	221	221	XhXp	sp|P03040|RCRO_LAMBD Regulatory protein cro
VOG00055	116	32	Xu	sp|Q5UP86|YL012_MIMIV Uncharacterized protein L12
VOG00056	47	46	Xh	sp|P00276|GLRX_BPT4 Glutaredoxin
VOG00057	102	24	Xu	sp|Q5UP92|YL018_MIMIV Putative sel1-like repeat-containing protein L18
VOG00058	52	39	Xu	sp|Q91FA5|420R_IIV6 Putative MSV199 domain-containing protein 420R
VOG00059	90	87	Xu	sp|Q9T1Q7|VP41_BPAPS Putative protein p41
VOG00060	382	344	Xu	sp|Q38441|YOR5_BPSPP Uncharacterized 10.3 kDa protein in GP2-GP6 intergenic region
VOG00061	276	272	XpXrXs	sp|O48446|HCP16_BPSPP Head completion protein gp16
VOG00062	1427	1358	Xh	sp|P00452|RIR1_ECOLI Ribonucleoside-diphosphate reductase 1 subunit alpha
VOG00063	94	93	Xu	sp|P14108|Y7K8_BPP22 Uncharacterized 7.8 kDa protein in ral-gp17 intergenic region
VOG00064	49	21	XhXs	sp|Q5UQ13|COLL2_MIMIV Collagen-like protein 2
VOG00065	193	191	Xu	REFSEQ head-tail connector protein
VOG00066	127	16	Xh	sp|Q6PAV2|HERC4_MOUSE Probable E3 ubiquitin-protein ligase HERC4
VOG00067	366	338	Xh	sp|Q5UQ22|YL207_MIMIV Putative helicase L207/L206
VOG00068	219	98	Xu	REFSEQ hypothetical protein
VOG00069	76	34	Xu	REFSEQ hypothetical protein
VOG00070	148	126	Xu	REFSEQ ParB-like nuclease domain protein
VOG00071	826	825	Xu	sp|O64216|VG22_BPMD2 Gene 22 protein
VOG00072	81	76	Xu	REFSEQ hypothetical protein
VOG00073	46	45	Xu	sp|P59193|YFDT_SHIFL Uncharacterized protein YfdT
VOG00074	68	32	Xu	REFSEQ hypothetical protein
VOG00075	1198	408	XhXpXrXs	sp|P13333|TUBE_BPT4 Tail tube protein gp19
VOG00076	316	316	XhXs	sp|O64333|TIPK_BPN15 Tail tip assembly protein K
VOG00077	1058	1052	Xs	sp|O64210|CAPSD_BPMD2 Probable major capsid protein gp17
VOG00078	91	90	Xu	REFSEQ lysin A
VOG00079	35	35	Xu	REFSEQ HNH endonuclease
VOG00080	83	33	Xh	sp|Q5UQ27|RABL_MIMIV Probable Rab-related GTPase
VOG00081	261	144	Xh	sp|Q9EQC1|3BHS7_MOUSE 3 beta-hydroxysteroid dehydrogenase type 7
VOG00082	106	106	Xs	sp|P15098|TGB3_NMV Movement protein TGBp3
VOG00083	113	54	Xu	REFSEQ hypothetical protein
VOG00084	902	898	XhXs	sp|P09425|BP25_BPT4 Baseplate wedge protein gp25
VOG00085	90	12	Xu	REFSEQ hypothetical protein
VOG00086	183	178	Xu	sp|Q6QGG9|D5_BPT5 Putative transcription factor D5
VOG00087	123	20	Xu	sp|Q5UQ39|YL796_MIMIV Uncharacterized protein L796
VOG00088	55	49	Xu	REFSEQ tail protein
VOG00089	618	596	XhXr	sp|P32270|DDA_BPT4 ATP-dependent DNA helicase dda
VOG00090	151	128	Xh	sp|P26764|RPSF_BACLI RNA polymerase sigma-F factor
VOG00091	36	35	XhXr	sp|P03690|VR2A_BPT4 Protein rIIA
VOG00092	197	182	Xu	sp|Q03182|RINA_BPPHA Transcriptional activator rinA
VOG00093	983	970	XhXr	sp|P00970|DNLI_BPT4 DNA ligase
VOG00094	85	22	Xh	sp|Q03307|US20_HCMVT Transmembrane protein HWLF3
VOG00095	243	174	Xh	sp|O64252|PRXH_BPMD2 Putative non-heme haloperoxidase
VOG00096	98	87	Xu	REFSEQ hypothetical protein
VOG00097	91	14	Xu	REFSEQ hypothetical protein
VOG00098	451	421	Xp	sp|E1XT70|HMUD1_BPSAV 5-hmdU DNA kinase 1
VOG00099	613	508	XhXp	sp|P14243|MTC9_CITFR Type II methyltransferase M.Cfr9I
VOG00100	653	172	Xu	sp|P13307|Y06B_BPT4 Uncharacterized 7.1 kDa protein in tk-vs intergenic region
VOG00101	24	24	XhXpXs	sp|P26700|FIBH_BPP2 Probable tail fiber protein
VOG00102	58	56	XhXp	sp|A0A0S0MX59|AT_BPPAM 5-NmdU N-acetyltransferase
VOG00103	646	638	Xu	sp|O64253|VG61_BPMD2 Gene 61 protein
VOG00104	69	57	Xu	REFSEQ hypothetical protein
VOG00105	167	144	Xu	REFSEQ hypothetical protein
VOG00106	65	22	Xu	REFSEQ hypothetical protein
VOG00107	57	37	Xu	REFSEQ hypothetical protein
VOG00108	105	19	Xh	sp|Q5UPR0|YL768_MIMIV Putative ankyrin repeat protein L768
VOG00109	293	247	XhXrXs	sp|P03271|PKG1_ADE05 Packaging protein 1
VOG00110	165	147	Xu	REFSEQ hypothetical protein
VOG00111	631	627	XhXs	sp|P51767|BPJ_BPP2 Baseplate protein J
VOG00112	86	86	XhXr	sp|P17312|TERL_BPT4 Terminase, large subunit
VOG00113	265	194	Xh	sp|Q6QGH9|OBP_BPT5 Putative replication origin binding protein
VOG00114	34	34	XpXs	sp|Q6XQB2|FIBER_BPT1 Probable tail fiber protein
VOG00115	191	151	Xu	REFSEQ hypothetical protein
VOG00116	161	158	XhXs	sp|Q7Y5D9|FIBL2_BPT5 Collar protein p132
VOG00117	224	223	Xu	REFSEQ hypothetical protein
VOG00118	35	20	Xu	REFSEQ HNH endonuclease
VOG00119	41	8	Xu	REFSEQ virion structural protein
VOG00120	81	81	Xu	REFSEQ hypothetical protein
VOG00121	51	48	Xs	sp|P85991|IGLVP_BPSK9 Ig-like virion protein
VOG00122	300	267	Xs	sp|P03740|TFA_LAMBD Tail fiber assembly protein
VOG00123	46	23	XhXs	sp|Q5UQ13|COLL2_MIMIV Collagen-like protein 2
VOG00124	174	166	Xr	sp|P59217|TERL_BPSF5 Putative terminase large subunit
VOG00125	55	21	Xu	REFSEQ hypothetical protein
VOG00126	213	213	Xu	REFSEQ hypothetical protein
VOG00127	463	424	XpXrXs	sp|P13332|TSP_BPT4 Tail sheath protein
VOG00128	263	230	Xu	REFSEQ hypothetical protein
VOG00129	155	153	Xu	sp|O31968|YOMP_BACSU SPbeta prophage-derived uncharacterized protein YomP
VOG00130	41	6	Xu	sp|Q6SWB9|UL11P_HCMVM Protein UL11
VOG00131	53	42	Xu	REFSEQ hypothetical protein
VOG00132	53	39	Xu	sp|O10293|Y030_NPVOP Uncharacterized 52.7 kDa protein
VOG00133	295	295	Xu	REFSEQ immunity repressor
VOG00134	477	474	Xu	REFSEQ HK97 gp10 family protein
VOG00135	18	18	Xu	REFSEQ tail tape measure protein
VOG00136	258	183	XhXpXs	sp|P12528|FIBER_BPP22 Tail spike protein
VOG00137	33	26	Xh	sp|Q5UQV3|YL371_MIMIV Putative ankyrin repeat protein L371
VOG00138	23	22	Xu	sp|Q5UPT5|YL246_MIMIV Uncharacterized protein L246
VOG00139	35	27	Xu	sp|Q5UQL9|YR423_MIMIV Uncharacterized protein R423
VOG00140	128	128	XpXrXs	sp|O48459|DIT_BPSPP Distal tail protein
VOG00141	898	886	XhXr	sp|P10310|TERL_BPT3 Terminase, large subunit
VOG00142	64	62	Xu	REFSEQ hypothetical protein
VOG00143	224	166	XhXpXs	sp|P0DOQ6|DUSP_VARV Dual specificity protein phosphatase H1
VOG00144	363	329	XhXpXr	sp|P12427|DMA_BPT2 DNA adenine methylase
VOG00145	79	79	Xu	sp|Q9T1T1|VP17_BPAPS Putative protein p17
VOG00146	109	103	Xu	REFSEQ hypothetical protein
VOG00147	95	25	XhXs	sp|Q5UQF0|YL484_MIMIV Putative ankyrin repeat protein L484
VOG00148	448	445	Xr	sp|P03014|PINE_ECOLI Serine recombinase PinE
VOG00149	146	146	XpXrXs	sp|Q38584|HCP15_BPSPP Head completion protein gp15
VOG00150	33	33	XhXs	sp|P35986|L2MU_ADE12 Late L2 mu core protein
VOG00151	758	757	Xu	sp|O64214|VG20_BPMD2 Gene 20 protein
VOG00152	72	69	XhXp	sp|P09389|MTBB_BPSPB Orphan methyltransferase M.SPBetaI
VOG00153	109	21	Xu	sp|Q5UPE6|YR069_MIMIV Uncharacterized protein R69
VOG00154	1241	1145	XhXr	sp|P36279|REP_TLCVA Replication-associated protein
VOG00155	562	549	Xu	sp|P13309|Y06D_BPT4 Uncharacterized 17.5 kDa protein in tk-vs intergenic region
VOG00156	70	64	Xu	sp|P03037|RANT_BPP22 Antirepressor protein ant
VOG00157	29	10	Xu	REFSEQ hypothetical protein
VOG00158	52	32	Xh	sp|Q5UQC1|YL232_MIMIV Putative serine/threonine-protein kinase L232
VOG00159	68	62	Xu	REFSEQ hypothetical protein
VOG00160	164	153	Xu	sp|Q5UQ73|YL509_MIMIV Uncharacterized protein L509
VOG00161	20	20	Xu	REFSEQ hypothetical protein
VOG00162	147	142	Xu	sp|P20319|V55_BPT3 Gene 5.5 protein
VOG00163	991	990	XpXrXs	sp|Q05220|PORTL_BPML5 Portal protein
VOG00164	938	920	XrXs	sp|P19727|CAPSB_BPT7 Minor capsid protein
VOG00165	104	103	Xu	sp|Q06425|YO83_BPP2 Uncharacterized 10.2 kDa protein in GpA 5'region
VOG00166	64	12	Xu	REFSEQ hypothetical protein
VOG00167	344	340	Xu	sp|P03697|EXO_LAMBD Exonuclease
VOG00168	170	169	Xu	REFSEQ hypothetical protein
VOG00169	35	27	Xu	REFSEQ hypothetical protein
VOG00170	189	85	Xu	sp|Q197F3|007R_IIV3 Uncharacterized protein 007R
VOG00171	139	27	Xp	sp|P26672|A46_VACCW Protein A46
VOG00172	693	693	Xu	sp|Q05225|VG19_BPML5 Gene 19 protein
VOG00173	126	70	XhXpXs	sp|P16849|UL33_HCMVA G-protein coupled receptor homolog UL33
VOG00174	28	7	Xu	REFSEQ hypothetical protein
VOG00175	165	118	Xr	sp|Q7T6Y0|PCNA_MIMIV Probable DNA polymerase sliding clamp
VOG00176	20	18	XhXs	sp|B0FIH7|FIB11_BPE32 Probable tail fiber protein
VOG00177	26	24	Xu	REFSEQ structural protein
VOG00178	30	28	Xp	sp|F5HGJ3|ARBH_HHV8P Apoptosis regulator Bcl-2 homolog
VOG00179	67	12	Xu	REFSEQ hypothetical protein
VOG00180	25	25	Xu	REFSEQ 3B
VOG00181	147	144	Xu	REFSEQ hypothetical protein
VOG00182	197	192	Xu	sp|P32278|Y10B_BPT4 Uncharacterized 11.0 kDa protein in Gp24-hoc intergenic region
VOG00183	78	78	Xu	REFSEQ hypothetical protein
VOG00184	85	85	Xu	REFSEQ hypothetical protein
VOG00185	48	15	Xu	REFSEQ hypothetical protein
VOG00186	266	215	Xu	sp|O34401|YOPX_BACSU SPbeta prophage-derived uncharacterized protein YopX
VOG00187	170	170	Xu	sp|P39251|Y16Q_BPT4 Uncharacterized 7.5 kDa protein in denB-rIIB intergenic region
VOG00188	97	88	XhXp	sp|P07693|ADOM_BPT3 S-adenosyl-L-methionine hydrolase
VOG00189	17	16	Xu	REFSEQ hypothetical protein
VOG00190	94	87	Xu	REFSEQ hypothetical protein
VOG00191	24	6	Xu	REFSEQ hypothetical protein
VOG00192	27	15	Xu	REFSEQ hypothetical protein
VOG00193	3394	3157	XhXpXrXs	sp|P16009|NEEDL_BPT4 Pre-baseplate central spike protein Gp5
VOG00194	929	920	Xh	sp|Q7Y4Y9|DNMK_BPR69 Deoxynucleotide monophosphate kinase
VOG00195	885	885	XhXp	sp|O64205|LYSB_BPMD2 Endolysin B
VOG00196	74	67	Xu	REFSEQ DUF1642 domain-containing protein
VOG00197	22	15	Xu	REFSEQ hypothetical protein
VOG00198	59	25	Xu	REFSEQ putative virion structural protein
VOG00199	290	270	Xu	sp|P32271|Y06L_BPT4 Uncharacterized 17.7 kDa protein in e-segB intergenic region
VOG00200	64	12	Xu	REFSEQ F-box containing protein
VOG00201	155	155	Xu	REFSEQ hypothetical protein
VOG00202	21	21	Xh	sp|P23214|OAC_BPSFV O-acetyl transferase
VOG00203	16	14	Xu	REFSEQ hypothetical protein
VOG00204	69	69	Xu	REFSEQ hypothetical protein
VOG00205	308	306	Xu	sp|P45911|YQAN_BACSU Uncharacterized protein YqaN
VOG00206	509	502	Xh	sp|P04382|DYR_BPT4 Dihydrofolate reductase
VOG00207	144	142	Xu	REFSEQ hypothetical protein
VOG00208	335	331	XhXr	sp|Q07846|VE1_HPV04 Replication protein E1
VOG00209	66	60	Xu	REFSEQ hypothetical protein
VOG00210	119	119	XhXs	sp|Q9E785|MATRX_BEFVB Matrix protein
VOG00211	51	22	Xu	REFSEQ putative radical SAM superfamily protein
VOG00212	23	11	Xu	REFSEQ hypothetical protein
VOG00213	378	350	Xu	sp|B8HPS9|RNH_CYAP4 Ribonuclease H
VOG00214	24	12	Xh	sp|P11107|HEL10_BPT5 Probable helicase D10
VOG00215	15	15	Xh	sp|Q6QGL2|TFLIV_BPT5 H-N-H endonuclease F-TflIV
VOG00216	218	218	XpXrXs	sp|P03724|GP14_BPT7 Internal virion protein gp14
VOG00217	85	85	Xr	sp|P68928|TERS_BPSF6 Terminase small subunit
VOG00218	36	29	Xu	REFSEQ hypothetical protein
VOG00219	206	206	Xr	sp|P54307|TERS_BPSPP Terminase small subunit
VOG00220	73	72	XhXp	sp|Q37896|ENLYS_BPB03 Endolysin
VOG00221	60	57	Xu	sp|P06022|ACTC_BPMU Late transcription activator C
VOG00222	504	471	Xh	sp|P32277|RLIG2_BPT4 RNA ligase 2
VOG00223	203	203	Xu	REFSEQ holin
VOG00224	17	17	Xh	sp|Q37976|AEPE_BPA18 L-alanyl-D-glutamate peptidase
VOG00225	33	33	Xh	sp|P44662|Y361_HAEIN Probable iron transport system ATP-binding protein HI_0361
VOG00226	97	91	Xu	REFSEQ hypothetical protein
VOG00227	82	78	XhXr	sp|P32270|DDA_BPT4 ATP-dependent DNA helicase dda
VOG00228	112	38	Xh	sp|Q5UQC9|UBC1_MIMIV Probable ubiquitin-conjugating enzyme E2 L460
VOG00229	117	113	Xu	REFSEQ hypothetical protein
VOG00230	77	69	Xu	REFSEQ hypothetical protein
VOG00231	327	327	XhXpXrXs	sp|P03726|EXLYS_BPT7 Peptidoglycan transglycosylase gp16
VOG00232	229	147	Xu	sp|P39240|Y05I_BPT4 Uncharacterized 21.1 kDa protein in mobD-ri intergenic region
VOG00233	93	93	Xu	REFSEQ hypothetical protein
VOG00234	53	46	Xu	REFSEQ hypothetical protein
VOG00235	29	24	Xu	REFSEQ hypothetical protein
VOG00236	37	25	Xu	REFSEQ hypothetical protein
VOG00237	48	28	Xu	REFSEQ HNH endonuclease
VOG00238	102	74	Xu	sp|Q8QL20|Y356_SIRV1 Uncharacterized protein 356
VOG00239	400	391	Xh	sp|D2XNR2|FLOT6_MEDTR Flotillin-like protein 6
VOG00240	20	19	Xu	sp|Q27YG8|YORF3_NORAV Uncharacterized ORF3 protein
VOG00241	34	33	Xu	sp|O64250|VG59_BPMD2 Gene 59 protein
VOG00242	28	28	Xu	REFSEQ hypothetical protein
VOG00243	33	28	Xu	REFSEQ hypothetical protein
VOG00244	192	163	Xu	REFSEQ DNA polymerase
VOG00245	151	145	Xu	REFSEQ hypothetical protein
VOG00246	260	198	Xs	sp|D6RRG7|ORF10_BPKPP Structural protein ORF10
VOG00247	59	59	Xu	REFSEQ hypothetical protein
VOG00248	229	229	Xu	REFSEQ DUF4054 domain-containing protein
VOG00249	479	479	Xh	sp|O48499|D14_BPT5 Protein D14
VOG00250	234	233	Xu	REFSEQ hypothetical protein
VOG00251	255	254	Xu	REFSEQ hypothetical protein
VOG00252	27	27	XhXr	sp|P10277|PRIM_BPP4 Putative P4-specific DNA primase
VOG00253	30	24	Xs	sp|Q5UQN7|CAPS3_MIMIV Probable capsid protein 3
VOG00254	65	62	XhXp	sp|Q3T4L9|HOLIN_BPPRD Holin
VOG00255	13	13	Xu	REFSEQ esterase
VOG00256	121	121	XhXr	sp|P03707|TERS_LAMBD Terminase small subunit
VOG00257	49	37	Xh	sp|P23992|TOPS_BPT4 DNA topoisomerase small subunit
VOG00258	21	13	Xh	sp|I1S2K2|CHITO_GIBZE Chitooligosaccharide oxidase
VOG00259	152	150	Xu	sp|Q05292|VG77_BPML5 Gene 77 protein
VOG00260	39	38	Xh	sp|O59413|DEGLY_PYRHO Deglycase PH1704
VOG00261	202	199	Xu	REFSEQ tail protein
VOG00262	1069	785	XhXp	sp|P06855|KIPN_BPT4 Polynucleotide kinase
VOG00263	729	723	Xp	sp|P04521|EXO1_BPT4 Exonuclease subunit 1
VOG00264	76	49	Xu	REFSEQ hypothetical protein
VOG00265	250	249	Xh	sp|Q8ZNY9|PRP1_SALTY Serine/threonine-protein phosphatase 1
VOG00266	2961	2874	Xu	sp|O64206|VG13_BPMD2 Gene 13 protein
VOG00267	29	29	Xu	REFSEQ hypothetical protein
VOG00268	74	43	Xu	sp|P03049|RMNT_BPP22 Regulatory protein mnt
VOG00269	24	24	Xu	REFSEQ hypothetical protein
VOG00270	118	70	Xu	sp|A4GZ95|ORF3_TTVG1 Uncharacterized ORF3 protein
VOG00271	15	15	XhXpXs	sp|P03748|FIBER_BPT7 Tail fiber protein
VOG00272	91	91	Xu	REFSEQ holin
VOG00273	100	57	XhXs	sp|P21057|A34_VACCC Protein A34
VOG00274	26	24	Xu	REFSEQ hypothetical protein
VOG00275	849	791	XhXr	sp|Q38087|DPOL_BPR69 DNA-directed DNA polymerase
VOG00276	58	57	Xu	sp|Q38423|GP30_BPSP1 Gene 30 protein
VOG00277	35	19	XhXp	sp|Q77MQ6|IL8H_GAHVM Viral interleukin-8 homolog
VOG00278	382	379	Xu	sp|P39242|Y05G_BPT4 Uncharacterized 38.9 kDa protein in nrdC-mobD intergenic region
VOG00279	152	151	Xu	REFSEQ hypothetical protein
VOG00280	92	90	Xh	sp|C7IZ16|GNA2_ORYSJ Probable glucosamine 6-phosphate N-acetyltransferase 2
VOG00281	618	617	Xu	sp|O31948|YONJ_BACSU SPbeta prophage-derived uncharacterized protein YonJ
VOG00282	143	78	Xu	REFSEQ hypothetical protein
VOG00283	132	131	Xu	REFSEQ hypothetical protein
VOG00284	78	56	Xu	REFSEQ hypothetical protein
VOG00285	171	95	Xu	REFSEQ hypothetical protein
VOG00286	42	40	Xu	REFSEQ hypothetical protein
VOG00287	89	89	Xu	REFSEQ hypothetical protein
VOG00288	18	3	Xu	REFSEQ hypothetical protein
VOG00289	17	3	Xu	REFSEQ hypothetical protein
VOG00290	31	31	Xu	REFSEQ LexA family transcriptional regulator
VOG00291	15	15	Xu	sp|Q5UPT4|YL247_MIMIV Uncharacterized HNH endonuclease L247
VOG00292	636	378	XhXs	sp|P04535|CAPSH_BPT4 Major capsid protein
VOG00293	972	751	Xr	sp|P00471|TYSY_BPT4 Thymidylate synthase
VOG00294	945	944	Xs	sp|Q05229|VG23_BPML5 Major tail protein Gp23
VOG00295	67	60	Xu	sp|Q05287|VG72_BPML5 Gene 72 protein
VOG00296	123	118	XhXr	sp|O57044|RDRP_HV19S Probable RNA-directed RNA polymerase
VOG00297	32	32	Xh	sp|I6XEI5|LYS25_MYCTU Putative peptidoglycan hydrolase Rv2525c
VOG00298	22	11	Xu	REFSEQ ORF14
VOG00299	17	17	Xu	sp|Q5UPT5|YL246_MIMIV Uncharacterized protein L246
VOG00300	60	52	Xu	REFSEQ hypothetical protein
VOG00301	199	162	XhXs	sp|P0DOL5|E10_VAR67 Probable FAD-linked sulfhydryl oxidase E10
VOG00302	21	11	Xh	sp|Q9C5U0|AHK4_ARATH Histidine kinase 4
VOG00303	22	20	Xu	REFSEQ hypothetical protein
VOG00304	241	241	Xu	REFSEQ hypothetical protein
VOG00305	71	71	XhXrXs	sp|P0CJ94|MVP_BCMNN P3N-PIPO polyprotein
VOG00306	58	57	Xu	REFSEQ hypothetical protein
VOG00307	158	88	Xu	sp|O10373|Y145_NPVOP Uncharacterized 11.0 kDa protein
VOG00308	61	61	Xu	sp|P68661|YBCO_ECOLI Putative nuclease YbcO
VOG00309	168	93	Xu	REFSEQ high light inducible protein
VOG00310	743	742	Xh	sp|O21902|SSB_BPLSK SSB protein
VOG00311	48	24	Xu	REFSEQ hypothetical protein
VOG00312	13	11	Xu	REFSEQ hypothetical protein
VOG00313	123	121	Xu	REFSEQ hypothetical protein
VOG00314	12	12	Xu	REFSEQ tail fibers protein
VOG00315	38	38	Xu	REFSEQ hypothetical protein
VOG00316	13	13	Xu	REFSEQ hypothetical protein
VOG00317	110	110	Xu	REFSEQ hypothetical protein
VOG00318	21	21	XhXs	sp|Q38442|GP7_BPSPP Minor head protein GP7
VOG00319	85	70	Xs	sp|Q89250|CPRT_SBWMN 84 kDa readthrough protein
VOG00320	50	48	Xh	sp|Q07G10|ALKB8_XENTR Alkylated DNA repair protein alkB homolog 8
VOG00321	160	133	Xu	sp|O34449|YOQD_BACSU SPbeta prophage-derived putative antirepressor protein YoqD
VOG00322	70	70	Xu	REFSEQ hypothetical protein
VOG00323	67	67	Xu	sp|P03766|Y290_LAMBD Uncharacterized nin region protein ORF290
VOG00324	92	92	Xu	REFSEQ hypothetical protein
VOG00325	140	140	Xs	sp|O48448|COMPL_BPSPP Tail completion protein gp17
VOG00326	69	69	Xu	sp|O48429|REGQ_BPH19 Antitermination protein Q
VOG00327	130	85	Xu	sp|P03756|EA22_LAMBD Protein ea22
VOG00328	74	64	Xu	REFSEQ hypothetical protein
VOG00329	833	447	Xh	sp|A0QTG3|WHIB2_MYCS2 Transcriptional regulator WhiB2
VOG00330	60	59	Xu	REFSEQ DUF771 domain-containing protein
VOG00331	27	14	XhXpXrXs	sp|C0MHL9|POLG_SAFV Genome polyprotein
VOG00332	142	110	XhXpXs	sp|P33059|H3_VAR67 Envelope protein H3
VOG00333	28	28	Xu	REFSEQ hypothetical protein
VOG00334	114	113	XhXp	sp|P03706|ENLYS_LAMBD Endolysin
VOG00335	89	89	Xu	REFSEQ hypothetical protein
VOG00336	445	441	XhXp	sp|Q38156|DAM_BPT1 DNA N-6-adenine-methyltransferase
VOG00337	231	231	Xu	REFSEQ hypothetical protein
VOG00338	41	25	Xh	sp|P32231|VC01_SWPVK Putative Ig-like domain-containing protein C1
VOG00339	65	32	Xh	sp|Q6GZV6|019R_FRG3G Putative serine/threonine-protein kinase 019R
VOG00340	45	12	Xu	REFSEQ hypothetical protein
VOG00341	31	9	Xu	REFSEQ hypothetical protein
VOG00342	80	72	Xu	sp|Q5UPH8|YR106_MIMIV Uncharacterized protein R106
VOG00343	207	206	Xu	REFSEQ terminase small subunit P27 family
VOG00344	18	18	XhXr	sp|A4ZU91|DPOL_ABVP DNA polymerase
VOG00345	1121	1088	Xh	sp|P69924|RIR2_ECOLI Ribonucleoside-diphosphate reductase 1 subunit beta
VOG00346	237	74	Xu	REFSEQ hypothetical protein
VOG00347	67	56	Xu	REFSEQ hypothetical protein
VOG00348	16	8	Xu	sp|Q91G76|VF019_IIV6 Uncharacterized protein 019R
VOG00349	578	468	XhXr	sp|P00573|RPOL_BPT7 T7 RNA polymerase
VOG00350	584	370	XhXs	sp|P17173|TAP51_BPT4 Baseplate hub assembly protein gp51
VOG00351	153	153	Xu	REFSEQ hypothetical protein
VOG00352	23	21	Xu	REFSEQ neck passage structure
VOG00353	71	70	Xh	sp|Q7T6X6|GFAT_MIMIV Probable glutamine--fructose-6-phosphate aminotransferase [isomerizing]
VOG00354	24	24	Xu	REFSEQ putative tail fiber protein
VOG00355	134	134	Xu	REFSEQ hypothetical protein
VOG00356	1022	1012	Xu	sp|Q05235|VG28_BPML5 Minor tail protein Gp28
VOG00357	33	33	Xs	sp|Q38580|SCAF_BPSPP Capsid assembly scaffolding protein
VOG00358	345	345	XhXs	sp|D6RRG1|CAPSD_BPKPP Major capsid protein
VOG00359	77	76	Xu	REFSEQ hypothetical protein
VOG00360	173	143	XhXr	sp|P30876|RPB2_HUMAN DNA-directed RNA polymerase II subunit RPB2
VOG00361	22	22	Xu	REFSEQ hypothetical protein
VOG00362	61	43	Xu	sp|Q8QL40|Y59_SIRV1 Uncharacterized protein 59
VOG00363	89	89	XpXs	sp|O56129|CAPSD_PCV2 Capsid protein
VOG00364	62	20	Xu	sp|Q5UPC8|YL054_MIMIV Uncharacterized protein L54
VOG00365	229	130	XhXpXs	sp|P04011|VP2_POVLY Minor capsid protein VP2
VOG00366	358	356	XhXpXs	sp|P31340|SPIKE_BPP2 Spike protein
VOG00367	159	153	XhXr	sp|C5IY43|NS1_HBOC4 Initiator protein NS1
VOG00368	196	195	Xr	sp|Q9MCN8|RUSA_BPHK7 Crossover junction endodeoxyribonuclease rusA
VOG00369	382	375	Xs	sp|P11110|NECK1_BPT4 Neck protein gp13
VOG00370	129	127	Xu	REFSEQ hypothetical protein
VOG00371	61	60	Xu	REFSEQ hypothetical protein
VOG00372	39	38	Xu	sp|P03798|Y53_BPT7 Protein 5.3
VOG00373	59	59	Xu	REFSEQ hypothetical protein
VOG00374	48	20	Xu	REFSEQ hypothetical protein
VOG00375	14	13	Xu	REFSEQ hypothetical protein
VOG00376	155	155	Xu	sp|P18057|Y02D_BPT4 Uncharacterized 14.1 kDa protein in imm-Gp43 intergenic region
VOG00377	27	25	Xu	REFSEQ hypothetical protein
VOG00378	340	143	Xu	sp|P39254|Y04O_BPT4 Uncharacterized 36.3 kDa protein in nrdC-mobD intergenic region
VOG00379	18	2	Xu	REFSEQ hypothetical protein
VOG00380	66	61	Xu	REFSEQ hypothetical protein
VOG00381	196	195	Xu	REFSEQ CHAP domain-containing protein
VOG00382	41	32	Xu	sp|Q51647|YISX_BURM1 Insertion element IS401 uncharacterized 12.4 kDa protein
VOG00383	12	11	XpXs	sp|P07067|FIB37_BPT2 Long tail fiber protein p37
VOG00384	342	337	Xu	sp|P15032|RECE_ECOLI Exodeoxyribonuclease 8
VOG00385	139	103	Xu	REFSEQ hypothetical protein
VOG00386	12	12	Xu	REFSEQ hypothetical protein
VOG00387	79	78	Xh	sp|P20703|UVSW_BPT4 ATP-dependent DNA helicase uvsW
VOG00388	174	167	Xu	REFSEQ hypothetical protein
VOG00389	33	30	Xu	REFSEQ hypothetical protein
VOG00390	65	65	Xu	sp|O64200|VG04_BPMD2 Gene 4 protein
VOG00391	56	53	Xu	REFSEQ tail assembly chaperone
VOG00392	12	12	Xu	REFSEQ endolysin
VOG00393	21	21	Xu	REFSEQ hypothetical protein
VOG00394	12	12	Xh	sp|O64299|EXO2_BPR69 Exonuclease subunit 2
VOG00395	14	14	Xu	sp|Q03547|VEAE_BPP22 Eae protein
VOG00396	544	543	XhXs	sp|Q38442|GP7_BPSPP Minor head protein GP7
VOG00397	34	34	Xu	REFSEQ hemolysin XhlA family protein
VOG00398	57	33	Xu	sp|O57167|C10_VACCA Protein C10
VOG00399	325	194	XhXs	sp|Q38424|ALT_BPT2 NAD(+)--arginine ADP-ribosyltransferase
VOG00400	93	24	Xu	REFSEQ putative virion structural protein
VOG00401	298	294	Xs	sp|P39234|NEED5_BPT4 Baseplate puncturing device gp5.4
VOG00402	126	126	Xu	REFSEQ hypothetical protein
VOG00403	224	224	Xu	REFSEQ holin
VOG00404	30	30	Xp	sp|P00641|ENDO_BPT7 Endonuclease I
VOG00405	17	9	Xu	REFSEQ hypothetical protein
VOG00406	62	38	Xh	sp|P0AGC9|QACE_ECOLX Quaternary ammonium compound-resistance protein QacE
VOG00407	63	26	Xu	sp|Q5UQZ0|YR895_MIMIV Uncharacterized protein R895
VOG00408	30	30	Xu	REFSEQ hypothetical protein
VOG00409	14	13	Xu	REFSEQ HNH endonuclease
VOG00410	20	16	Xu	REFSEQ hypothetical protein
VOG00411	32	32	Xu	REFSEQ hypothetical protein
VOG00412	28	28	Xu	REFSEQ hypothetical protein
VOG00413	34	33	Xu	REFSEQ hypothetical protein
VOG00414	75	71	Xu	REFSEQ hypothetical protein
VOG00415	541	541	Xu	sp|Q05227|VG21_BPML5 Gene 21 protein
VOG00416	58	58	Xu	sp|Q03209|P78_NPVAC Protein P78/83
VOG00417	43	40	Xh	sp|P02466|CO1A2_RAT Collagen alpha-2(I) chain
VOG00418	104	102	Xu	sp|P03765|NINB_LAMBD Protein ninB
VOG00419	42	41	Xu	REFSEQ HNH endonuclease
VOG00420	32	32	Xr	sp|P03688|VRPO_LAMBD Replication protein O
VOG00421	85	78	XhXs	sp|Q5UQ50|COLL6_MIMIV Collagen-like protein 6
VOG00422	36	36	Xr	sp|P09504|P0_TYYVF Suppressor of silencing P0
VOG00423	115	115	XhXrXs	sp|P89876|POLG_LMVE Genome polyprotein
VOG00424	45	41	Xh	sp|P06653|ALYS_STRPN Autolysin
VOG00425	56	18	Xu	sp|Q5UPJ3|YL116_MIMIV Uncharacterized protein L116
VOG00426	36	22	Xu	REFSEQ hypothetical protein
VOG00427	20	11	Xu	REFSEQ hypothetical protein
VOG00428	36	35	Xh	sp|Q4JC00|HELS_SULAC ATP-dependent DNA helicase Hel308
VOG00429	24	8	Xu	REFSEQ hypothetical protein
VOG00430	102	101	Xu	REFSEQ hypothetical protein
VOG00431	35	35	Xu	REFSEQ hypothetical protein
VOG00432	29	18	XhXr	sp|P43138|APEX1_RAT DNA-(apurinic or apyrimidinic site) endonuclease
VOG00433	26	5	Xp	sp|F5HF68|VIRF1_HHV8P VIRF-1
VOG00434	361	361	XhXp	sp|Q38134|HOLIN_BPR1T Holin
VOG00435	744	744	Xu	sp|O64262|VG69_BPMD2 Gene 69 protein
VOG00436	60	52	Xu	REFSEQ hypothetical protein
VOG00437	11	11	Xu	REFSEQ hypothetical protein
VOG00438	39	39	Xu	REFSEQ hypothetical protein
VOG00439	58	56	Xh	sp|B2J384|SYK_NOSP7 Lysine--tRNA ligase
VOG00440	67	36	Xh	sp|Q5UPT0|LONH_MIMIV Lon protease homolog
VOG00441	39	34	Xh	sp|O31986|SUNS_BACSU SPbeta prophage-derived glycosyltransferase SunS
VOG00442	40	34	XhXpXs	sp|P13390|FIBL1_BPT5 Side tail fiber protein pb1
VOG00443	97	97	Xu	sp|P41729|Y098_GVCL Uncharacterized 41.0 kDa protein in P143-LEF5 intergenic region
VOG00444	71	71	Xu	sp|P10426|YIM2_BPPH1 Uncharacterized immunity region protein 2
VOG00445	172	172	Xu	REFSEQ dUTPase
VOG00446	59	41	Xu	sp|Q5UNY3|YL729_MIMIV Uncharacterized protein L729
VOG00447	126	91	XhXpXs	sp|Q8SCY1|EXLYS_BPDPK Peptidoglycan hydrolase gp181
VOG00448	100	72	Xu	REFSEQ hypothetical protein
VOG00449	392	385	XhXs	sp|P17172|BP27_BPT4 Baseplate central spike complex protein gp27
VOG00450	53	30	Xu	REFSEQ hypothetical protein
VOG00451	45	36	Xh	sp|Q8QL34|Y335_SIRV1 Uncharacterized glycosyltransferase 335
VOG00452	95	4	Xu	REFSEQ hypothetical protein
VOG00453	38	35	Xu	REFSEQ hypothetical protein
VOG00454	86	43	Xh	sp|P68636|CRMB_CAMPM Soluble TNF receptor II
VOG00455	17	17	XhXpXs	sp|P10930|FIB12_BPT4 Short tail fiber protein gp12
VOG00456	38	36	Xu	sp|Q1KZ54|P24_CILVC Uncharacterized protein p24
VOG00457	64	63	XhXpXrXs	sp|Q65900|POLG_CX16G Genome polyprotein
VOG00458	396	390	Xu	sp|O31907|YORG_BACSU SPbeta prophage-derived uncharacterized protein YorG
VOG00459	125	125	Xu	REFSEQ terminase
VOG00460	29	29	Xs	sp|P0C778|MP2_CARMS Double gene block protein 2
VOG00461	45	44	XhXs	sp|P07613|L2_VACCW Protein L2
VOG00462	798	586	XhXr	sp|O64301|LOADL_BPR69 Sliding-clamp-loader large subunit
VOG00463	92	91	Xs	sp|B0ZSH1|TMP_BPHA1 Probable tape measure protein
VOG00464	47	47	Xu	REFSEQ hypothetical protein
VOG00465	215	212	Xr	sp|P20313|SSB_BPT3 Single-stranded DNA-binding protein
VOG00466	259	254	Xu	sp|P44180|Y1405_HAEIN Uncharacterized protein HI_1405
VOG00467	102	84	Xu	REFSEQ hypothetical protein
VOG00468	124	122	Xh	sp|Q06717|GSTG_BPT2 Beta-glucosyl-HMC-alpha-glucosyl-transferase
VOG00469	17	14	Xu	sp|P39241|MOBD_BPT4 Probable mobile endonuclease D
VOG00470	56	56	Xu	REFSEQ hypothetical protein
VOG00471	16	16	Xh	sp|P39800|XLYA_BACSU N-acetylmuramoyl-L-alanine amidase XlyA
VOG00472	109	93	Xu	REFSEQ hypothetical protein
VOG00473	83	83	Xu	REFSEQ hypothetical protein
VOG00474	20	15	XhXs	sp|Q5UQ13|COLL2_MIMIV Collagen-like protein 2
VOG00475	279	279	XhXp	sp|P39503|SPAN2_BPT4 Spanin, outer lipoprotein subunit
VOG00476	28	13	Xu	sp|Q5UQ61|YR661_MIMIV Uncharacterized protein R661
VOG00477	44	43	XhXp	sp|O48470|HOL24_BPSPP Holin-like protein 24.1
VOG00478	189	183	Xu	sp|P39416|Y00F_BPT4 Uncharacterized 19.7 kDa protein in motB-dexA intergenic region
VOG00479	140	140	Xu	REFSEQ hypothetical protein
VOG00480	366	365	Xs	sp|P20324|SCAF_BPT3 Capsid assembly scaffolding protein
VOG00481	53	15	Xu	REFSEQ hypothetical protein
VOG00482	353	352	Xr	sp|P03693|TERS_BPT7 Terminase, small subunit gp18
VOG00483	17	16	Xu	REFSEQ hypothetical protein
VOG00484	22	18	Xu	REFSEQ hypothetical protein
VOG00485	169	158	Xh	sp|P07068|PIN_BPT4 Host protease inhibitor
VOG00486	16	15	Xu	REFSEQ hypothetical protein
VOG00487	76	38	Xu	REFSEQ hypothetical protein
VOG00488	17	7	Xu	REFSEQ hypothetical protein
VOG00489	118	52	XhXr	sp|A5UH19|RPOC_HAEIG DNA-directed RNA polymerase subunit beta'
VOG00490	38	38	Xu	REFSEQ capsid maturation protease
VOG00491	238	208	Xu	REFSEQ hypothetical protein
VOG00492	9	6	Xu	REFSEQ tail fiber protein
VOG00493	15	15	XhXs	sp|B0FIH7|FIB11_BPE32 Probable tail fiber protein
VOG00494	47	46	XhXr	sp|B0R7H7|RFCS_HALS3 Replication factor C small subunit
VOG00495	190	187	Xu	sp|Q05247|VG37_BPML5 Gene 37 protein
VOG00496	111	51	Xu	sp|Q5UP23|YR260_MIMIV DnaJ-like protein R260
VOG00497	1508	913	XrXs	sp|O64219|TAP25_BPMD2 Tail assembly protein Gp25
VOG00498	38	38	Xu	REFSEQ hypothetical protein
VOG00499	61	61	Xh	sp|Q16774|KGUA_HUMAN Guanylate kinase
VOG00500	20	20	XhXp	sp|P06855|KIPN_BPT4 Polynucleotide kinase
VOG00501	58	58	Xu	REFSEQ hypothetical protein
VOG00502	90	88	Xu	REFSEQ hypothetical protein
VOG00503	348	348	XhXp	sp|P39504|SPAN1_BPT4 Spanin, inner membrane subunit
VOG00504	24	24	Xu	REFSEQ hypothetical protein
VOG00505	27	23	Xu	sp|P15075|HDNUC_BPT4 Head completion nuclease
VOG00506	336	322	Xp	sp|P00641|ENDO_BPT7 Endonuclease I
VOG00507	13	10	Xu	sp|Q8QVL5|ORF3_TTVF1 Uncharacterized ORF3 protein
VOG00508	235	234	Xu	REFSEQ VRR-NUC domain-containing protein
VOG00509	21	21	Xu	REFSEQ hypothetical protein
VOG00510	394	393	Xu	sp|P04533|VG57B_BPT4 Gene 57B protein
VOG00511	120	120	XhXs	sp|O64325|COMPL_BPN15 Tail completion protein
VOG00512	30	3	Xu	REFSEQ membrane protein EE40
VOG00513	70	58	Xs	sp|Q5UP30|YL851_MIMIV Uncharacterized protein L851
VOG00514	35	34	Xu	sp|Q197E1|VF201_IIV3 Putative Bro-N domain-containing protein 019R
VOG00515	27	23	XhXp	sp|P04297|K1_VACCW Interferon antagonist K1L
VOG00516	16	16	Xu	REFSEQ hypothetical protein
VOG00517	59	58	Xu	sp|Q3V4V8|Y189_ATV Putative zinc finger protein ORF189
VOG00518	14	12	Xu	REFSEQ hypothetical protein
VOG00519	37	37	Xu	REFSEQ hypothetical protein
VOG00520	18	10	Xu	REFSEQ hypothetical protein
VOG00521	35	27	Xu	REFSEQ hypothetical protein
VOG00522	12	9	Xu	REFSEQ hypothetical protein
VOG00523	46	46	Xu	REFSEQ portal protein
VOG00524	13	13	Xu	sp|P18305|443R_IIV6 Uncharacterized protein 443R
VOG00525	90	87	XhXs	sp|P25478|SCAF_BPP2 Capsid assembly scaffolding protein
VOG00526	35	32	Xs	sp|P85503|STRU3_BPPAJ Structural protein 3
VOG00527	51	50	XhXs	sp|P0DSW1|A13_VAR67 Virion membrane protein A13
VOG00528	162	154	Xu	REFSEQ hypothetical protein
VOG00529	47	47	Xu	sp|Q8QL42|Y207_SIRV1 Uncharacterized protein 207
VOG00530	60	16	Xu	sp|Q5UQY7|YR898_MIMIV Uncharacterized protein R898
VOG00531	15	10	Xu	REFSEQ hypothetical protein
VOG00532	63	63	XhXp	sp|Q37975|HOLIN_BPA18 Putative antiholin
VOG00533	95	79	Xu	REFSEQ hypothetical protein
VOG00534	257	256	XhXs	sp|Q6QGD9|HCP_BPT5 Head completion protein
VOG00535	75	21	Xu	REFSEQ hypothetical protein
VOG00536	65	60	Xu	REFSEQ hypothetical protein
VOG00537	13	10	XpXrXs	sp|Q6XQC4|TMP_BPT1 Tape measure protein
VOG00538	16	10	Xh	sp|O82150|FTSH_TOBAC ATP-dependent zinc metalloprotease FTSH, chloroplastic
VOG00539	65	56	Xu	REFSEQ hypothetical protein
VOG00540	25	10	Xu	REFSEQ virion structural protein
VOG00541	22	21	Xu	REFSEQ hypothetical protein
VOG00542	27	26	Xu	REFSEQ hypothetical protein
VOG00543	50	47	Xu	REFSEQ hypothetical protein
VOG00544	65	65	Xu	REFSEQ hypothetical protein
VOG00545	9	9	Xu	REFSEQ RNA-dependent RNA polymerase
VOG00546	81	80	XhXrXs	sp|Q5UPX7|RPO5_MIMIV DNA-directed RNA polymerase subunit 5
VOG00547	20	17	Xu	REFSEQ hypothetical protein
VOG00548	14	14	XhXpXs	sp|P03744|FIB37_BPT4 Long-tail fiber protein gp37
VOG00549	52	52	Xu	REFSEQ hypothetical protein
VOG00550	59	59	Xu	sp|Q8QL42|Y207_SIRV1 Uncharacterized protein 207
VOG00551	14	2	Xu	REFSEQ hypothetical protein
VOG00552	777	435	Xh	sp|P07065|TOP5_BPT4 DNA topoisomerase medium subunit
VOG00553	149	148	XhXr	sp|P46850|RTCB_ECOLI RNA-splicing ligase RtcB
VOG00554	62	21	Xu	REFSEQ hypothetical protein
VOG00555	146	146	Xu	sp|O64268|VG87_BPMD2 Gene 87 protein
VOG00556	38	38	Xu	sp|Q04580|VNBP_SHVX 14.7 kDa protein
VOG00557	82	66	Xu	REFSEQ terminase
VOG00558	399	385	XpXrXs	sp|P03728|PORTL_BPT7 Portal protein
VOG00559	60	58	Xr	sp|Q5UQK9|RFCL_MIMIV Putative replication factor C large subunit
VOG00560	9	8	Xu	REFSEQ hypothetical protein
VOG00561	258	255	Xu	REFSEQ hypothetical protein
VOG00562	44	44	Xu	REFSEQ hypothetical protein
VOG00563	16	16	Xu	REFSEQ tape measure protein
VOG00564	18	10	Xu	REFSEQ hypothetical protein
VOG00565	94	77	Xu	REFSEQ hypothetical protein
VOG00566	56	56	XhXp	sp|P06023|GAM_BPMU Putative DNA ends protecting protein gam
VOG00567	706	674	XhXr	sp|P16006|DCTD_BPT4 Deoxycytidylate deaminase
VOG00568	45	16	Xu	sp|Q5URA4|YL144_MIMIV Uncharacterized protein L144
VOG00569	19	11	Xu	REFSEQ hypothetical protein
VOG00570	14	14	Xu	REFSEQ head-tail connector protein
VOG00571	9	9	Xu	REFSEQ tail protein
VOG00572	192	192	Xu	REFSEQ hypothetical protein
VOG00573	12	12	Xu	REFSEQ hypothetical protein
VOG00574	73	72	XhXr	sp|P09506|P1_TYYVF Protein P1
VOG00575	54	50	Xu	sp|P24654|Y004_NPVAC Uncharacterized 17.6 kDa protein in CTL-LEF2 intergenic region
VOG00576	57	44	Xh	sp|P26195|CH10_TATMI Co-chaperonin GroES
VOG00577	27	27	XhXr	sp|P54634|POLG_LORDV Genome polyprotein
VOG00578	136	126	Xu	sp|Q9J5H2|V029_FOWPN Putative peptidyl-tRNA hydrolase
VOG00579	167	161	Xu	REFSEQ hypothetical protein
VOG00580	81	81	Xu	REFSEQ HK97 gp10 family protein
VOG00581	24	19	Xu	REFSEQ hypothetical protein
VOG00582	181	178	Xs	sp|Q9QBU3|CAPSD_POLVP Capsid protein
VOG00583	77	25	Xs	sp|Q5UNW2|YR706_MIMIV Uncharacterized protein R706
VOG00584	31	26	Xu	REFSEQ hypothetical protein
VOG00585	102	101	XhXrXs	sp|P0CK08|MVP_SBMVN P3N-PIPO polyprotein
VOG00586	206	190	Xu	REFSEQ hypothetical protein
VOG00587	9	9	Xu	REFSEQ tape measure protein
VOG00588	29	16	Xu	sp|Q5UP88|YR010_MIMIV Uncharacterized protein R10
VOG00589	113	112	Xu	REFSEQ hypothetical protein
VOG00590	80	80	Xu	REFSEQ DUF1833 family protein
VOG00591	104	104	Xu	sp|O34055|ARPU_BPO12 Putative autolysin regulatory protein ArpU
VOG00592	44	38	Xr	sp|P16942|T629_SHISO Transposase for insertion sequence element IS629
VOG00593	42	39	Xu	REFSEQ hypothetical protein
VOG00594	188	184	Xu	REFSEQ hypothetical protein
VOG00595	18	14	Xh	sp|Q5UQ76|YR519_MIMIV Putative zinc metalloproteinase R519
VOG00596	43	43	Xu	REFSEQ hypothetical protein
VOG00597	21	14	Xh	sp|Q07943|VDP_BOMMO Vitellin-degrading protease
VOG00598	209	209	Xu	REFSEQ hypothetical protein
VOG00599	133	133	Xu	REFSEQ virulence-associated E family protein
VOG00600	10	10	Xu	REFSEQ hypothetical protein
VOG00601	17	15	Xu	REFSEQ hypothetical protein
VOG00602	437	436	Xu	sp|P32276|Y12G_BPT4 Uncharacterized 17.1 kDa protein in Gp30-rIII intergenic region
VOG00603	54	53	Xs	sp|O22005|TFA_BPSF5 Probable tail fiber assembly protein
VOG00604	43	43	Xu	REFSEQ E4
VOG00605	83	3	Xu	REFSEQ hypothetical protein
VOG00606	61	60	Xu	REFSEQ hypothetical protein
VOG00607	37	37	XhXr	sp|P04518|RDRP_CARMV RNA-directed RNA polymerase
VOG00608	119	116	Xu	REFSEQ hypothetical protein
VOG00609	318	314	Xh	sp|Q99KQ4|NAMPT_MOUSE Nicotinamide phosphoribosyltransferase
VOG00610	446	445	XhXr	sp|Q67621|AC4_TYCS2 Protein C4
VOG00611	27	11	Xu	REFSEQ hypothetical protein
VOG00612	36	31	Xu	REFSEQ hypothetical protein
VOG00613	50	50	Xu	REFSEQ hypothetical protein
VOG00614	319	312	Xu	sp|Q01434|Y00D_BPT4 Uncharacterized 5.1 kDa protein in Gp39-comCA intergenic region
VOG00615	52	18	Xu	REFSEQ hypothetical protein
VOG00616	16	16	Xs	sp|P03740|TFA_LAMBD Tail fiber assembly protein
VOG00617	81	81	Xu	REFSEQ hypothetical protein
VOG00618	13	13	Xh	sp|Q5UQ62|YR655_MIMIV Putative glycosyltransferase R655
VOG00619	51	51	Xu	REFSEQ hypothetical protein
VOG00620	19	19	Xu	REFSEQ hypothetical protein
VOG00621	24	14	Xu	REFSEQ hypothetical protein
VOG00622	61	61	Xu	REFSEQ hypothetical protein
VOG00623	76	17	Xu	sp|Q5UNT0|YL674_MIMIV Putative BTB/POZ domain-containing protein L674
VOG00624	15	15	Xu	REFSEQ tail protein
VOG00625	259	258	Xu	sp|P17308|Y13B_BPT4 Uncharacterized 11.5 kDa protein in Gp31-cd intergenic region
VOG00626	115	99	Xu	REFSEQ hypothetical protein
VOG00627	25	25	Xu	REFSEQ hypothetical protein
VOG00628	15	15	Xu	REFSEQ hypothetical protein
VOG00629	31	25	Xu	REFSEQ hypothetical protein
VOG00630	28	27	Xu	REFSEQ hypothetical protein
VOG00631	91	91	Xu	REFSEQ hypothetical protein
VOG00632	41	41	Xu	REFSEQ hypothetical protein
VOG00633	49	49	Xu	REFSEQ hypothetical protein
VOG00634	172	171	Xh	sp|P20833|V11_BPT3 Gene 1.1 protein
VOG00635	85	71	Xu	REFSEQ hypothetical protein
VOG00636	48	47	Xu	REFSEQ hypothetical protein
VOG00637	12	12	Xu	sp|P39241|MOBD_BPT4 Probable mobile endonuclease D
VOG00638	66	51	Xu	REFSEQ hypothetical protein
VOG00639	67	67	Xu	sp|P18922|Y16J_BPT4 Uncharacterized 5.1 kDa protein in Gp52-ac intergenic region
VOG00640	120	120	Xu	REFSEQ hypothetical protein
VOG00641	19	13	Xu	REFSEQ hypothetical protein
VOG00642	9	9	Xu	REFSEQ hypothetical protein
VOG00643	18	5	Xu	sp|Q8QL18|Y95_SIRV1 Uncharacterized protein 95
VOG00644	97	97	Xh	sp|Q7N1I2|HICA1_PHOLL Probable mRNA interferase HicA 1
VOG00645	10	10	XpXs	sp|Q6XQB2|FIBER_BPT1 Probable tail fiber protein
VOG00646	11	11	Xu	REFSEQ hypothetical protein
VOG00647	160	158	Xu	REFSEQ BR0599 family protein
VOG00648	43	42	Xu	sp|P76512|YFDP_ECOLI Uncharacterized protein YfdP
VOG00649	13	13	Xu	REFSEQ DUF2190 family protein
VOG00650	14	14	Xu	REFSEQ tail-type lysozyme domain-containing protein
VOG00651	140	138	Xu	REFSEQ hypothetical protein
VOG00652	11	11	Xu	REFSEQ hypothetical protein
VOG00653	487	473	Xu	sp|Q5UQE7|YL479_MIMIV Uncharacterized protein L479
VOG00654	22	21	Xu	REFSEQ hypothetical protein
VOG00655	51	51	Xu	REFSEQ hypothetical protein
VOG00656	23	20	Xu	sp|Q5UQL8|YR424_MIMIV Uncharacterized protein R424
VOG00657	85	85	Xu	sp|P03041|RPC1_BPP22 Transcriptional activator protein C1
VOG00658	115	112	XhXs	sp|P21679|BPD_BP186 Probable baseplate hub protein
VOG00659	24	24	Xu	sp|Q9T1U6|VP02_BPAPS Putative protein P2
VOG00660	8	7	Xu	REFSEQ hypothetical protein
VOG00661	26	25	Xu	REFSEQ hypothetical protein
VOG00662	28	28	Xu	REFSEQ hypothetical protein
VOG00663	57	57	Xu	REFSEQ DUF1351 domain-containing protein
VOG00664	13	7	Xu	REFSEQ hypothetical protein
VOG00665	19	19	Xu	REFSEQ tailspike
VOG00666	17	15	Xh	sp|P24556|LYTA_STAAU Autolysin
VOG00667	48	47	Xu	REFSEQ hypothetical protein
VOG00668	21	21	Xu	sp|O64221|VG27_BPMD2 Minor tail protein Gp27
VOG00669	348	342	Xu	sp|Q05286|VG71_BPML5 Repressor-like immunity protein
VOG00670	98	97	XhXpXrXs	sp|P35837|NEEDL_BPP22 Tail needle protein gp26
VOG00671	11	11	Xu	REFSEQ hypothetical protein
VOG00672	42	42	Xu	REFSEQ hypothetical protein
VOG00673	18	18	Xu	REFSEQ hypothetical protein
VOG00674	391	383	XhXs	sp|P06807|PCPP_BPT4 Prohead core protein protease
VOG00675	48	48	XhXr	sp|P03763|TARGB_BPMU ATP-dependent target DNA activator B
VOG00676	130	116	Xu	sp|O10310|Y053_NPVOP Uncharacterized 17.0 kDa protein
VOG00677	17	17	Xu	REFSEQ head-tail joining protein
VOG00678	67	66	XhXr	sp|A8H161|CCA_SHEPA Multifunctional CCA protein
VOG00679	35	17	Xu	REFSEQ hypothetical protein
VOG00680	75	75	Xu	sp|O64363|VG55_BPN15 Protein gp55
VOG00681	395	387	XhXpXrXs	sp|E1XTG6|PORTL_BPSAV Portal protein
VOG00682	565	565	Xu	sp|O64201|VG05_BPMD2 Gene 5 protein
VOG00683	103	95	XhXp	sp|P03705|HOLIN_LAMBD Antiholin
VOG00684	44	44	Xu	REFSEQ HNH endonuclease
VOG00685	32	31	XhXp	sp|Q9T1X1|SPAN1_BPMU Probable spanin, inner membrane subunit
VOG00686	51	51	XhXp	sp|Q7Y2B9|SPAN1_BPKMV Probable spanin, inner membrane subunit
VOG00687	18	16	Xu	REFSEQ hypothetical protein
VOG00688	9	7	XhXp	sp|Q2NNU1|VIE2_NPVHC E3 ubiquitin-protein ligase IE2
VOG00689	12	11	Xu	REFSEQ putative tail fiber protein
VOG00690	57	56	Xu	sp|Q38665|NINX_BPP22 Putative protein ninX
VOG00691	80	80	XhXrXs	sp|P68317|RP07_VACCW DNA-directed RNA polymerase 7 kDa subunit
VOG00692	15	15	Xu	sp|P33227|STFE_ECOLI Putative uncharacterized protein StfE
VOG00693	382	382	Xu	sp|Q05239|VG30_BPML5 Gene 30 protein
VOG00694	33	31	Xu	sp|P20222|F93_SSV1 Protein F-93
VOG00695	126	125	XhXs	sp|P25477|CAPSD_BPP2 Capsid proteins
VOG00696	12	12	Xs	sp|Q38305|TMP_BPLC2 Probable tape measure protein
VOG00697	44	44	Xu	sp|Q8QL46|Y56B_SIRV1 Uncharacterized protein 56B
VOG00698	40	38	Xu	REFSEQ tail protein
VOG00699	15	15	Xu	sp|Q196V5|VF359_IIV3 Uncharacterized protein 105R
VOG00700	138	135	Xu	sp|Q9XJQ9|GPL_BPPM2 Uncharacterized protein Gp-l
VOG00701	128	128	Xu	REFSEQ hypothetical protein
VOG00702	131	130	Xu	sp|A9CRB8|TAIL_BPMR1 Putative tail protein
VOG00703	160	155	Xu	REFSEQ hypothetical protein
VOG00704	425	423	XhXr	sp|P03691|VR2B_BPT4 Protein rIIB
VOG00705	24	13	Xh	sp|P17365|C13_VACCW Protein C13
VOG00706	17	17	Xu	REFSEQ hypothetical protein
VOG00707	19	19	XrXs	sp|P32503|GAG_SCVLA Major capsid protein
VOG00708	26	26	Xu	REFSEQ hypothetical protein
VOG00709	29	29	Xu	REFSEQ hypothetical protein
VOG00710	347	345	XhXr	sp|P00581|DPOL_BPT7 DNA-directed DNA polymerase
VOG00711	15	13	Xu	REFSEQ hypothetical protein
VOG00712	91	91	Xu	REFSEQ hypothetical protein
VOG00713	34	20	Xu	REFSEQ hypothetical protein
VOG00714	14	14	XhXs	sp|Q5UQ13|COLL2_MIMIV Collagen-like protein 2
VOG00715	191	189	Xu	sp|P36934|VPS_BPP2 Tail completion protein S
VOG00716	46	46	Xu	sp|P77216|YBDN_ECOLI Uncharacterized protein YbdN
VOG00717	103	103	Xu	sp|Q66640|VG36_EHV2 Probable inactive protein kinase 38
VOG00718	71	70	Xu	REFSEQ hypothetical protein
VOG00719	97	96	Xu	REFSEQ hypothetical protein
VOG00720	150	147	Xu	REFSEQ tail family protein
VOG00721	16	10	Xh	sp|P07072|TEV2_BPT4 Intron-associated endonuclease 2
VOG00722	15	14	Xh	sp|Q54DY9|BCS1B_DICDI Probable mitochondrial chaperone BCS1-B
VOG00723	39	28	Xu	sp|Q5UR48|YR569_MIMIV Uncharacterized exonuclease R569
VOG00724	163	132	Xh	sp|Q3L6L4|ST_POVS1 Small t antigen
VOG00725	21	21	Xu	REFSEQ hypothetical protein
VOG00726	9	6	Xu	REFSEQ hypothetical protein
VOG00727	17	17	Xu	REFSEQ hypothetical protein
VOG00728	20	20	Xu	sp|O31881|YOSH_BACSU SPbeta prophage-derived uncharacterized protein YosH
VOG00729	27	27	Xu	sp|Q5UPN4|YL173_MIMIV Uncharacterized protein L173
VOG00730	23	13	Xh	sp|P10835|MTC3_PBCVC Modification methylase CviBIII
VOG00731	47	28	Xu	sp|Q60329|Y014_METJA Uncharacterized protein MJ0014
VOG00732	25	14	Xu	REFSEQ hypothetical protein
VOG00733	47	43	Xu	REFSEQ hypothetical protein
VOG00734	38	23	Xu	sp|Q1I0U1|VP11_MPRVN Uncharacterized protein VP11
VOG00735	62	53	Xu	sp|Q5UQF5|YL491_MIMIV Uncharacterized protein L491
VOG00736	155	141	Xu	sp|Q03183|RINB_BPPHA Transcriptional activator rinB
VOG00737	15	15	Xu	REFSEQ tail protein
VOG00738	40	16	Xu	sp|Q5UPK9|YL138_MIMIV Uncharacterized protein L138
VOG00739	51	51	Xh	sp|Q1RHI6|QUED_RICBR 6-carboxy-5,6,7,8-tetrahydropterin synthase
VOG00740	85	85	Xu	sp|P45932|YQBP_BACSU Uncharacterized protein YqbP
VOG00741	476	474	Xr	sp|P04537|UVSY_BPT4 Recombination protein uvsY
VOG00742	27	21	Xh	sp|Q5UR65|YL620_MIMIV Uncharacterized protein L620
VOG00743	85	85	Xs	sp|Q5UP40|YL872_MIMIV Uncharacterized protein L872
VOG00744	33	29	Xu	sp|P41063|TUM_BP186 SOS operon TUM protein
VOG00745	108	12	Xu	REFSEQ hypothetical protein
VOG00746	7	7	XhXpXs	sp|A9CB96|SPIKE_ADES1 Fiber protein
VOG00747	110	109	Xu	sp|Q5UQQ2|YR450_MIMIV Uncharacterized protein R450
VOG00748	81	64	Xu	REFSEQ major capsid protein
VOG00749	16	11	Xu	REFSEQ hypothetical protein
VOG00750	342	336	XpXs	sp|P15076|DNAPR_BPT4 Terminal DNA protecting protein
VOG00751	16	16	Xu	REFSEQ putative tail fiber protein
VOG00752	10	10	Xu	REFSEQ tail length tape measure family protein
VOG00753	16	16	Xh	sp|P32839|BCS1_YEAST Mitochondrial chaperone BCS1
VOG00754	107	96	Xu	REFSEQ hypothetical protein
VOG00755	28	27	Xp	sp|O57173|F1_VACCA Protein F1
VOG00756	46	7	Xu	REFSEQ hypothetical protein
VOG00757	31	31	Xu	REFSEQ hypothetical protein
VOG00758	60	41	Xu	REFSEQ hypothetical protein
VOG00759	74	74	Xu	REFSEQ lytic transglycosylase domain-containing protein
VOG00760	125	120	XhXrXs	sp|Q8QMV9|MCEL_CWPXB mRNA-capping enzyme catalytic subunit
VOG00761	40	33	Xu	sp|Q5UQY2|YL888_MIMIV Uncharacterized protein L888
VOG00762	10	9	Xu	REFSEQ hypothetical protein
VOG00763	47	47	Xu	sp|P03761|VREN_LAMBD Protein ren
VOG00764	54	20	XpXs	sp|P06725|PP65_HCMVA 65 kDa phosphoprotein
VOG00765	12	11	XhXrXs	sp|P13529|POLG_PPVD Genome polyprotein
VOG00766	8	8	Xu	sp|Q197A5|VF349_IIV3 Putative transcription elongation factor S-II-like protein 055R
VOG00767	41	35	Xu	REFSEQ stabilization protein
VOG00768	10	10	Xu	REFSEQ tail fibers protein
VOG00769	113	97	Xu	sp|O10332|Y079_NPVOP UPF0213 protein ORF82
VOG00770	34	34	Xh	sp|A0KFE0|RIMK_AERHH Probable alpha-L-glutamate ligase
VOG00771	15	15	XhXs	sp|O41253|VP7_RRSVT Microtubule-associated protein VP7
VOG00772	8	7	Xh	sp|P18708|NSF_CRIGR Vesicle-fusing ATPase
VOG00773	43	18	Xu	sp|Q5UQ91|YL531_MIMIV Uncharacterized protein L531
VOG00774	15	15	XpXrXs	sp|D3WAD3|DIT_BPLP2 Distal tail protein
VOG00775	16	14	XhXr	sp|O72157|RDRP_SBMVA Replicase polyprotein P2AB
VOG00776	120	103	Xr	sp|Q01020|TRM3_SHV21 Tripartite terminase subunit 3
VOG00777	91	91	Xu	REFSEQ scaffolding protein
VOG00778	42	19	Xu	REFSEQ F-box containing protein
VOG00779	117	68	XhXrXs	sp|O64312|TAPFS_BPP2 Tail assembly protein E'
VOG00780	10	10	Xu	REFSEQ hypothetical protein
VOG00781	90	88	Xh	sp|P55257|RMLA_YEREN Glucose-1-phosphate thymidylyltransferase
VOG00782	51	51	Xu	REFSEQ hypothetical protein
VOG00783	54	54	Xu	sp|Q8QL48|Y306_SIRV1 Uncharacterized protein 306
VOG00784	38	38	XhXs	sp|P26747|CAPSD_BPP22 Major capsid protein
VOG00785	19	11	Xu	REFSEQ hypothetical protein
VOG00786	64	52	Xu	REFSEQ hypothetical protein
VOG00787	31	23	Xu	REFSEQ hypothetical protein
VOG00788	46	46	Xu	REFSEQ hypothetical protein
VOG00789	191	166	XhXp	sp|P00513|PK_BPT7 Protein kinase 0.7
VOG00790	7	7	Xu	REFSEQ tail assembly protein
VOG00791	51	51	Xu	REFSEQ hypothetical protein
VOG00792	34	34	Xu	REFSEQ DUF2313 domain-containing protein
VOG00793	8	8	Xu	REFSEQ hypothetical protein
VOG00794	88	73	XhXpXs	sp|P36711|SPIKE_ADE12 Fiber protein
VOG00795	34	34	Xu	REFSEQ hypothetical protein
VOG00796	31	31	Xu	REFSEQ putative tail protein
VOG00797	74	74	Xu	REFSEQ hypothetical protein
VOG00798	9	9	XpXs	sp|Q6XQB2|FIBER_BPT1 Probable tail fiber protein
VOG00799	16	9	Xu	REFSEQ hypothetical protein
VOG00800	14	12	XhXr	sp|Q6WI70|DPOL_BPKVM DNA-directed DNA polymerase
VOG00801	38	38	XhXp	sp|P0DOK7|SPAN2_BPP21 Spanin, outer lipoprotein subunit
VOG00802	77	77	Xu	REFSEQ hypothetical protein
VOG00803	9	9	Xu	REFSEQ hypothetical protein
VOG00804	48	47	XrXs	sp|P03515|NCAP_PTPV Nucleoprotein
VOG00805	20	19	Xu	REFSEQ hypothetical protein
VOG00806	15	13	Xu	REFSEQ hypothetical protein
VOG00807	247	247	Xu	sp|Q9T1Q4|VP44_BPAPS Putative nuclease p44
VOG00808	199	199	XhXpXrXs	sp|P03737|TIPM_LAMBD Tail tip protein M
VOG00809	100	73	Xh	sp|P41469|CMTR_NPVAC Cap-specific mRNA (nucleoside-2'-O-)-methyltransferase
VOG00810	25	25	Xu	REFSEQ hypothetical protein
VOG00811	75	57	Xu	REFSEQ hypothetical protein
VOG00812	113	7	Xu	REFSEQ hypothetical protein
VOG00813	137	137	Xu	sp|P03750|Y7_BPT7 Protein 7
VOG00814	9	9	Xu	REFSEQ putative tail fiber
VOG00815	16	16	Xr	sp|Q06392|VSR_SBWMN Suppressor of RNA silencing
VOG00816	105	105	Xu	REFSEQ hypothetical protein
VOG00817	22	22	XhXr	sp|Q6Q305|L_EMARV RNA-directed RNA polymerase L
VOG00818	79	79	Xu	REFSEQ hypothetical protein
VOG00819	136	25	Xu	REFSEQ hypothetical protein
VOG00820	50	25	Xu	REFSEQ hypothetical protein
VOG00821	228	228	XhXp	sp|Q6XQ99|HOLIN_BPT1 Holin
VOG00822	30	19	Xu	REFSEQ hypothetical protein
VOG00823	15	15	Xu	REFSEQ hypothetical protein
VOG00824	36	19	Xu	REFSEQ hypothetical protein
VOG00825	11	10	Xu	REFSEQ hypothetical protein
VOG00826	7	7	Xu	sp|Q05265|VG55_BPML5 Gene 55 protein
VOG00827	30	17	Xu	REFSEQ hypothetical protein
VOG00828	11	11	XpXs	sp|Q6XQB2|FIBER_BPT1 Probable tail fiber protein
VOG00829	68	68	Xu	REFSEQ hypothetical protein
VOG00830	10	10	Xu	REFSEQ AAA-ATPase
VOG00831	21	21	Xu	REFSEQ hypothetical protein
VOG00832	266	266	Xu	REFSEQ hypothetical protein
VOG00833	28	28	Xu	REFSEQ hypothetical protein
VOG00834	70	37	Xu	REFSEQ hypothetical protein
VOG00835	161	161	Xu	REFSEQ hypothetical protein
VOG00836	79	79	Xu	REFSEQ holin
VOG00837	18	17	Xu	REFSEQ hypothetical protein
VOG00838	46	43	Xu	REFSEQ hypothetical protein
VOG00839	25	25	Xu	REFSEQ hypothetical protein
VOG00840	65	64	Xh	sp|P03776|GP04_BPT7 Gene 0.4 protein
VOG00841	36	21	Xu	sp|Q197F5|005L_IIV3 Uncharacterized protein 005L
VOG00842	38	36	Xu	REFSEQ hypothetical protein
VOG00843	21	21	XhXpXrXs	sp|O39928|POLG_HCVEV Genome polyprotein
VOG00844	90	90	Xp	sp|P39510|ARN_BPT4 Anti-restriction endonuclease
VOG00845	18	15	Xu	REFSEQ hypothetical protein
VOG00846	20	15	Xu	REFSEQ hypothetical protein
VOG00847	22	22	Xu	REFSEQ hypothetical protein
VOG00848	64	56	Xu	REFSEQ hypothetical protein
VOG00849	44	44	Xu	REFSEQ hypothetical protein
VOG00850	26	25	Xh	sp|P75979|YMFR_ECOLI Uncharacterized protein YmfR
VOG00851	19	17	Xu	REFSEQ hypothetical protein
VOG00852	104	104	Xu	REFSEQ hypothetical protein
VOG00853	77	74	Xu	REFSEQ hypothetical protein
VOG00854	16	16	Xu	REFSEQ hypothetical protein
VOG00855	49	49	Xu	REFSEQ hypothetical protein
VOG00856	25	22	Xu	REFSEQ hypothetical protein
VOG00857	21	12	Xu	REFSEQ tail assembly chaperone
VOG00858	34	34	Xu	REFSEQ hypothetical protein
VOG00859	53	53	Xu	REFSEQ hypothetical protein
VOG00860	24	7	Xu	REFSEQ hypothetical protein
VOG00861	54	44	Xu	REFSEQ hypothetical protein
VOG00862	38	21	Xu	REFSEQ hypothetical protein
VOG00863	17	17	Xu	REFSEQ hypothetical protein
VOG00864	13	13	Xu	REFSEQ hypothetical protein
VOG00865	11	8	Xs	sp|Q3V4R2|Y800_ATV Structural protein ORF800
VOG00866	22	11	Xu	REFSEQ hypothetical protein
VOG00867	77	16	Xu	REFSEQ hypothetical protein
VOG00868	76	76	Xu	REFSEQ hypothetical protein
VOG00869	35	35	Xu	REFSEQ hypothetical protein
VOG00870	24	22	XhXpXs	sp|Q04830|FIBER_BPK1F Tail spike protein
VOG00871	9	7	Xu	REFSEQ hypothetical protein
VOG00872	120	120	Xu	REFSEQ winged helix-turn-helix domain-containing protein
VOG00873	12	12	Xu	REFSEQ hypothetical protein
VOG00874	21	21	Xu	sp|Q05247|VG37_BPML5 Gene 37 protein
VOG00875	77	77	Xu	REFSEQ hypothetical protein
VOG00876	136	110	Xu	sp|Q05253|VG42_BPML5 Gene 42 protein
VOG00877	22	17	Xu	sp|Q5UQ60|YL662_MIMIV Uncharacterized protein L662
VOG00878	11	11	Xu	REFSEQ hypothetical protein
VOG00879	11	11	Xu	REFSEQ hypothetical protein
VOG00880	20	17	Xu	REFSEQ hypothetical protein
VOG00881	60	59	Xu	sp|O48393|GP37_BPSP1 Putative gene 37 protein
VOG00882	58	58	XhXs	sp|Q9T1W1|CAPSD_BPMU Major capsid protein
VOG00883	11	11	Xu	REFSEQ hypothetical protein
VOG00884	17	17	Xu	REFSEQ DNA helicase
VOG00885	9	8	Xh	sp|Q55928|NADM_SYNY3 Bifunctional NMN adenylyltransferase/Nudix hydrolase
VOG00886	25	25	Xu	REFSEQ hypothetical protein
VOG00887	26	26	Xu	REFSEQ hypothetical protein
VOG00888	21	11	Xu	sp|P18305|443R_IIV6 Uncharacterized protein 443R
VOG00889	374	373	XhXr	sp|P13300|KITH_BPT4 Thymidine kinase
VOG00890	20	20	Xu	sp|P71385|Y1407_HAEIN Uncharacterized protein HI_1407
VOG00891	116	114	Xu	REFSEQ hypothetical protein
VOG00892	12	7	Xu	REFSEQ hypothetical protein
VOG00893	47	47	Xu	sp|F8SJT5|GP105_BPPA3 gp105
VOG00894	14	14	Xu	REFSEQ hypothetical protein
VOG00895	20	6	Xu	sp|Q57601|Y137_METJA Uncharacterized protein MJ0137
VOG00896	112	112	Xu	sp|Q65JA6|NRDI_BACLD Protein NrdI
VOG00897	39	39	Xu	REFSEQ hypothetical protein
VOG00898	28	22	Xu	REFSEQ WhiB family transcription factor
VOG00899	29	29	Xu	REFSEQ hypothetical protein
VOG00900	46	46	Xu	REFSEQ hypothetical protein
VOG00901	66	42	Xh	sp|P15170|ERF3A_HUMAN Eukaryotic peptide chain release factor GTP-binding subunit ERF3A
VOG00902	46	46	Xu	REFSEQ hypothetical protein
VOG00903	109	109	Xr	sp|A7MT92|RDGC_VIBC1 Recombination-associated protein RdgC
VOG00904	39	38	XhXp	sp|P00726|SPAN1_LAMBD Spanin, inner membrane subunit
VOG00905	152	152	Xu	REFSEQ hypothetical protein
VOG00906	46	19	Xs	sp|Q5UPE0|YL065_MIMIV Uncharacterized protein L65
VOG00907	40	40	Xu	REFSEQ hypothetical protein
VOG00908	36	36	Xs	sp|P51731|TMP_BPHC1 Probable tape measure protein
VOG00909	13	13	Xu	REFSEQ hypothetical protein
VOG00910	189	189	Xu	REFSEQ hypothetical protein
VOG00911	11	11	Xu	REFSEQ hypothetical protein
VOG00912	7	7	Xu	REFSEQ tape measure protein
VOG00913	12	11	Xu	REFSEQ AAA family ATPase
VOG00914	11	11	XhXr	sp|Q58294|RFCL_METJA Replication factor C large subunit
VOG00915	47	47	Xu	sp|Q6GZT5|041R_FRG3G Uncharacterized protein 041R
VOG00916	16	16	XhXp	sp|P0C753|DP71L_ASFWA Protein DP71L
VOG00917	35	32	Xu	REFSEQ transcriptional regulator
VOG00918	11	11	Xu	sp|P50619|YMAB_BACSU Protein YmaB
VOG00919	8	8	Xu	sp|Q5UPT5|YL246_MIMIV Uncharacterized protein L246
VOG00920	25	12	Xu	REFSEQ hypothetical protein
VOG00921	10	8	Xu	REFSEQ hypothetical protein
VOG00922	198	193	Xu	REFSEQ hypothetical protein
VOG00923	50	50	Xu	sp|P21316|YR7B_ECOLX Protein ORFb in retron Ec67
VOG00924	273	272	Xu	sp|P22917|Y16D_BPT4 Uncharacterized 17.8 kDa protein in arn-motA intergenic region
VOG00925	16	16	Xu	REFSEQ hypothetical protein
VOG00926	611	600	XhXr	sp|Q05259|THYX_BPML5 Probable flavin-dependent thymidylate synthase
VOG00927	42	35	Xu	REFSEQ hypothetical protein
VOG00928	86	86	Xu	REFSEQ hypothetical protein
VOG00929	56	56	Xu	REFSEQ hypothetical protein
VOG00930	25	24	Xu	REFSEQ hypothetical protein
VOG00931	14	14	Xu	REFSEQ hypothetical protein
VOG00932	71	71	Xu	REFSEQ hypothetical protein
VOG00933	58	58	Xu	REFSEQ hypothetical protein
VOG00934	23	20	Xu	REFSEQ hypothetical protein
VOG00935	20	20	Xu	REFSEQ tail tube protein
VOG00936	270	269	Xh	sp|P07075|NRDG_BPT4 Anaerobic ribonucleoside-triphosphate reductase-activating protein
VOG00937	201	201	Xs	sp|P85225|VPN1_BPPHE Putative tail sheath protein
VOG00938	133	127	Xu	REFSEQ hypothetical protein
VOG00939	20	20	Xh	sp|P10908|UGPQ_ECOLI Glycerophosphodiester phosphodiesterase, cytoplasmic
VOG00940	29	29	Xu	sp|G3FFN4|DATPH_BPVC8 dATP triphosphohydrolase
VOG00941	37	37	Xh	sp|P24518|NADR_SALTY Trifunctional NAD biosynthesis/regulator protein NadR
VOG00942	43	43	Xu	REFSEQ hypothetical protein
VOG00943	106	106	XhXr	sp|P9WNU1|DPO3B_MYCTU Beta sliding clamp
VOG00944	161	161	Xu	REFSEQ hypothetical protein
VOG00945	31	28	Xu	REFSEQ class 3 lipase
VOG00946	198	196	Xu	sp|P13314|Y06G_BPT4 Uncharacterized 10.2 kDa protein in regB-denV intergenic region
VOG00947	180	180	Xu	REFSEQ hypothetical protein
VOG00948	132	127	Xu	REFSEQ DUF1024 family protein
VOG00949	13	13	Xu	REFSEQ hypothetical protein
VOG00950	19	19	Xu	REFSEQ hypothetical protein
VOG00951	8	8	Xu	sp|Q03544|VEAA_BPP22 Eaa protein
VOG00952	8	8	Xu	sp|A4ZUE0|Y117_ABVP Uncharacterized protein OR117
VOG00953	48	47	Xu	REFSEQ hypothetical protein
VOG00954	21	21	XhXs	sp|Q84568|KCV_PBCV1 Potassium channel protein kcv
VOG00955	10	5	Xu	REFSEQ hypothetical protein
VOG00956	167	165	Xu	sp|P32275|Y12F_BPT4 Uncharacterized 32.4 kDa protein in Gp30-rIII intergenic region
VOG00957	46	15	Xu	sp|Q5UR01|YR907_MIMIV Uncharacterized protein R907
VOG00958	8	7	Xu	REFSEQ hypothetical protein
VOG00959	11	11	Xu	REFSEQ helix-turn-helix domain-containing protein
VOG00960	46	16	Xu	sp|Q5UPD1|YL051_MIMIV Uncharacterized protein L51
VOG00961	7	7	Xu	REFSEQ gp25
VOG00962	49	44	Xu	REFSEQ hypothetical protein
VOG00963	8	6	Xu	REFSEQ hypothetical protein
VOG00964	11	11	Xu	REFSEQ hypothetical protein
VOG00965	31	31	Xu	REFSEQ ASCH domain-containing protein
VOG00966	7	7	Xu	REFSEQ ead/Ea22-like family protein
VOG00967	147	8	Xu	REFSEQ hypothetical protein
VOG00968	7	7	Xs	sp|F5HFG3|UL41A_HCMVM Protein UL41A
VOG00969	8	8	Xu	REFSEQ hypothetical protein
VOG00970	27	27	Xu	REFSEQ WhiB family transcription factor
VOG00971	47	47	Xr	sp|Q00572|VSR_HELVS RNA silencing suppressor
VOG00972	16	15	Xu	sp|Q5UPC5|YR047_MIMIV Uncharacterized protein R47
VOG00973	49	49	Xu	REFSEQ ArdA-like antirestriction protein
VOG00974	45	44	Xu	sp|P76513|YFDQ_ECOLI Uncharacterized protein YfdQ
VOG00975	6	6	Xu	REFSEQ hypothetical protein
VOG00976	19	19	Xu	REFSEQ hypothetical protein
VOG00977	16	16	Xu	REFSEQ hypothetical protein
VOG00978	87	86	Xh	sp|P07620|PARA_ECOLX Plasmid partition protein A
VOG00979	94	93	XhXs	sp|P51772|BPX_BPP2 Baseplate protein X
VOG00980	10	10	Xu	REFSEQ hypothetical protein
VOG00981	99	99	Xs	sp|P41483|E25_NPVAC Virus envelope protein E25
VOG00982	16	16	Xu	sp|F5HFA5|UL117_HCMVM Protein UL117
VOG00983	22	21	Xu	REFSEQ tail fiber domain-containing protein
VOG00984	22	19	Xu	REFSEQ DUF1660 domain-containing protein
VOG00985	25	25	Xu	REFSEQ hypothetical protein
VOG00986	89	89	Xh	sp|Q58909|Y1514_METJA Putative gamma-glutamylcyclotransferase MJ1514
VOG00987	22	17	Xu	REFSEQ hypothetical protein
VOG00988	48	48	Xu	REFSEQ hypothetical protein
VOG00989	98	96	Xu	REFSEQ hypothetical protein
VOG00990	6	6	Xu	REFSEQ M protein
VOG00991	15	15	Xr	sp|P71389|VPN_HAEIN Mu-like prophage FluMu DNA circularization protein
VOG00992	14	14	XhXr	sp|O57044|RDRP_HV19S Probable RNA-directed RNA polymerase
VOG00993	11	9	Xu	REFSEQ ASCH domain protein
VOG00994	20	20	Xu	REFSEQ hypothetical protein
VOG00995	139	131	XhXr	sp|P49633|RL40_ACACA Ubiquitin-60S ribosomal protein L40
VOG00996	22	19	Xr	sp|P39786|XTMB_BACSU PBSX phage terminase large subunit
VOG00997	190	114	Xu	REFSEQ hypothetical protein
VOG00998	144	50	Xu	REFSEQ hypothetical protein
VOG00999	36	34	Xu	REFSEQ hypothetical protein
VOG01000	316	315	Xu	sp|P44225|VG29_HAEIN Mu-like prophage FluMu protein gp29
VOG01001	189	189	XhXpXs	sp|P03743|FIB36_BPT4 Long-tail fiber protein gp36
VOG01002	68	68	Xu	REFSEQ hypothetical protein
VOG01003	23	12	Xu	REFSEQ hypothetical protein
VOG01004	19	17	Xu	REFSEQ KilA-N domain-containing protein
VOG01005	17	10	Xu	REFSEQ hypothetical protein
VOG01006	300	298	Xu	REFSEQ hypothetical protein
VOG01007	24	24	Xu	REFSEQ hypothetical protein
VOG01008	77	77	Xu	sp|P41661|Y108_NPVAC Uncharacterized 11.8 kDa protein in HE65-PK2 intergenic region
VOG01009	101	77	XhXs	sp|P04870|P10_NPVAC Protein p10
VOG01010	29	29	Xu	sp|P28959|MB43_EHV1B Membrane protein UL43 homolog
VOG01011	10	10	Xu	REFSEQ hypothetical protein
VOG01012	6	6	Xu	REFSEQ hypothetical protein
VOG01013	206	76	Xu	REFSEQ hypothetical protein
VOG01014	31	16	Xs	sp|Q08538|CPM_BYVU Minor capsid protein
VOG01015	140	129	Xh	sp|D2ZZC1|PNUC_NEIMU Nicotinamide riboside transporter PnuC
VOG01016	288	287	Xs	sp|P04538|GP68_BPT4 Prohead assembly protein gp68
VOG01017	21	16	Xu	REFSEQ hypothetical protein
VOG01018	11	10	Xu	REFSEQ hypothetical protein
VOG01019	17	14	Xu	sp|Q5UPT5|YL246_MIMIV Uncharacterized protein L246
VOG01020	11	11	Xu	sp|Q00143|VG39_ICHVA Uncharacterized protein ORF39
VOG01021	21	17	Xu	REFSEQ hypothetical protein
VOG01022	48	48	Xu	REFSEQ hypothetical protein
VOG01023	23	23	Xu	REFSEQ hypothetical protein
VOG01024	11	9	Xu	REFSEQ hypothetical protein
VOG01025	23	23	Xu	REFSEQ hypothetical protein
VOG01026	138	138	Xu	REFSEQ hypothetical protein
VOG01027	17	17	Xu	sp|Q05219|VG13_BPML5 Gene 13 protein
VOG01028	10	8	Xu	sp|B4YNE6|V6_SPTNK Collagen-like protein V6
VOG01029	9	8	Xu	REFSEQ hypothetical protein
VOG01030	28	25	Xu	REFSEQ hypothetical protein
VOG01031	27	13	Xu	sp|Q64746|YO13_ADEG1 Uncharacterized protein ORF13
VOG01032	17	15	Xu	REFSEQ hypothetical protein
VOG01033	108	49	Xu	REFSEQ hypothetical protein
VOG01034	194	67	Xu	REFSEQ hypothetical protein
VOG01035	42	41	Xp	sp|P18378|K3_VACCW Protein K3
VOG01036	94	54	Xu	sp|Q5UR03|YL905_MIMIV Uncharacterized protein L905
VOG01037	10	6	Xu	REFSEQ hypothetical protein
VOG01038	10	7	Xu	REFSEQ flavin-dependent thymidylate synthase
VOG01039	19	16	Xu	sp|P76162|YDFU_ECOLI Uncharacterized protein YdfU
VOG01040	12	4	Xu	REFSEQ hypothetical protein
VOG01041	16	16	Xu	sp|Q6GZW1|014R_FRG3G Uncharacterized protein 014R
VOG01042	71	33	XhXs	sp|P16602|ATI_COWPX A-type inclusion protein A25 homolog
VOG01043	93	92	XhXs	sp|P26701|BPI_BPP2 Baseplate protein I
VOG01044	52	51	Xu	sp|P76514|YFDR_ECOLI Uncharacterized protein YfdR
VOG01045	122	90	Xu	sp|P08358|POXIN_NPVAC Poxin
VOG01046	29	24	Xu	REFSEQ major tail protein
VOG01047	17	10	Xu	REFSEQ hypothetical protein
VOG01048	13	13	Xu	REFSEQ hypothetical protein
VOG01049	24	24	XrXs	sp|Q9E787|PHOSP_BEFVB Phosphoprotein
VOG01050	8	8	Xu	REFSEQ hypothetical protein
VOG01051	14	12	XhXr	sp|P09506|P1_TYYVF Protein P1
VOG01052	77	77	Xs	sp|P41701|E18_NPVAC Protein E18
VOG01053	14	14	Xu	sp|Q91FU6|226R_IIV6 Uncharacterized protein 226R
VOG01054	8	5	Xu	REFSEQ hypothetical protein
VOG01055	8	7	Xu	REFSEQ hypothetical protein
VOG01056	48	46	Xu	REFSEQ hypothetical protein
VOG01057	8	8	Xh	sp|Q6IDS6|C3H35_ARATH E3 ubiquitin-protein ligase makorin
VOG01058	37	36	Xh	sp|P62877|RBX1_HUMAN E3 ubiquitin-protein ligase RBX1
VOG01059	23	23	Xu	REFSEQ hypothetical protein
VOG01060	25	25	Xu	sp|Q5UQW9|YL384_MIMIV Uncharacterized protein L384
VOG01061	46	28	Xu	REFSEQ hypothetical protein
VOG01062	9	9	Xu	REFSEQ hypothetical protein
VOG01063	92	88	Xu	REFSEQ peptidase
VOG01064	18	18	Xs	sp|P0C724|BKRF4_EBVA8 Tegument protein BKRF4
VOG01065	10	10	Xu	REFSEQ hypothetical protein
VOG01066	3806	2540	XhXs	sp|Q5UQ13|COLL2_MIMIV Collagen-like protein 2
VOG01067	51	51	Xu	sp|O10359|Y120_NPVOP Uncharacterized 9.3 kDa protein
VOG01068	7	7	Xh	sp|P46460|NSF_MOUSE Vesicle-fusing ATPase
VOG01069	35	19	Xu	REFSEQ hypothetical protein
VOG01070	15	15	Xs	sp|P11642|CAPSD_MCMVK Capsid protein
VOG01071	134	134	Xu	REFSEQ DUF4055 domain-containing protein
VOG01072	42	29	XpXs	sp|Q90125|CAPSD_GMDNV Capsid protein VP1
VOG01073	294	287	Xs	sp|P19062|BP08_BPT4 Baseplate wedge protein gp8
VOG01074	21	21	XhXr	sp|P15962|RDRP_TBSVC RNA-directed RNA polymerase
VOG01075	15	15	Xu	REFSEQ hypothetical protein
VOG01076	6	6	Xu	REFSEQ hypothetical protein
VOG01077	26	5	Xu	REFSEQ hypothetical protein
VOG01078	13	6	Xu	REFSEQ chemokine vCXCL3
VOG01079	30	30	XhXs	sp|O36387|CEP3_ALHV1 Cytoplasmic envelopment protein 3
VOG01080	50	7	Xu	REFSEQ hypothetical protein
VOG01081	6	6	Xu	sp|P40629|413R_IIV6 Putative RING finger protein 413R
VOG01082	9	9	Xu	REFSEQ tail fiber protein
VOG01083	14	14	Xu	REFSEQ tape measure protein
VOG01084	414	409	Xs	sp|P19060|BP06_BPT4 Baseplate wedge protein gp6
VOG01085	49	49	Xu	REFSEQ hypothetical protein
VOG01086	11	11	Xu	REFSEQ hypothetical protein
VOG01087	24	24	Xu	sp|Q04769|YG35_BPLLH Uncharacterized protein ORF5
VOG01088	55	55	Xu	REFSEQ hypothetical protein
VOG01089	292	271	Xs	sp|Q04765|VSP1_BPLLH Structural protein
VOG01090	31	31	Xu	REFSEQ hypothetical protein
VOG01091	15	15	Xu	REFSEQ hypothetical protein
VOG01092	9	9	Xu	sp|Q5UPU5|YR266_MIMIV Putative J domain-containing protein R266
VOG01093	18	16	Xu	REFSEQ hypothetical protein
VOG01094	131	129	Xu	sp|P21027|G6_VACCC Uncharacterized protein G6
VOG01095	20	16	Xu	REFSEQ hypothetical protein
VOG01096	9	9	Xu	REFSEQ minor tail protein
VOG01097	39	28	Xu	REFSEQ hypothetical protein
VOG01098	10	10	Xu	REFSEQ esterase
VOG01099	18	4	Xu	REFSEQ hypothetical protein
VOG01100	16	7	Xu	REFSEQ hypothetical protein
VOG01101	30	30	Xu	REFSEQ hypothetical protein
VOG01102	11	11	Xu	REFSEQ hypothetical protein
VOG01103	23	20	Xu	sp|Q925X3|Y124_LISIN Uncharacterized protein Lin0124/Lin2378/Lin2564
VOG01104	32	30	Xu	REFSEQ hypothetical protein
VOG01105	30	13	Xu	REFSEQ tail assembly chaperone
VOG01106	72	72	Xu	REFSEQ hypothetical protein
VOG01107	73	73	Xu	REFSEQ hypothetical protein
VOG01108	11	9	XhXpXrXs	sp|P33515|POLG_MCFA Genome polyprotein
VOG01109	13	9	Xu	REFSEQ hypothetical protein
VOG01110	19	11	Xu	REFSEQ hypothetical protein
VOG01111	76	76	Xh	sp|Q254J6|ACP_CHLFF Acyl carrier protein
VOG01112	221	112	Xu	REFSEQ hypothetical protein
VOG01113	41	17	Xu	sp|Q5UP80|YL007_MIMIV Uncharacterized protein L7
VOG01114	361	358	Xs	sp|Q9ZXI1|SCAF_BPAR1 Capsid assembly scaffolding protein
VOG01115	120	120	Xu	REFSEQ hypothetical protein
VOG01116	20	19	Xh	sp|Q9T1W8|GP26_BPMU Uncharacterized protein gp26
VOG01117	9	9	Xu	REFSEQ tail spike protein
VOG01118	10	10	Xu	REFSEQ DNA helicase
VOG01119	14	14	Xu	REFSEQ hypothetical protein
VOG01120	33	33	Xu	sp|Q04768|YG34_BPLLH Uncharacterized protein ORF4
VOG01121	143	143	Xu	REFSEQ hypothetical protein
VOG01122	10	10	Xu	sp|Q00104|VG46_ICHVA Probable major glycoprotein
VOG01123	89	89	Xu	REFSEQ hypothetical protein
VOG01124	44	44	Xu	REFSEQ hypothetical protein
VOG01125	35	19	XhXs	sp|Q5UQK1|YR407_MIMIV Putative RNA methyltransferase R407
VOG01126	15	15	Xu	REFSEQ hypothetical protein
VOG01127	180	179	Xu	REFSEQ AAA family ATPase
VOG01128	1556	1112	Xp	sp|P03034|RPC1_LAMBD Repressor protein cI
VOG01129	161	160	Xh	sp|O85709|RELA_STRAT GTP pyrophosphokinase
VOG01130	41	41	Xu	REFSEQ hypothetical protein
VOG01131	438	424	Xu	sp|P32279|Y14A_BPT4 Uncharacterized 12.4 kDa protein in nrdA-td intergenic region
VOG01132	109	109	Xh	sp|Q1GEY7|QUEC_RUEST 7-cyano-7-deazaguanine synthase
VOG01133	77	77	XhXr	sp|B4RVU1|RECA_ALTMD Protein RecA
VOG01134	22	12	Xu	REFSEQ hypothetical protein
VOG01135	53	33	Xh	sp|P68337|ICP22_EHV1K Transcriptional regulator ICP22 homolog
VOG01136	169	141	XhXrXs	sp|O57204|RP147_VACCA DNA-directed RNA polymerase 147 kDa polypeptide
VOG01137	30	21	Xu	sp|Q5UPZ3|YR311_MIMIV Putative RING finger protein R311
VOG01138	155	154	Xu	REFSEQ hypothetical protein
VOG01139	13	4	Xu	REFSEQ hypothetical protein
VOG01140	83	81	Xh	sp|P41444|FGFH_NPVAC Fibroblast growth factor homolog
VOG01141	46	45	Xu	REFSEQ hypothetical protein
VOG01142	8	8	Xu	REFSEQ hypothetical protein
VOG01143	85	85	Xh	sp|Q9T1V9|GPJ_BPMU Gene product J
VOG01144	5	4	Xu	REFSEQ hypothetical protein
VOG01145	11	11	Xu	REFSEQ hypothetical protein
VOG01146	12	11	Xu	REFSEQ hypothetical protein
VOG01147	7	6	Xu	sp|Q6GZN9|044R_FRG3G Uncharacterized protein 044R
VOG01148	13	13	Xu	REFSEQ hypothetical protein
VOG01149	52	16	Xu	sp|Q5UR05|YL910_MIMIV Uncharacterized protein L910
VOG01150	22	21	Xu	REFSEQ hypothetical protein
VOG01151	32	28	Xu	REFSEQ hypothetical protein
VOG01152	6	6	XhXpXs	sp|F5HDE4|ORF45_HHV8P Protein ORF45
VOG01153	24	24	Xu	REFSEQ hypothetical protein
VOG01154	36	36	Xh	sp|Q07G10|ALKB8_XENTR Alkylated DNA repair protein alkB homolog 8
VOG01155	8	8	Xu	REFSEQ hypothetical protein
VOG01156	86	85	Xu	sp|P25475|VPL_BPP2 Head completion/stabilization protein
VOG01157	75	66	Xu	REFSEQ minor tail protein
VOG01158	70	65	Xu	sp|Q05301|VG84_BPML5 Gene 84 protein
VOG01159	85	85	XhXpXrXs	sp|P68930|TUB11_BPPH2 Proximal tail tube connector protein
VOG01160	15	9	Xh	sp|O35532|MSMO1_RAT Methylsterol monooxygenase 1
VOG01161	43	40	Xh	sp|Q7V558|SPEH_PROMM S-adenosylmethionine decarboxylase proenzyme
VOG01162	31	31	Xu	REFSEQ TIGR02594 family protein
VOG01163	176	175	Xu	REFSEQ hypothetical protein
VOG01164	44	40	Xu	REFSEQ hypothetical protein
VOG01165	10	7	Xu	REFSEQ hypothetical protein
VOG01166	50	50	Xu	REFSEQ pyocin knob domain-containing protein
VOG01167	102	45	Xu	sp|P21080|E2_VACCC Protein E2
VOG01168	6	6	Xu	REFSEQ procyclic acidic repetitive protein PARP
VOG01169	170	170	Xu	sp|O64229|VG38_BPMD2 Gene 38 protein
VOG01170	25	23	Xu	REFSEQ hypothetical protein
VOG01171	183	183	Xu	sp|P13318|Y06K_BPT4 Uncharacterized 25.0 kDa protein in regB-denV intergenic region
VOG01172	22	22	Xu	REFSEQ minor capsid protein
VOG01173	47	47	Xu	REFSEQ hypothetical protein
VOG01174	13	12	Xu	REFSEQ hypothetical protein
VOG01175	49	48	Xu	REFSEQ hypothetical protein
VOG01176	10	10	Xu	REFSEQ tail fiber domain-containing protein
VOG01177	54	54	Xu	sp|I7H0H9|ORF14_BPKHP Major structural protein ORF14
VOG01178	12	12	Xu	REFSEQ hypothetical protein
VOG01179	9	8	Xu	sp|P07074|MOBC_BPT4 Probable mobile endonuclease C
VOG01180	9	9	Xu	REFSEQ tape measure protein
VOG01181	29	28	Xu	REFSEQ DUF806 family protein
VOG01182	18	15	Xu	REFSEQ hypothetical protein
VOG01183	43	43	Xu	REFSEQ hypothetical protein
VOG01184	27	27	Xu	REFSEQ hypothetical protein
VOG01185	35	32	Xu	REFSEQ hypothetical protein
VOG01186	37	32	Xu	REFSEQ hypothetical protein
VOG01187	92	92	Xu	REFSEQ hypothetical protein
VOG01188	151	142	Xu	sp|P07070|Y04L_BPT4 Uncharacterized 11.9 kDa protein in pin-nrdC intergenic region
VOG01189	72	65	Xu	REFSEQ hypothetical protein
VOG01190	23	10	Xu	REFSEQ hypothetical protein
VOG01191	88	83	XhXs	sp|Q37888|CAPSD_BPB03 Major capsid protein
VOG01192	214	206	Xu	REFSEQ hypothetical protein
VOG01193	166	140	Xu	sp|P52132|YFJQ_ECOLI UPF0380 protein YfjQ
VOG01194	52	23	Xh	sp|P0DST1|SANS_VAR67 Surface antigen S
VOG01195	171	171	XhXpXrXs	sp|Q7Y5N4|EXLYS_BPSP6 Peptidoglycan hydrolase gp36
VOG01196	11	11	Xu	REFSEQ tail protein
VOG01197	86	77	Xu	REFSEQ hypothetical protein
VOG01198	152	150	Xu	sp|P13328|Y03F_BPT4 Uncharacterized 7.3 kDa protein in mobB-Gp55 intergenic region
VOG01199	10	8	Xu	REFSEQ hypothetical protein
VOG01200	21	19	Xu	REFSEQ hypothetical protein
VOG01201	81	80	Xu	REFSEQ hypothetical protein
VOG01202	6	5	Xu	REFSEQ hypothetical protein
VOG01203	91	90	Xu	REFSEQ hypothetical protein
VOG01204	18	18	Xu	REFSEQ hypothetical protein
VOG01205	21	21	Xu	REFSEQ hypothetical protein
VOG01206	275	275	Xu	REFSEQ hypothetical protein
VOG01207	65	65	Xu	REFSEQ hypothetical protein
VOG01208	204	204	Xu	sp|P39489|Y03I_BPT4 Uncharacterized 8.5 kDa protein in mobB-Gp55 intergenic region
VOG01209	153	153	Xu	REFSEQ hypothetical protein
VOG01210	184	174	Xu	sp|P39498|Y13E_BPT4 Uncharacterized 8.7 kDa protein in cd-pseT intergenic region
VOG01211	63	42	Xu	REFSEQ hypothetical protein
VOG01212	142	142	Xu	REFSEQ hypothetical protein
VOG01213	94	94	Xu	REFSEQ hypothetical protein
VOG01214	127	106	Xu	REFSEQ hypothetical protein
VOG01215	11	11	Xu	REFSEQ hypothetical protein
VOG01216	51	51	Xh	sp|P08385|GP166_BPPZA Gene product 16.6
VOG01217	70	45	XpXs	sp|P11186|VG85_BPNF Head fiber protein
VOG01218	27	21	Xu	REFSEQ hypothetical protein
VOG01219	34	16	Xu	REFSEQ hypothetical protein
VOG01220	16	10	Xu	REFSEQ hypothetical protein
VOG01221	57	50	Xu	REFSEQ hypothetical protein
VOG01222	6	6	Xu	REFSEQ putative tail fiber protein
VOG01223	6	6	Xu	REFSEQ hypothetical protein
VOG01224	47	47	Xu	REFSEQ RF-1 peptide chain release factor
VOG01225	21	21	Xu	REFSEQ hypothetical protein
VOG01226	39	37	Xu	REFSEQ hypothetical protein
VOG01227	14	7	Xu	REFSEQ hypothetical protein
VOG01228	28	28	Xu	REFSEQ hypothetical protein
VOG01229	47	35	Xu	REFSEQ hypothetical protein
VOG01230	19	17	Xu	REFSEQ hypothetical protein
VOG01231	15	15	Xu	REFSEQ hypothetical protein
VOG01232	10	10	Xu	REFSEQ hypothetical protein
VOG01233	7	7	Xu	REFSEQ hypothetical protein
VOG01234	15	14	Xu	REFSEQ hypothetical protein
VOG01235	89	75	Xu	REFSEQ hypothetical protein
VOG01236	36	36	Xu	REFSEQ hypothetical protein
VOG01237	26	26	Xu	REFSEQ hypothetical protein
VOG01238	11	11	Xu	REFSEQ hypothetical protein
VOG01239	57	57	Xu	REFSEQ hypothetical protein
VOG01240	90	89	Xu	sp|P07715|Y105_BPT3 Uncharacterized gene 1.05 protein
VOG01241	38	38	Xu	REFSEQ hypothetical protein
VOG01242	26	20	Xu	sp|O31922|YOQP_BACSU SPbeta prophage-derived uncharacterized protein YoqP
VOG01243	16	4	Xu	REFSEQ hypothetical protein
VOG01244	16	7	Xu	REFSEQ hypothetical protein
VOG01245	30	30	Xu	REFSEQ hypothetical protein
VOG01246	23	2	Xu	REFSEQ hypothetical protein
VOG01247	11	4	Xu	REFSEQ hypothetical protein
VOG01248	25	10	Xu	REFSEQ hypothetical protein
VOG01249	12	12	Xu	REFSEQ hypothetical protein
VOG01250	116	116	Xu	REFSEQ hypothetical protein
VOG01251	23	18	Xu	REFSEQ hypothetical protein
VOG01252	8	7	Xu	REFSEQ hypothetical protein
VOG01253	16	13	Xu	REFSEQ hypothetical protein
VOG01254	12	12	Xu	REFSEQ hypothetical protein
VOG01255	21	21	Xu	REFSEQ hypothetical protein
VOG01256	12	12	Xu	REFSEQ hypothetical protein
VOG01257	7	7	Xu	REFSEQ hypothetical protein
VOG01258	34	34	Xu	REFSEQ hypothetical protein
VOG01259	11	11	Xu	REFSEQ hypothetical protein
VOG01260	9	9	Xs	sp|Q9G051|J_BPPHM DNA binding protein VP8
VOG01261	6	5	Xh	sp|P18007|Y4048_ENTFA Uncharacterized protein EF_A0048
VOG01262	5	5	Xu	REFSEQ HNH endonuclease
VOG01263	57	56	Xu	REFSEQ hypothetical protein
VOG01264	10	10	Xu	REFSEQ hypothetical protein
VOG01265	9	7	Xu	REFSEQ bifunctional tail protein
VOG01266	18	18	Xu	REFSEQ minor tail protein
VOG01267	5	5	Xu	REFSEQ putative tail fiber
VOG01268	188	187	Xu	sp|P39261|Y05F_BPT4 Uncharacterized 36.7 kDa protein in nrdC-mobD intergenic region
VOG01269	15	15	Xu	REFSEQ toprim domain-containing protein
VOG01270	28	28	Xu	REFSEQ hypothetical protein
VOG01271	17	8	XhXp	sp|Q197D9|VF193_IIV3 Putative apoptosis inhibitor 021L
VOG01272	220	220	Xr	sp|P0A3H0|DBH_GEOSE DNA-binding protein HU
VOG01273	11	8	Xu	REFSEQ hypothetical protein
VOG01274	212	211	Xh	sp|Q5UR24|YR363_MIMIV Uncharacterized glycosyltransferase R363
VOG01275	21	21	Xu	REFSEQ hypothetical protein
VOG01276	7	7	Xu	REFSEQ hypothetical protein
VOG01277	10	10	Xu	REFSEQ hypothetical protein
VOG01278	299	299	Xr	sp|P13320|DSBA_BPT4 Double-stranded DNA-binding protein
VOG01279	42	42	Xs	sp|Q5UQS3|YL330_MIMIV Uncharacterized protein L330
VOG01280	207	177	Xh	sp|Q55928|NADM_SYNY3 Bifunctional NMN adenylyltransferase/Nudix hydrolase
VOG01281	6	6	Xu	REFSEQ hypothetical protein
VOG01282	10	9	Xu	REFSEQ hypothetical protein
VOG01283	2503	2489	XpXrXs	sp|Q6XQC4|TMP_BPT1 Tape measure protein
VOG01284	36	36	Xu	REFSEQ hypothetical protein
VOG01285	9	7	Xu	REFSEQ hypothetical protein
VOG01286	38	14	Xu	sp|Q5UPD8|YL067_MIMIV Putative BTB/POZ domain-containing protein L67
VOG01287	28	28	Xu	REFSEQ hypothetical protein
VOG01288	47	47	Xu	REFSEQ hypothetical protein
VOG01289	20	20	Xu	REFSEQ hypothetical protein
VOG01290	28	24	Xu	REFSEQ hypothetical protein
VOG01291	58	58	Xu	REFSEQ hypothetical protein
VOG01292	14	13	Xu	REFSEQ hypothetical protein
VOG01293	47	47	Xu	REFSEQ hypothetical protein
VOG01294	23	23	Xu	sp|Q9XJS6|GPC_BPPM2 Uncharacterized protein Gp-c
VOG01295	7	7	Xu	REFSEQ putative tail fiber protein
VOG01296	25	22	Xh	sp|Q9J519|V216_FOWPN Putative ankyrin repeat protein FPV216
VOG01297	89	89	Xu	sp|Q9T1Q4|VP44_BPAPS Putative nuclease p44
VOG01298	31	31	Xu	REFSEQ hypothetical protein
VOG01299	7	7	Xu	sp|Q197E1|VF201_IIV3 Putative Bro-N domain-containing protein 019R
VOG01300	9	7	XpXrXs	sp|P25480|PORTL_BPP2 Probable portal protein
VOG01301	7	7	XhXr	sp|P03690|VR2A_BPT4 Protein rIIA
VOG01302	36	22	Xh	sp|Q5UPJ4|YL115_MIMIV Putative helicase L115
VOG01303	23	19	Xu	REFSEQ hypothetical protein
VOG01304	72	71	Xu	REFSEQ hypothetical protein
VOG01305	55	55	Xu	sp|P51716|YO14_BPHC1 Uncharacterized 14.9 kDa protein in rep-hol intergenic region
VOG01306	116	108	Xu	REFSEQ siphovirus Gp157 family protein
VOG01307	8	8	Xu	sp|P03753|EA31_LAMBD Protein ea31
VOG01308	5	5	Xu	REFSEQ HNH endonuclease
VOG01309	173	151	Xu	sp|P39508|Y14E_BPT4 Uncharacterized 8.8 kDa protein in frd-Gp32 intergenic region
VOG01310	18	18	Xu	REFSEQ hypothetical protein
VOG01311	11	11	XhXs	sp|P79677|GP38_BPMU Putative sheath terminator protein
VOG01312	41	21	Xu	REFSEQ hypothetical protein
VOG01313	37	25	Xu	REFSEQ hypothetical protein
VOG01314	143	143	Xu	REFSEQ hypothetical protein
VOG01315	15	15	Xu	REFSEQ hypothetical protein
VOG01316	6	6	Xu	REFSEQ hypothetical protein
VOG01317	77	77	Xu	REFSEQ hypothetical protein
VOG01318	194	192	Xu	sp|Q05277|VG64_BPML5 Gene 64 protein
VOG01319	18	18	Xu	sp|Q91FB1|VF414_IIV6 Putative hydrolase 414L
VOG01320	22	22	Xu	REFSEQ hypothetical protein
VOG01321	6	6	Xu	REFSEQ nonstructural protein NS5A
VOG01322	9	9	Xu	REFSEQ hypothetical protein
VOG01323	17	15	Xu	REFSEQ hypothetical protein
VOG01324	360	356	XhXs	sp|P13339|BP48_BPT4 Baseplate tail-tube junction protein gp48
VOG01325	17	17	Xu	REFSEQ hypothetical protein
VOG01326	138	137	Xu	REFSEQ capsid maturation protease
VOG01327	56	56	Xu	REFSEQ hypothetical protein
VOG01328	15	15	Xu	REFSEQ hypothetical protein
VOG01329	6	6	Xu	REFSEQ hypothetical protein
VOG01330	36	34	Xh	sp|P18781|TERD_ALCSP Tellurium resistance protein TerD
VOG01331	330	327	Xr	sp|P13342|HLOAD_BPT4 DNA helicase assembly protein
VOG01332	16	16	Xh	sp|P15138|E321_ADE07 Early E3 20.5 kDa glycoprotein
VOG01333	21	20	Xu	REFSEQ hypothetical protein
VOG01334	91	91	Xu	REFSEQ hypothetical protein
VOG01335	8	8	Xu	REFSEQ ATP-binding protein
VOG01336	19	19	Xu	REFSEQ hypothetical protein
VOG01337	137	137	XhXr	sp|B1L944|THYX_THESQ Flavin-dependent thymidylate synthase
VOG01338	14	14	Xu	REFSEQ hypothetical protein
VOG01339	151	140	Xu	REFSEQ tail protein
VOG01340	130	82	Xs	sp|P36865|VPHE_NPVLD Polyhedral envelope protein
VOG01341	8	8	Xu	sp|P03424|C_MEASE Protein C
VOG01342	393	387	XhXpXrXs	sp|P16009|NEEDL_BPT4 Pre-baseplate central spike protein Gp5
VOG01343	22	3	Xu	REFSEQ hypothetical protein
VOG01344	27	27	XhXp	sp|P51769|ANTIH_BPP2 Putative antiholin
VOG01345	6	3	Xu	REFSEQ structural protein
VOG01346	5	5	Xu	REFSEQ replication initiator protein A
VOG01347	11	11	Xu	REFSEQ hypothetical protein
VOG01348	135	135	Xu	REFSEQ hypothetical protein
VOG01349	12	11	Xu	sp|Q5UQ51|YR667_MIMIV Uncharacterized protein R667
VOG01350	8	8	Xu	REFSEQ hypothetical protein
VOG01351	5	5	Xu	REFSEQ hypothetical protein
VOG01352	36	34	XhXrXs	sp|Q5UQD9|YR470_MIMIV Putative DNA directed RNA polymerase subunit R470
VOG01353	5	5	Xu	REFSEQ putative polygalacturonase
VOG01354	83	82	Xu	sp|Q5UQP9|TBPL_MIMIV TATA-box-binding protein-like
VOG01355	27	27	Xu	REFSEQ hypothetical protein
VOG01356	6	6	XhXr	sp|O36966|POLN_DCVEB Replicase polyprotein
VOG01357	45	43	Xh	sp|D0ZSY9|RPOE_SALT1 ECF RNA polymerase sigma-E factor
VOG01358	12	12	Xu	REFSEQ hypothetical protein
VOG01359	20	20	Xu	REFSEQ hypothetical protein
VOG01360	7	7	Xp	sp|P22026|NSS_UUKS Non-structural protein NS-S
VOG01361	7	5	Xu	REFSEQ hypothetical protein
VOG01362	15	15	Xu	REFSEQ hypothetical protein
VOG01363	13	10	Xu	REFSEQ hypothetical protein
VOG01364	21	21	Xu	REFSEQ HNH endonuclease
VOG01365	155	155	Xu	REFSEQ hypothetical protein
VOG01366	45	44	Xu	REFSEQ hypothetical protein
VOG01367	69	65	Xu	REFSEQ hypothetical protein
VOG01368	7	7	Xu	REFSEQ putative beta clamp protein
VOG01369	17	16	Xu	REFSEQ hypothetical protein
VOG01370	87	82	Xu	REFSEQ hypothetical protein
VOG01371	8	7	Xh	sp|O42350|CO1A2_LITCT Collagen alpha-2(I) chain
VOG01372	48	47	XhXs	sp|Q6QGD7|PRO_BPT5 Prohead protease
VOG01373	14	6	Xu	REFSEQ hypothetical protein
VOG01374	10	10	Xu	REFSEQ hypothetical protein
VOG01375	10	9	Xu	REFSEQ hypothetical protein
VOG01376	35	32	Xu	REFSEQ hypothetical protein
VOG01377	45	45	Xp	sp|P03702|GAM_LAMBD Host-nuclease inhibitor protein gam
VOG01378	37	37	Xu	REFSEQ helix-turn-helix DNA-binding domain protein
VOG01379	83	83	Xu	REFSEQ hypothetical protein
VOG01380	23	20	XhXs	sp|Q5UPY0|YL294_MIMIV Uncharacterized protein L294
VOG01381	6	6	Xu	REFSEQ hypothetical protein
VOG01382	24	24	Xu	REFSEQ hypothetical protein
VOG01383	26	11	Xu	REFSEQ hypothetical protein
VOG01384	29	29	Xu	sp|P45930|YQBN_BACSU Uncharacterized protein YqbN
VOG01385	14	14	Xu	REFSEQ hypothetical protein
VOG01386	8	8	Xu	REFSEQ GDSL-type esterase/lipase family protein
VOG01387	8	8	Xu	REFSEQ hypothetical protein
VOG01388	24	24	Xu	REFSEQ hypothetical protein
VOG01389	6	5	Xu	sp|O31912|YORA_BACSU SPbeta prophage-derived uncharacterized protein YorA
VOG01390	62	57	Xu	sp|Q03547|VEAE_BPP22 Eae protein
VOG01391	10	8	Xu	REFSEQ hypothetical protein
VOG01392	5	5	Xu	REFSEQ hypothetical protein
VOG01393	8	7	Xu	REFSEQ hypothetical protein
VOG01394	8	8	Xu	REFSEQ hypothetical protein
VOG01395	15	15	Xh	sp|P37619|QPTR_ECOLI Queuosine precursor transporter
VOG01396	33	33	Xu	REFSEQ hypothetical protein
VOG01397	16	16	Xu	REFSEQ hypothetical protein
VOG01398	32	15	Xu	sp|Q5UQ44|YR390_MIMIV Uncharacterized protein R390
VOG01399	9	9	Xu	sp|Q89882|U95_HHV6U Uncharacterized protein U95
VOG01400	18	18	Xu	sp|O21942|GTRA_BPSF2 Bactoprenol-linked glucose translocase
VOG01401	8	3	Xu	REFSEQ hypothetical protein
VOG01402	37	37	Xu	REFSEQ hypothetical protein
VOG01403	10	10	Xu	REFSEQ hypothetical protein
VOG01404	20	20	Xu	REFSEQ hypothetical protein
VOG01405	58	7	Xu	REFSEQ hypothetical protein
VOG01406	65	65	Xu	REFSEQ hypothetical protein
VOG01407	14	14	Xu	REFSEQ hypothetical protein
VOG01408	100	100	Xu	REFSEQ head-to-tail stopper
VOG01409	6	6	Xh	sp|P20703|UVSW_BPT4 ATP-dependent DNA helicase uvsW
VOG01410	10	9	Xu	REFSEQ structural protein
VOG01411	18	17	Xu	sp|O64198|VG02_BPMD2 Gene 2 protein
VOG01412	11	11	Xu	REFSEQ hypothetical protein
VOG01413	5	4	Xs	sp|D3WAD2|TMP_BPLP2 Probable tape measure protein
VOG01414	9	6	Xu	REFSEQ hypothetical protein
VOG01415	15	15	Xr	sp|P89679|2B_TOBSV Suppressor of silencing 2b
VOG01416	18	18	Xu	sp|P41466|Y063_NPVAC Uncharacterized 18.5 kDa protein in FP-SLP intergenic region
VOG01417	148	145	Xu	REFSEQ C1 protein
VOG01418	24	24	Xu	REFSEQ holin family protein
VOG01419	70	68	XhXr	sp|Q06419|VPA_BPP2 Replication gene A protein
VOG01420	29	21	Xs	sp|Q5UPU7|YL264_MIMIV Uncharacterized WD repeat-containing protein L264
VOG01421	68	68	Xr	sp|O08848|RO60_MOUSE RNA-binding protein Ro60
VOG01422	31	14	Xu	REFSEQ hypothetical protein
VOG01423	8	8	Xu	REFSEQ hypothetical protein
VOG01424	5	5	Xu	REFSEQ Fen-1
VOG01425	67	67	Xu	REFSEQ hypothetical protein
VOG01426	126	126	Xu	REFSEQ DUF1071 domain-containing protein
VOG01427	36	7	Xu	REFSEQ hypothetical protein
VOG01428	26	26	XhXr	sp|P03555|POL_CAMVC Enzymatic polyprotein
VOG01429	87	87	Xu	sp|O10328|Y075_NPVOP Uncharacterized 14.9 kDa protein
VOG01430	43	24	Xu	REFSEQ hypothetical protein
VOG01431	12	11	Xu	REFSEQ hypothetical protein
VOG01432	31	31	Xs	sp|P28980|GN_EHV1B Envelope glycoprotein N
VOG01433	29	26	Xu	sp|A0A0R4IWG9|GCNA_DANRE Germ cell nuclear acidic protein
VOG01434	25	14	Xu	REFSEQ putative acetyltransferase
VOG01435	85	74	Xu	sp|Q5UNW1|YR707_MIMIV Uncharacterized protein R707
VOG01436	23	20	Xh	sp|Q6QGL2|TFLIV_BPT5 H-N-H endonuclease F-TflIV
VOG01437	42	38	XhXr	sp|P37248|TRA8_CUPMC Transposase for insertion sequence element IS1086
VOG01438	27	27	Xu	REFSEQ hypothetical protein
VOG01439	87	82	Xu	REFSEQ hypothetical protein
VOG01440	23	23	Xu	REFSEQ hypothetical protein
VOG01441	32	32	Xu	REFSEQ hypothetical protein
VOG01442	19	19	Xu	REFSEQ tail fiber protein
VOG01443	6	6	Xu	REFSEQ replication protein
VOG01444	19	15	Xu	REFSEQ hypothetical protein
VOG01445	42	42	Xu	REFSEQ hypothetical protein
VOG01446	61	61	Xu	REFSEQ major capsid protein
VOG01447	7	7	Xu	REFSEQ hypothetical protein
VOG01448	20	20	Xu	sp|P44224|VG28_HAEIN Mu-like prophage FluMu protein gp28
VOG01449	13	13	Xu	REFSEQ hypothetical protein
VOG01450	8	8	Xu	REFSEQ hypothetical protein
VOG01451	120	120	Xu	REFSEQ hypothetical protein
VOG01452	46	46	Xh	sp|Q5UQD2|PNKP_MIMIV Putative bifunctional polynucleotide phosphatase/kinase
VOG01453	23	22	Xh	sp|Q5UQ09|YL193_MIMIV Uncharacterized glycosyltransferase L193
VOG01454	18	18	Xu	REFSEQ hypothetical protein
VOG01455	69	69	XhXpXs	sp|P12555|HN_NDVD Hemagglutinin-neuraminidase
VOG01456	6	6	Xu	REFSEQ hypothetical protein
VOG01457	20	17	Xu	REFSEQ hypothetical protein
VOG01458	103	100	Xh	sp|O67475|RIR2_AQUAE Ribonucleoside-diphosphate reductase subunit beta
VOG01459	69	66	Xs	sp|Q5URB2|YR188_MIMIV Uncharacterized protein R188
VOG01460	14	7	Xu	REFSEQ unknown similar to AMEV080
VOG01461	8	8	Xh	sp|P0CAF6|VF364_ASFK5 ERCC4 domain-containing protein EP364R
VOG01462	36	32	Xu	sp|Q5UPV8|MCAR_MIMIV Mitochondrial carrier-like protein L276
VOG01463	9	9	Xu	REFSEQ hypothetical protein
VOG01464	27	27	Xu	sp|Q5UQ31|YR210_MIMIV Uncharacterized protein R210
VOG01465	59	24	XhXp	sp|P34016|C23L_VAR67 Chemokine-binding protein
VOG01466	57	57	Xu	REFSEQ hypothetical protein
VOG01467	12	5	Xu	REFSEQ RH4
VOG01468	14	14	Xu	REFSEQ hypothetical protein
VOG01469	54	52	Xu	sp|O31939|YONV_BACSU SPbeta prophage-derived uncharacterized protein YonV
VOG01470	43	43	XhXp	sp|P43641|MTMU_MYCSP Type II methyltransferase M.MunI
VOG01471	6	6	Xu	REFSEQ VP2
VOG01472	31	31	Xh	sp|P18780|TERC_ALCSP Tellurium resistance protein TerC
VOG01473	74	73	Xu	REFSEQ tail family protein
VOG01474	22	22	XhXrXs	sp|P27381|PKG9_BPPRD DNA packaging ATPase P9
VOG01475	30	27	XhXp	sp|P17357|IL18B_VACCW Interleukin-18-binding protein
VOG01476	16	10	Xu	REFSEQ hypothetical protein
VOG01477	26	11	Xu	REFSEQ hypothetical protein
VOG01478	385	384	XpXrXs	sp|P03746|TUBE1_BPT7 Tail tubular protein gp11
VOG01479	30	30	Xu	REFSEQ hypothetical protein
VOG01480	23	23	Xu	REFSEQ hypothetical protein
VOG01481	12	12	Xu	REFSEQ DNA-binding protein
VOG01482	14	8	Xu	REFSEQ hypothetical protein
VOG01483	8	8	Xu	REFSEQ hypothetical protein
VOG01484	17	17	XhXr	sp|D0UFC7|PB2_QRFVE Polymerase basic protein 2
VOG01485	11	10	Xu	REFSEQ hypothetical protein
VOG01486	48	48	Xu	REFSEQ hypothetical protein
VOG01487	11	10	Xu	REFSEQ hypothetical protein
VOG01488	22	14	Xu	REFSEQ hypothetical protein
VOG01489	25	14	Xh	sp|Q5UPH4|YR096_MIMIV Putative ankyrin repeat protein R96
VOG01490	16	8	Xu	sp|P09714|US01_HCMVA Uncharacterized protein HQLF3
VOG01491	13	10	Xu	sp|Q5UR21|YR365_MIMIV Uncharacterized protein R365
VOG01492	26	26	Xu	sp|P21315|YR7A_ECOLX Protein ORFa in retron Ec67
VOG01493	12	9	Xu	REFSEQ hypothetical protein
VOG01494	12	12	Xh	sp|O31916|YOQW_BACSU Abasic site processing protein YoqW
VOG01495	6	6	Xu	REFSEQ RNA-dependent RNA polymerase
VOG01496	8	7	Xu	REFSEQ HNH endonuclease
VOG01497	36	36	Xu	REFSEQ replication-relaxation family protein
VOG01498	6	5	Xu	REFSEQ hypothetical protein
VOG01499	64	64	Xu	REFSEQ hypothetical protein
VOG01500	7	7	Xu	REFSEQ hypothetical protein
VOG01501	5	5	Xu	REFSEQ hypothetical protein
VOG01502	27	27	Xu	REFSEQ hypothetical protein
VOG01503	26	26	Xu	REFSEQ hypothetical protein
VOG01504	6	6	Xu	REFSEQ integrase
VOG01505	189	187	Xu	REFSEQ hypothetical protein
VOG01506	10	10	Xu	REFSEQ hypothetical protein
VOG01507	207	207	XhXs	sp|O64334|TIPI_BPN15 Tail tip assembly protein I
VOG01508	98	98	XhXs	sp|O64321|DECO7_BPN15 Putative decoration protein
VOG01509	22	20	XhXpXrXs	sp|P08558|BP44_BPMU Baseplate hub protein gp44
VOG01510	6	6	XhXp	sp|P41437|IAP3_NPVOP E3 ubiquitin-protein ligase IAP-3
VOG01511	116	113	Xu	REFSEQ hypothetical protein
VOG01512	19	18	Xu	sp|O36400|VGA7_ALHV1 Putative C-type lectin protein A7
VOG01513	35	24	Xu	sp|Q5UQK0|YR408_MIMIV Uncharacterized protein R408
VOG01514	48	48	Xu	REFSEQ hypothetical protein
VOG01515	5	5	Xu	REFSEQ hypothetical protein 1
VOG01516	5	5	Xu	REFSEQ hypothetical protein 1
VOG01517	13	13	Xu	sp|O64200|VG04_BPMD2 Gene 4 protein
VOG01518	15	14	Xu	REFSEQ DNA cytosine methyltransferase
VOG01519	50	50	Xu	REFSEQ hypothetical protein
VOG01520	16	13	Xu	REFSEQ hypothetical protein
VOG01521	54	54	Xu	REFSEQ hypothetical protein
VOG01522	41	41	Xu	REFSEQ hypothetical protein
VOG01523	13	12	XhXs	sp|P18348|US9_EHV4 Envelope protein US9 homolog
VOG01524	71	27	Xu	sp|P21100|VC16_VACCC Protein C16/B22
VOG01525	18	18	Xu	REFSEQ RNA-dependent RNA polymerase
VOG01526	29	29	Xu	REFSEQ hypothetical protein
VOG01527	152	152	Xu	REFSEQ hypothetical protein
VOG01528	238	238	Xs	sp|A0A0U5AF03|CAPSD_BPK22 Major capsid protein
VOG01529	13	13	Xu	REFSEQ structural protein
VOG01530	5	5	Xu	REFSEQ tape measure protein
VOG01531	13	13	Xu	REFSEQ hypothetical protein
VOG01532	181	180	Xu	sp|P03723|GP13_BPT7 Probable scaffold protein gp13
VOG01533	13	13	Xu	REFSEQ hypothetical protein
VOG01534	49	49	Xu	REFSEQ putative endolysin 2
VOG01535	134	128	Xh	sp|P06227|RP34_BPSP1 RNA polymerase sigma GP34 factor
VOG01536	79	79	Xu	REFSEQ H-type lectin domain-containing protein
VOG01537	35	33	Xu	REFSEQ hypothetical protein
VOG01538	37	37	Xu	REFSEQ hypothetical protein
VOG01539	104	104	Xs	sp|Q38582|CAPSD_BPSPP Major capsid protein
VOG01540	406	371	Xh	sp|Q4L980|ISAA_STAHJ Probable transglycosylase IsaA
VOG01541	36	36	XpXs	sp|P28941|GL_EHV1B Envelope glycoprotein L
VOG01542	33	33	XhXr	sp|Q8JVC2|RDRP_PCVC RNA-directed RNA polymerase
VOG01543	8	7	Xu	REFSEQ hypothetical protein
VOG01544	8	7	XhXpXs	sp|P31340|SPIKE_BPP2 Spike protein
VOG01545	17	15	Xu	sp|Q5UP76|YL611_MIMIV Uncharacterized protein L611
VOG01546	28	28	Xu	REFSEQ hypothetical protein
VOG01547	5	5	Xu	REFSEQ AIPR family protein
VOG01548	17	17	Xu	REFSEQ hypothetical protein
VOG01549	486	261	XhXs	sp|P10928|BP10_BPT4 Baseplate wedge protein gp10
VOG01550	96	94	XpXrXs	sp|P85993|TSP_BPSK2 Major tail sheath protein
VOG01551	9	9	Xu	REFSEQ hypothetical protein
VOG01552	7	6	Xu	REFSEQ HNH homing endonuclease
VOG01553	19	19	Xu	REFSEQ hypothetical protein
VOG01554	48	35	Xh	sp|Q5UQR8|YL323_MIMIV Uncharacterized protein L323
VOG01555	9	9	Xu	sp|O64200|VG04_BPMD2 Gene 4 protein
VOG01556	13	12	Xu	REFSEQ hypothetical protein
VOG01557	392	392	Xu	sp|O64223|VG29_BPMD2 Gene 29 protein
VOG01558	54	54	XhXp	sp|P06018|MOM_BPMU Methylcarbamoylase mom
VOG01559	16	16	Xu	REFSEQ helix-turn-helix DNA binding protein
VOG01560	6	5	Xu	REFSEQ hypothetical protein
VOG01561	9	8	Xu	REFSEQ hypothetical protein
VOG01562	101	101	Xu	sp|Q05245|VG35_BPML5 Gene 35 protein
VOG01563	9	9	Xh	sp|A0MSJ1|CRA1B_DANRE Collagen alpha-1(XXVII) chain B
VOG01564	16	4	Xu	REFSEQ hypothetical protein
VOG01565	18	14	XhXr	sp|Q7DF83|DRA2A_DEIRA ISDra2 transposase TnpA
VOG01566	40	40	Xu	REFSEQ hypothetical protein
VOG01567	34	34	Xu	REFSEQ hypothetical protein
VOG01568	23	18	Xh	sp|Q77MS9|VLIP_GAHVM Virulence factor MDV010
VOG01569	13	13	Xu	REFSEQ HNH endonuclease
VOG01570	145	145	Xu	REFSEQ hypothetical protein
VOG01571	51	51	Xu	REFSEQ hypothetical protein
VOG01572	223	223	Xh	sp|P15026|ISTB_PSEAI Insertion sequence IS21 putative ATP-binding protein
VOG01573	10	10	Xu	REFSEQ hypothetical protein
VOG01574	5	5	Xu	REFSEQ hypothetical protein
VOG01575	94	92	Xu	REFSEQ minor structural protein
VOG01576	10	7	Xh	sp|P40230|RAG8_KLULA Casein kinase I homolog RAG8
VOG01577	11	11	Xh	sp|P49541|YCF46_TRICV Uncharacterized AAA domain-containing protein ycf46
VOG01578	46	25	Xh	sp|Q5RAL8|OX2G_PONAB OX-2 membrane glycoprotein
VOG01579	89	88	Xh	sp|P16472|TOP1_RFVKA DNA topoisomerase 1
VOG01580	38	36	Xh	sp|P34205|PHR_CARAU Deoxyribodipyrimidine photo-lyase
VOG01581	28	27	Xh	sp|Q9I4P4|FLGJ_PSEAE Peptidoglycan hydrolase FlgJ
VOG01582	89	89	Xu	sp|Q66639|UL96_EHV2 Gene 35 protein
VOG01583	11	11	Xu	REFSEQ protelomerase
VOG01584	21	21	XpXrXs	sp|P03747|TUBE2_BPT7 Tail tubular protein gp12
VOG01585	25	24	Xs	sp|P0C777|MP1_CARMS Double gene block protein 1
VOG01586	8	8	XhXp	sp|P87607|P28_CWPXG E3 ubiquitin-protein ligase p28-like
VOG01587	24	24	XhXpXs	sp|Q9J7Z0|CAPSD_PAV Capsid protein alpha
VOG01588	7	6	Xu	REFSEQ hypothetical protein
VOG01589	35	33	Xu	REFSEQ hypothetical protein
VOG01590	14	9	Xu	REFSEQ hypothetical protein
VOG01591	27	27	Xu	REFSEQ hypothetical protein
VOG01592	56	24	XhXpXr	sp|P27282|POLN_EEVVT Polyprotein P1234
VOG01593	50	49	Xs	sp|O57043|CAPSD_HV19S Major capsid protein
VOG01594	45	44	Xu	sp|Q197D0|030L_IIV3 uncharacterized protein 030L
VOG01595	4	4	Xu	REFSEQ putative glycoprotein
VOG01596	20	20	Xu	REFSEQ hypothetical protein
VOG01597	11	9	Xu	REFSEQ structural protein
VOG01598	69	69	Xu	REFSEQ hypothetical protein
VOG01599	49	49	XhXs	sp|P0CK49|TEG7_EBVB9 Tegument protein UL51 homolog
VOG01600	12	12	Xh	sp|O55779|C_HENDH Protein C
VOG01601	14	8	Xu	REFSEQ hypothetical protein
VOG01602	96	94	Xu	sp|Q5UPV6|YL278_MIMIV Uncharacterized protein L278
VOG01603	5	5	XhXs	sp|Q5UQ13|COLL2_MIMIV Collagen-like protein 2
VOG01604	15	15	Xu	REFSEQ hypothetical protein
VOG01605	7	7	Xu	REFSEQ hypothetical protein
VOG01606	5	5	Xu	REFSEQ hypothetical protein
VOG01607	15	15	Xu	REFSEQ hypothetical protein
VOG01608	7	7	Xu	REFSEQ hypothetical protein
VOG01609	135	135	Xh	sp|Q92FD1|Y175_LISIN Uncharacterized protein Lin0175
VOG01610	121	121	Xu	sp|Q05290|VG75_BPML5 Gene 75 protein
VOG01611	62	55	Xh	sp|P89083|E434_ADE09 Early E4 34 kDa protein
VOG01612	10	8	Xu	REFSEQ HAD-superfamily hydrolase
VOG01613	25	10	Xu	REFSEQ hypothetical protein
VOG01614	26	22	Xu	sp|Q5UR66|YR618_MIMIV Uncharacterized protein R618
VOG01615	15	15	Xu	REFSEQ hypothetical protein
VOG01616	231	215	XhXr	sp|O67125|DPO3A_AQUAE DNA polymerase III subunit alpha
VOG01617	11	9	Xu	REFSEQ capsid protein
VOG01618	152	152	Xu	sp|C0SP91|YYCJ_BACSU Putative metallo-hydrolase YycJ
VOG01619	22	14	Xu	REFSEQ hypothetical protein
VOG01620	14	14	Xu	REFSEQ hypothetical protein
VOG01621	60	60	Xu	REFSEQ hypothetical protein
VOG01622	34	30	Xs	sp|Q5UQE4|YR472_MIMIV Uncharacterized protein R472
VOG01623	17	16	Xu	sp|P75982|YMFQ_ECOLI Uncharacterized protein YmfQ
VOG01624	13	12	Xu	REFSEQ pyocin activator PrtN family protein
VOG01625	7	7	Xu	REFSEQ hypothetical protein
VOG01626	45	45	Xu	REFSEQ hypothetical protein
VOG01627	27	27	Xu	REFSEQ macro domain containing protein
VOG01628	16	10	Xu	REFSEQ hypothetical protein
VOG01629	14	4	Xu	REFSEQ hypothetical protein
VOG01630	10	10	Xu	REFSEQ hypothetical protein
VOG01631	8	8	Xu	REFSEQ hypothetical protein
VOG01632	33	21	Xu	sp|Q196X7|VF358_IIV3 Uncharacterized protein 083L
VOG01633	12	11	Xu	REFSEQ hypothetical protein
VOG01634	29	29	Xu	REFSEQ hypothetical protein
VOG01635	12	12	Xu	REFSEQ hypothetical protein
VOG01636	50	30	XhXs	sp|Q5UQ90|YL532_MIMIV Cytochrome P450-like protein L532
VOG01637	11	11	Xu	REFSEQ hypothetical protein
VOG01638	34	34	XhXpXrXs	sp|Q01074|GP7_BPP22 Internal virion protein gp7
VOG01639	6	5	XhXr	sp|B4YNF3|V13_SPTNK Putative helicase V13
VOG01640	8	8	XhXr	sp|Q87022|RDRP_SCVLA Probable RNA-directed RNA polymerase
VOG01641	5	5	Xu	REFSEQ hypothetical protein
VOG01642	16	16	Xu	REFSEQ hypothetical protein
VOG01643	6	6	Xu	REFSEQ hypothetical protein
VOG01644	37	34	Xu	sp|Q5UQ52|YR708_MIMIV Uncharacterized phosphoglycerate mutase family protein R708
VOG01645	10	10	Xu	REFSEQ hypothetical protein
VOG01646	52	52	Xh	sp|Q49492|MYCF_MICGR Mycinamicin III 3''-O-methyltransferase
VOG01647	42	26	Xh	sp|Q5UQC3|PLOD_MIMIV Procollagen lysyl hydroxylase and glycosyltransferase
VOG01648	52	52	Xu	REFSEQ putative virion structural protein
VOG01649	105	105	XhXrXs	sp|P0CK05|MVP_PVMA P3N-PIPO polyprotein
VOG01650	25	25	Xu	REFSEQ hypothetical protein
VOG01651	25	24	Xu	REFSEQ hypothetical protein
VOG01652	20	20	Xu	REFSEQ DnaA protein
VOG01653	7	7	Xu	REFSEQ hypothetical protein
VOG01654	47	47	Xu	REFSEQ hypothetical protein
VOG01655	48	48	Xu	REFSEQ hypothetical protein
VOG01656	23	23	Xu	REFSEQ hypothetical protein
VOG01657	6	6	Xu	REFSEQ tail fiber protein
VOG01658	119	119	XhXs	sp|Q6QGE8|DIT_BPT5 Distal tail protein pb9
VOG01659	14	14	Xu	REFSEQ hypothetical protein
VOG01660	14	11	Xu	REFSEQ hypothetical protein
VOG01661	31	31	Xu	REFSEQ hypothetical protein
VOG01662	21	21	Xu	REFSEQ hypothetical protein
VOG01663	99	99	Xu	sp|O10334|Y081_NPVOP Uncharacterized 24.9 kDa protein
VOG01664	21	21	Xu	REFSEQ hypothetical protein
VOG01665	34	34	Xu	REFSEQ hypothetical protein
VOG01666	12	12	Xu	REFSEQ hypothetical protein
VOG01667	11	9	Xu	REFSEQ hypothetical protein
VOG01668	14	10	Xu	REFSEQ hypothetical protein
VOG01669	18	18	Xu	REFSEQ putative nucleoprotein
VOG01670	50	50	Xu	REFSEQ hypothetical protein
VOG01671	62	49	Xu	REFSEQ hypothetical protein
VOG01672	5	5	Xu	REFSEQ tapemeasure
VOG01673	6	6	Xu	REFSEQ tape measure protein
VOG01674	43	43	Xu	REFSEQ hypothetical protein
VOG01675	8	7	Xu	REFSEQ minor tail protein
VOG01676	11	11	Xu	REFSEQ hypothetical protein
VOG01677	106	106	Xu	REFSEQ hypothetical protein
VOG01678	6	5	Xu	sp|P45918|YQBB_BACSU Uncharacterized protein YqbB
VOG01679	26	25	Xu	sp|Q5UPL1|YL136_MIMIV Uncharacterized protein L136
VOG01680	9	9	Xu	REFSEQ hypothetical protein
VOG01681	51	51	Xu	sp|Q65371|Y005_NPVOP Uncharacterized 8.6 kDa protein
VOG01682	27	27	XhXpXrXs	sp|P32886|POLG_JAEVJ Genome polyprotein
VOG01683	19	19	Xu	REFSEQ hypothetical protein
VOG01684	6	6	Xu	REFSEQ GIY-YIG nuclease family protein
VOG01685	16	10	Xu	REFSEQ putative RNAP associated protein fused to zincin protease
VOG01686	377	374	XhXr	sp|P04524|SIGML_BPT4 RNA polymerase sigma-like factor
VOG01687	63	63	Xu	REFSEQ hypothetical protein
VOG01688	51	19	Xu	REFSEQ hypothetical protein
VOG01689	7	6	Xu	REFSEQ hypothetical protein
VOG01690	11	6	Xu	REFSEQ hypothetical protein
VOG01691	33	32	Xh	sp|O55764|172L_IIV6 Putative helicase 172L
VOG01692	46	45	Xu	REFSEQ hypothetical protein
VOG01693	399	399	XhXrXs	sp|Q8B0H0|L_VSIVC RNA-directed RNA polymerase L
VOG01694	5	5	Xu	REFSEQ t116
VOG01695	37	36	Xu	REFSEQ hypothetical protein
VOG01696	60	60	Xu	REFSEQ DUF1514 family protein
VOG01697	12	9	Xu	REFSEQ hypothetical protein
VOG01698	51	7	Xu	REFSEQ hypothetical protein
VOG01699	79	65	Xu	REFSEQ portal protein
VOG01700	23	22	Xh	sp|P18020|YPIX_CLOPF Uncharacterized 38.4 kDa protein
VOG01701	146	142	XpXs	sp|Q9G0B4|VG38_BPAR1 Receptor-recognizing protein
VOG01702	149	105	Xh	sp|Q38167|DMP_BPT5 5'-deoxynucleotidase
VOG01703	11	11	Xu	REFSEQ hypothetical protein
VOG01704	14	14	Xu	REFSEQ hypothetical protein
VOG01705	66	65	Xh	sp|A4J5D0|GCH1_DESRM GTP cyclohydrolase 1
VOG01706	37	29	Xu	REFSEQ hypothetical protein
VOG01707	8	8	Xu	REFSEQ tail fibers protein
VOG01708	10	10	Xu	REFSEQ hypothetical protein
VOG01709	60	60	Xs	sp|P19522|MVP_CGMVW Movement protein
VOG01710	145	143	XhXr	sp|O57187|RPO5_VACCA DNA-directed RNA polymerase 30 kDa polypeptide
VOG01711	83	83	Xu	sp|P41432|Y028_NPVAC Uncharacterized 20.4 kDa protein in IAP1-SOD intergenic region
VOG01712	17	13	Xu	REFSEQ putative GCN5-related N-acetyltransferase
VOG01713	16	10	Xu	REFSEQ hypothetical protein
VOG01714	307	305	Xu	REFSEQ hypothetical protein
VOG01715	12	12	Xu	REFSEQ hypothetical protein
VOG01716	12	4	Xu	REFSEQ hypothetical protein
VOG01717	69	60	Xh	sp|O10277|VE18_NPVOP Putative early 22.7 kDa protein
VOG01718	316	313	Xu	sp|P13303|Y05O_BPT4 Uncharacterized 14.6 kDa protein in mobD-ri intergenic region
VOG01719	118	118	Xu	REFSEQ AAA family ATPase
VOG01720	121	121	XhXrXs	sp|P89509|POLG_TUMVJ Genome polyprotein
VOG01721	13	13	Xh	sp|A0A0H3JNB0|TARP_STAAN Poly(ribitol-phosphate) beta-N-acetylglucosaminyltransferase TarP
VOG01722	25	25	Xu	REFSEQ hypothetical protein
VOG01723	57	52	Xu	REFSEQ hypothetical protein
VOG01724	14	14	Xu	REFSEQ hypothetical protein
VOG01725	8	7	Xh	sp|Q52118|YMO3_PANSE Uncharacterized protein in mobD 3'region
VOG01726	28	28	Xu	REFSEQ hypothetical protein
VOG01727	272	272	Xu	sp|Q05284|VG70_BPML5 Gene 70 protein
VOG01728	16	16	Xu	REFSEQ hypothetical protein
VOG01729	48	25	Xu	REFSEQ tail assembly chaperone
VOG01730	31	30	Xu	sp|P19655|ANT_BPP1 Antirepressor protein 1
VOG01731	7	7	Xu	REFSEQ hypothetical protein
VOG01732	33	24	Xh	sp|P55871|IF2B_MALDO Eukaryotic translation initiation factor 2 subunit beta
VOG01733	10	10	Xu	REFSEQ hypothetical protein
VOG01734	18	18	Xu	sp|Q6NNI8|SAP1_ARATH Zinc finger A20 and AN1 domain-containing stress-associated protein 1
VOG01735	15	13	Xu	REFSEQ hypothetical protein
VOG01736	70	55	Xr	sp|Q2HR92|HEPA_HHV8P DNA helicase/primase complex-associated protein
VOG01737	34	17	Xu	REFSEQ hypothetical protein
VOG01738	48	7	Xu	REFSEQ hypothetical protein
VOG01739	36	12	Xu	REFSEQ virion structural protein
VOG01740	11	11	Xu	REFSEQ hypothetical protein
VOG01741	54	52	Xu	REFSEQ hypothetical protein
VOG01742	16	16	Xu	REFSEQ hypothetical protein
VOG01743	21	3	Xu	REFSEQ hypothetical protein
VOG01744	8	7	Xu	REFSEQ hypothetical protein
VOG01745	31	27	Xu	REFSEQ hypothetical protein
VOG01746	50	39	Xu	REFSEQ hypothetical protein
VOG01747	8	8	Xu	REFSEQ hypothetical protein
VOG01748	5	5	Xh	sp|Q5UQ35|YR811_MIMIV Putative ariadne-like RING finger protein R811
VOG01749	14	14	Xu	REFSEQ hypothetical protein
VOG01750	87	87	Xs	sp|Q01051|TRX1_SHV21 Triplex capsid protein 1
VOG01751	43	33	Xu	REFSEQ hypothetical protein
VOG01752	80	78	Xu	REFSEQ glycosyltransferase
VOG01753	28	28	Xu	REFSEQ hypothetical protein
VOG01754	25	24	Xu	sp|A0A0H3CCP8|SOCA_CAUVN Antitoxin SocA
VOG01755	85	83	XhXr	sp|P11138|IE1_NPVAC Trans-activating transcriptional regulatory protein
VOG01756	15	15	Xu	REFSEQ hypothetical protein
VOG01757	304	204	XhXr	sp|Q97FQ5|DNLJ2_CLOAB DNA ligase 2
VOG01758	44	43	XhXpXs	sp|P08669|GLYC_LASSJ Pre-glycoprotein polyprotein GP complex
VOG01759	10	10	XhXs	sp|Q9E7N9|MATRX_LNYV3 Matrix protein
VOG01760	19	15	Xu	REFSEQ putative tail protein
VOG01761	16	16	Xu	REFSEQ hypothetical protein
VOG01762	40	40	Xu	sp|Q05281|VG67_BPML5 Gene 67 protein
VOG01763	46	46	XhXpXs	sp|P09613|GP_UUKS Envelopment polyprotein
VOG01764	13	13	Xu	REFSEQ hypothetical protein
VOG01765	49	49	Xu	REFSEQ hypothetical protein
VOG01766	6	6	Xu	sp|Q00110|VG70_ICHVA Uncharacterized protein ORF70
VOG01767	9	9	Xu	REFSEQ EEV glycoprotein
VOG01768	18	16	Xu	REFSEQ hypothetical protein
VOG01769	8	8	Xu	REFSEQ tape measure protein
VOG01770	343	240	Xu	REFSEQ hypothetical protein
VOG01771	35	16	Xu	sp|Q5UPZ4|YL310_MIMIV Uncharacterized protein L310
VOG01772	28	28	Xu	REFSEQ DUF1367 family protein
VOG01773	9	9	Xu	REFSEQ hypothetical protein
VOG01774	22	20	Xu	REFSEQ hypothetical protein
VOG01775	15	15	Xu	REFSEQ hypothetical protein
VOG01776	138	134	Xu	REFSEQ hypothetical protein
VOG01777	5	5	Xu	REFSEQ hypothetical protein
VOG01778	12	11	Xu	REFSEQ hypothetical protein
VOG01779	25	10	Xu	REFSEQ hypothetical protein
VOG01780	274	263	Xu	REFSEQ hypothetical protein
VOG01781	9	8	Xu	REFSEQ DUF1642 domain-containing protein
VOG01782	50	50	Xu	REFSEQ hypothetical protein
VOG01783	70	51	Xu	REFSEQ hypothetical protein
VOG01784	13	13	Xu	REFSEQ hypothetical protein
VOG01785	25	25	Xu	REFSEQ hypothetical protein
VOG01786	7	7	Xu	REFSEQ tape measure protein
VOG01787	13	12	Xu	REFSEQ putative tail protein
VOG01788	10	10	Xu	REFSEQ hypothetical protein
VOG01789	24	24	Xu	REFSEQ hypothetical protein
VOG01790	13	5	Xu	REFSEQ hypothetical protein
VOG01791	11	3	XhXpXs	sp|P03332|GAG_MLVMS Gag polyprotein
VOG01792	41	32	Xu	REFSEQ hypothetical protein
VOG01793	123	120	Xh	sp|Q38162|LLP_BPT5 Lytic conversion lipoprotein
VOG01794	490	490	Xu	sp|O64208|VG15_BPMD2 Gene 15 protein
VOG01795	6	6	XhXpXrXs	sp|P33515|POLG_MCFA Genome polyprotein
VOG01796	35	35	Xu	REFSEQ tail terminator
VOG01797	37	37	Xu	REFSEQ hypothetical protein
VOG01798	9	7	Xu	REFSEQ hypothetical protein
VOG01799	24	24	Xu	REFSEQ hypothetical protein
VOG01800	16	16	XhXp	sp|P00806|ENLYS_BPT7 Endolysin
VOG01801	14	8	Xu	REFSEQ hypothetical protein
VOG01802	20	20	Xu	sp|P31653|YG29_BPSP1 Uncharacterized 16.2 kDa protein in gene 29 5'region
VOG01803	12	12	Xu	REFSEQ hypothetical protein
VOG01804	226	216	XhXs	sp|P19061|BP07_BPT4 Baseplate wedge protein gp7
VOG01805	46	46	Xs	sp|Q5UQF4|YL485_MIMIV Uncharacterized protein L485
VOG01806	26	26	Xu	REFSEQ hypothetical protein
VOG01807	59	38	Xu	REFSEQ hypothetical protein
VOG01808	5	5	Xu	REFSEQ tail fiber-like protein
VOG01809	35	35	Xu	REFSEQ hypothetical protein
VOG01810	122	122	Xu	REFSEQ hypothetical protein
VOG01811	193	193	Xp	sp|P07059|END2_BPT4 Endonuclease II
VOG01812	170	169	Xu	sp|P32274|Y06N_BPT4 Uncharacterized 14.2 kDa protein in e-segB intergenic region
VOG01813	61	59	Xu	REFSEQ hypothetical protein
VOG01814	152	116	Xu	REFSEQ hypothetical protein
VOG01815	27	15	Xu	REFSEQ hypothetical protein
VOG01816	15	13	Xu	REFSEQ hypothetical protein
VOG01817	15	15	Xu	REFSEQ hypothetical protein
VOG01818	53	49	Xu	REFSEQ hypothetical protein
VOG01819	214	214	Xu	REFSEQ hypothetical protein
VOG01820	30	30	Xu	REFSEQ hypothetical protein
VOG01821	9	6	Xu	REFSEQ hypothetical protein
VOG01822	99	99	Xu	REFSEQ hypothetical protein
VOG01823	37	37	Xu	REFSEQ major capsid protein
VOG01824	21	21	Xu	REFSEQ hypothetical protein
VOG01825	84	83	Xu	REFSEQ hypothetical protein
VOG01826	14	14	Xu	REFSEQ hypothetical protein
VOG01827	18	14	Xu	REFSEQ hypothetical protein
VOG01828	24	24	Xu	REFSEQ hypothetical protein
VOG01829	94	94	Xu	REFSEQ hypothetical protein
VOG01830	15	15	Xu	REFSEQ hypothetical protein
VOG01831	8	8	Xu	REFSEQ hypothetical protein
VOG01832	15	15	Xu	REFSEQ hypothetical protein
VOG01833	28	28	Xu	REFSEQ hypothetical protein
VOG01834	5	5	Xu	REFSEQ hypothetical protein
VOG01835	8	7	Xu	REFSEQ hypothetical protein
VOG01836	206	206	Xu	sp|P39419|Y01A_BPT4 Uncharacterized 12.1 kDa protein in dda-modA intergenic region
VOG01837	69	69	Xu	REFSEQ hypothetical protein
VOG01838	35	34	Xu	REFSEQ hypothetical protein
VOG01839	53	51	Xu	REFSEQ hypothetical protein
VOG01840	10	10	Xu	REFSEQ hypothetical protein
VOG01841	75	67	Xu	REFSEQ hypothetical protein
VOG01842	64	62	Xu	REFSEQ hypothetical protein
VOG01843	33	31	Xu	REFSEQ hypothetical protein
VOG01844	13	13	Xu	REFSEQ hypothetical protein
VOG01845	12	10	Xu	REFSEQ hypothetical protein
VOG01846	199	199	XhXp	sp|P10307|HOLIN_BPT3 Holin
VOG01847	25	25	Xu	REFSEQ hypothetical protein
VOG01848	30	30	Xu	REFSEQ hypothetical protein
VOG01849	40	36	Xu	REFSEQ hypothetical protein
VOG01850	6	6	XpXs	sp|O80298|G6P_BPIF1 Head virion protein G6P
VOG01851	12	10	Xu	REFSEQ hypothetical protein
VOG01852	62	61	Xu	REFSEQ hypothetical protein
VOG01853	10	8	Xh	sp|O48400|GP46_BPSP1 Inhibitor of histone-like protein HU
VOG01854	28	10	Xu	REFSEQ hypothetical protein
VOG01855	7	7	Xu	REFSEQ hypothetical protein
VOG01856	59	59	Xs	sp|P19192|CAPSD_BPCHP Capsid protein VP1
VOG01857	25	15	Xu	REFSEQ hypothetical protein
VOG01858	14	14	Xh	sp|P06948|P56_BPPZA Protein p56
VOG01859	17	17	Xu	REFSEQ hypothetical protein
VOG01860	46	46	Xu	REFSEQ hypothetical protein
VOG01861	12	10	Xu	REFSEQ hypothetical protein
VOG01862	25	24	Xu	REFSEQ hypothetical protein
VOG01863	45	37	Xu	REFSEQ hypothetical protein
VOG01864	5	5	Xu	REFSEQ hydrolase protein
VOG01865	17	16	Xu	REFSEQ hypothetical protein
VOG01866	38	36	Xu	REFSEQ hypothetical protein
VOG01867	11	10	Xu	REFSEQ hypothetical protein
VOG01868	7	7	Xu	REFSEQ hypothetical protein
VOG01869	139	139	Xu	sp|P07076|Y04H_BPT4 Uncharacterized 7.9 kDa protein in Gp55-nrdG intergenic region
VOG01870	18	16	Xu	REFSEQ hypothetical protein
VOG01871	8	5	Xu	REFSEQ hypothetical protein
VOG01872	29	29	Xu	REFSEQ hypothetical protein
VOG01873	37	37	Xu	REFSEQ hypothetical protein
VOG01874	14	14	Xu	REFSEQ hypothetical protein
VOG01875	10	10	Xu	REFSEQ hypothetical protein
VOG01876	75	75	Xu	REFSEQ hypothetical protein
VOG01877	18	9	Xu	REFSEQ hypothetical protein
VOG01878	20	19	Xu	REFSEQ hypothetical protein
VOG01879	27	27	Xu	REFSEQ hypothetical protein
VOG01880	5	5	Xu	REFSEQ hypothetical protein
VOG01881	12	12	Xu	REFSEQ hypothetical protein
VOG01882	10	4	Xu	REFSEQ hypothetical protein
VOG01883	18	17	Xu	REFSEQ hypothetical protein
VOG01884	76	76	Xu	REFSEQ hypothetical protein
VOG01885	14	14	Xu	REFSEQ hypothetical protein
VOG01886	115	115	Xu	REFSEQ hypothetical protein
VOG01887	30	29	Xu	REFSEQ hypothetical protein
VOG01888	56	36	Xu	REFSEQ hypothetical protein
VOG01889	63	57	Xu	REFSEQ hypothetical protein
VOG01890	9	9	Xu	REFSEQ hypothetical protein
VOG01891	11	11	Xu	REFSEQ hypothetical protein
VOG01892	8	8	Xu	REFSEQ hypothetical protein
VOG01893	39	39	Xu	REFSEQ hypothetical protein
VOG01894	6	6	Xu	REFSEQ hypothetical protein
VOG01895	13	13	XpXs	sp|P03625|G6P_BPPF3 Head virion protein G6P
VOG01896	5	5	Xu	REFSEQ hypothetical protein
VOG01897	27	27	Xu	REFSEQ hypothetical protein
VOG01898	40	15	Xu	REFSEQ hypothetical protein
VOG01899	44	43	Xu	REFSEQ hypothetical protein
VOG01900	83	83	Xu	REFSEQ hypothetical protein
VOG01901	67	62	Xu	REFSEQ hypothetical protein
VOG01902	11	11	Xu	REFSEQ hypothetical protein
VOG01903	25	24	Xu	REFSEQ hypothetical protein
VOG01904	15	10	Xu	REFSEQ hypothetical protein
VOG01905	33	31	Xu	REFSEQ hypothetical protein
VOG01906	131	131	Xs	sp|P03801|GP67_BPT7 Protein 6.7
VOG01907	35	35	Xu	REFSEQ hypothetical protein
VOG01908	28	28	Xu	REFSEQ hypothetical protein
VOG01909	12	12	Xu	REFSEQ hypothetical protein
VOG01910	18	18	Xu	REFSEQ hypothetical protein
VOG01911	88	88	Xu	sp|P39249|Y16N_BPT4 Uncharacterized 5.0 kDa protein in ndd-denB intergenic region
VOG01912	8	8	Xu	REFSEQ hypothetical protein
VOG01913	111	111	Xu	sp|P39427|Y01H_BPT4 Uncharacterized 8.1 kDa protein in modB-mrh intergenic region
VOG01914	7	7	Xu	REFSEQ putative tail protein
VOG01915	44	41	Xu	REFSEQ hypothetical protein
VOG01916	18	18	Xu	REFSEQ receptor-binding tail protein
VOG01917	28	27	Xs	sp|P18056|HOC_BPT4 Highly immunogenic outer capsid protein
VOG01918	52	52	Xu	REFSEQ hypothetical protein
VOG01919	66	66	Xu	REFSEQ hypothetical protein
VOG01920	51	51	Xu	REFSEQ hypothetical protein
VOG01921	8	8	Xu	REFSEQ hypothetical protein
VOG01922	10	9	Xu	REFSEQ hypothetical protein
VOG01923	36	36	Xu	REFSEQ hypothetical protein
VOG01924	134	134	Xu	sp|P20317|V43_BPT3 Gene 4.3 protein
VOG01925	45	45	Xu	REFSEQ hypothetical protein
VOG01926	8	7	Xu	REFSEQ hypothetical protein
VOG01927	13	12	Xu	REFSEQ hypothetical protein
VOG01928	9	2	Xu	REFSEQ hypothetical protein
VOG01929	34	34	Xu	REFSEQ hypothetical protein
VOG01930	7	7	Xu	REFSEQ long tail fiber distal subunit
VOG01931	6	6	Xu	REFSEQ hypothetical protein
VOG01932	28	5	Xu	REFSEQ hypothetical protein
VOG01933	15	15	Xu	REFSEQ hypothetical protein
VOG01934	26	25	Xu	REFSEQ hypothetical protein
VOG01935	20	11	Xu	REFSEQ hypothetical protein
VOG01936	10	6	Xu	REFSEQ hypothetical protein
VOG01937	10	10	Xu	REFSEQ hypothetical protein
VOG01938	18	18	Xu	REFSEQ hypothetical protein
VOG01939	24	20	Xu	REFSEQ hypothetical protein
VOG01940	58	31	Xu	REFSEQ hypothetical protein
VOG01941	5	5	Xu	REFSEQ hypothetical protein
VOG01942	8	8	Xu	REFSEQ hypothetical protein
VOG01943	8	7	Xu	REFSEQ hypothetical protein
VOG01944	10	10	Xu	REFSEQ hypothetical protein
VOG01945	24	6	Xu	REFSEQ hypothetical protein
VOG01946	8	6	Xu	REFSEQ hypothetical protein
VOG01947	16	16	Xu	REFSEQ hypothetical protein
VOG01948	8	7	Xu	REFSEQ hypothetical protein
VOG01949	26	15	Xu	REFSEQ hypothetical protein
VOG01950	13	13	Xu	REFSEQ hypothetical protein
VOG01951	18	13	Xu	REFSEQ hypothetical protein
VOG01952	5	5	Xu	REFSEQ hypothetical protein
VOG01953	5	5	Xu	REFSEQ tail fiber protein
VOG01954	13	13	Xu	REFSEQ hypothetical protein
VOG01955	17	17	Xu	REFSEQ hypothetical protein
VOG01956	12	12	Xu	REFSEQ hypothetical protein
VOG01957	9	9	Xu	REFSEQ hypothetical protein
VOG01958	7	6	Xu	REFSEQ hypothetical protein
VOG01959	17	16	Xu	REFSEQ hypothetical protein
VOG01960	16	16	Xu	REFSEQ hypothetical protein
VOG01961	17	17	Xu	REFSEQ hypothetical protein
VOG01962	62	60	XhXr	sp|P03780|GP12_BPT7 Inhibitor of dGTPase
VOG01963	20	17	Xu	REFSEQ hypothetical protein
VOG01964	16	16	Xu	sp|P10303|V192_BPT3 Gene 19.2 protein
VOG01965	33	33	Xu	REFSEQ LysM peptidoglycan-binding domain-containing protein
VOG01966	6	6	Xu	REFSEQ hypothetical protein
VOG01967	37	37	Xu	REFSEQ hypothetical protein
VOG01968	8	8	Xu	REFSEQ hypothetical protein
VOG01969	17	17	Xu	REFSEQ hypothetical protein
VOG01970	18	18	Xu	REFSEQ hypothetical protein
VOG01971	11	11	Xu	REFSEQ hypothetical protein
VOG01972	8	6	Xu	sp|Q573G3|Y062_AFV2P Uncharacterized protein ORF62
VOG01973	7	7	Xu	REFSEQ hypothetical protein
VOG01974	11	9	Xu	REFSEQ hypothetical protein
VOG01975	6	4	Xu	REFSEQ hypothetical protein
VOG01976	13	13	Xu	REFSEQ hypothetical protein
VOG01977	37	37	Xu	REFSEQ hypothetical protein
VOG01978	13	9	Xu	REFSEQ hypothetical protein
VOG01979	10	6	Xu	REFSEQ hypothetical protein
VOG01980	72	72	Xu	REFSEQ hypothetical protein
VOG01981	8	8	Xu	REFSEQ hypothetical protein
VOG01982	19	10	Xs	sp|P20223|VP1_SSV1 Structural protein VP1
VOG01983	15	15	Xu	REFSEQ immunity repressor
VOG01984	5	5	Xu	REFSEQ tail fiber repeat family protein
VOG01985	20	20	Xu	REFSEQ hypothetical protein
VOG01986	9	9	XhXr	sp|P00582|DPO1_ECOLI DNA polymerase I
VOG01987	11	11	Xu	REFSEQ ParB-like nuclease domain protein
VOG01988	30	30	Xh	sp|P26748|VG08_BPP22 Scaffolding protein
VOG01989	16	16	Xu	REFSEQ hypothetical protein
VOG01990	37	37	Xu	REFSEQ hypothetical protein
VOG01991	9	9	Xu	REFSEQ minor structural protein
VOG01992	23	23	Xu	REFSEQ head-tail adapter protein
VOG01993	47	45	Xu	REFSEQ hypothetical protein
VOG01994	22	21	Xu	REFSEQ hypothetical protein
VOG01995	48	47	Xu	REFSEQ hypothetical protein
VOG01996	18	6	Xh	sp|Q5UP65|YR598_MIMIV Putative ankyrin repeat protein R598
VOG01997	11	11	Xh	sp|B0XPP3|MCA1A_ASPFC Metacaspase-1A
VOG01998	51	48	Xu	REFSEQ putative major capsid protein
VOG01999	7	7	Xu	REFSEQ hypothetical protein
[truncated: 33,107 more rows]

## Sheet: VOG_subsets
VOG_025p	VOG_05p	VOG_1p	VOG_2p		abbreviation	meaning
VOG01534	VOG01534	VOG01534	VOG00663		VOG_025p	VOGs in 0.25% of Caudo genomes
VOG17638	VOG17638	VOG01331	VOG00580		VOG_05p	VOGs in 0.5% of Caudo genomes
VOG06289	VOG01331	VOG01566	VOG04972		VOG_1p	VOGs in 1% of Caudo genomes
VOG01331	VOG03855	VOG01305	VOG00830		VOG_2p	VOGs in 2% of Caudo genomes
VOG03855	VOG31307	VOG02731	VOG00591
VOG05187	VOG01566	VOG00663	VOG00138
VOG15286	VOG01305	VOG00580	VOG01132
VOG29511	VOG02731	VOG04972	VOG00076
VOG31307	VOG00663	VOG00830	VOG00316
VOG01566	VOG05666	VOG02918	VOG01470
VOG09509	VOG02751	VOG15170	VOG02144
VOG01305	VOG07019	VOG01324	VOG00786
VOG06352	VOG00839	VOG01553	VOG01616
VOG34244	VOG00972	VOG17757	VOG00250
VOG02731	VOG00580	VOG00591	VOG04488
VOG05978	VOG04972	VOG00965	VOG00397
VOG01174	VOG03017	VOG00138	VOG17084
VOG00663	VOG15619	VOG01132	VOG00120
VOG02240	VOG00830	VOG00076	VOG04258
VOG05666	VOG02918	VOG01518	VOG04421
VOG02751	VOG03649	VOG04056	VOG01507
VOG34663	VOG15170	VOG04973	VOG01705
VOG07019	VOG02569	VOG01278	VOG04657
VOG00839	VOG00074	VOG00316	VOG00652
VOG00972	VOG26520	VOG01470	VOG01128
VOG00580	VOG01324	VOG00439	VOG11429
VOG04972	VOG16978	VOG02144	VOG23178
VOG03017	VOG01553	VOG03876	VOG00308
VOG15619	VOG17061	VOG00786	VOG02392
VOG00830	VOG04577	VOG01431	VOG00134
VOG02918	VOG17757	VOG05485	VOG00731
VOG03649	VOG03525	VOG05330	VOG01993
VOG03405	VOG01358	VOG18990	VOG00480
VOG14819	VOG00591	VOG01616	VOG01095
VOG05071	VOG02374	VOG21410	VOG00409
VOG15170	VOG00965	VOG00250	VOG00252
VOG24228	VOG02656	VOG05457	VOG03737
VOG01098	VOG00138	VOG04488	VOG00071
VOG08755	VOG07278	VOG00397	VOG00414
VOG04599	VOG01132	VOG00729	VOG00818
VOG02569	VOG00076	VOG17084	VOG00614
VOG00074	VOG01518	VOG00059	VOG25118
VOG26520	VOG04056	VOG00120	VOG00465
VOG00949	VOG04973	VOG04258	VOG00056
VOG17770	VOG01278	VOG02223	VOG02030
VOG22929	VOG00316	VOG00196	VOG02292
VOG01324	VOG01470	VOG05093	VOG00256
VOG16978	VOG00683	VOG01492	VOG00168
VOG01553	VOG06109	VOG04421	VOG01084
VOG17061	VOG00439	VOG00996	VOG00278
VOG04577	VOG02144	VOG01507	VOG04930
VOG17757	VOG03876	VOG02084	VOG00499
VOG03525	VOG03504	VOG01705	VOG28461
VOG22862	VOG34100	VOG04657	VOG00151
VOG01358	VOG00786	VOG00652	VOG04503
VOG06963	VOG01431	VOG03637	VOG00092
VOG00591	VOG01212	VOG01550	VOG02055
VOG20397	VOG05481	VOG00787	VOG00386
VOG02374	VOG27319	VOG01128	VOG00703
VOG01322	VOG05485	VOG05107	VOG00710
VOG21124	VOG29563	VOG11429	VOG01006
VOG28965	VOG01836	VOG23178	VOG00370
VOG08465	VOG05330	VOG01549	VOG00149
VOG05855	VOG18990	VOG09806	VOG01446
VOG00965	VOG02042	VOG05386	VOG02587
VOG30862	VOG01616	VOG00308	VOG00075
VOG02998	VOG21410	VOG01418	VOG01686
VOG24132	VOG00209	VOG02392	VOG00240
VOG02656	VOG00250	VOG00612	VOG03680
VOG13862	VOG05457	VOG01313	VOG00444
VOG00138	VOG04488	VOG21115	VOG00195
VOG01109	VOG03461	VOG00467	VOG16224
VOG07278	VOG00397	VOG00134	VOG01441
VOG01132	VOG01292	VOG04298	VOG01661
VOG00076	VOG00729	VOG01319	VOG00356
VOG01958	VOG01674	VOG01310	VOG01671
VOG04516	VOG00626	VOG00731	VOG00372
VOG01518	VOG17084	VOG01993	VOG00163
VOG05626	VOG00162	VOG00480	VOG00104
VOG04056	VOG00059	VOG01095	VOG00111
VOG12098	VOG04200	VOG00409	VOG00224
VOG04973	VOG00120	VOG21881	VOG00532
VOG01278	VOG34478	VOG00252	VOG25013
VOG05858	VOG02390	VOG00431	VOG02866
VOG00316	VOG00575	VOG00083	VOG00748
VOG01470	VOG01505	VOG03737	VOG00783
VOG04847	VOG00838	VOG00791	VOG00206
VOG26321	VOG03752	VOG00071	VOG06139
VOG09297	VOG04258	VOG18964	VOG33632
VOG00683	VOG00570	VOG00414	VOG00807
VOG27467	VOG02223	VOG00818	VOG02439
VOG06109	VOG01879	VOG00614	VOG00500
VOG05051	VOG01685	VOG25118	VOG00086
VOG00439	VOG04020	VOG00465	VOG00261
VOG02144	VOG29527	VOG02129	VOG00275
VOG08527	VOG00196	VOG00651	VOG01706
VOG34390	VOG05093	VOG00056	VOG00280
VOG28297	VOG05625	VOG31349	VOG01365
VOG01837	VOG01492	VOG03466	VOG04983
VOG03876	VOG04421	VOG02030	VOG00678
VOG02767	VOG00996	VOG01106	VOG04078
VOG03504	VOG16366	VOG04283	VOG00435
VOG04207	VOG01507	VOG03153	VOG00403
VOG34100	VOG02084	VOG01540	VOG01463
VOG16987	VOG01061	VOG00922	VOG02083
VOG00374	VOG01705	VOG00176	VOG01089
VOG06851	VOG29861	VOG00088	VOG19257
VOG00786	VOG03648	VOG00313	VOG03477
VOG01371	VOG04657	VOG02292	VOG24575
VOG01431	VOG06231	VOG04856	VOG00653
VOG32739	VOG08614	VOG00256	VOG00148
VOG19882	VOG03865	VOG00168	VOG00063
VOG08199	VOG00652	VOG00935	VOG30152
VOG26548	VOG03637	VOG05204	VOG02720
VOG06471	VOG02085	VOG01084	VOG04154
VOG16570	VOG04693	VOG03796	VOG28280
VOG00929	VOG02000	VOG02054	VOG00226
VOG00429	VOG01550	VOG00455	VOG02582
VOG01212	VOG00787	VOG00479	VOG00022
VOG00848	VOG02280	VOG22053	VOG00458
VOG05481	VOG01128	VOG00278	VOG15758
VOG27319	VOG21048	VOG00619	VOG02791
VOG05485	VOG04925	VOG04930	VOG01183
VOG29563	VOG03221	VOG00499	VOG00674
VOG01836	VOG28696	VOG03677	VOG01986
VOG05330	VOG05107	VOG02626	VOG00712
VOG18990	VOG01984	VOG12003	VOG02823
VOG02042	VOG11429	VOG04751	VOG00067
VOG01616	VOG23178	VOG00464	VOG00466
VOG21410	VOG02300	VOG28461	VOG00553
VOG04474	VOG01549	VOG01043	VOG04703
VOG06567	VOG09806	VOG00800	VOG00041
VOG27018	VOG05386	VOG00151	VOG00025
VOG01245	VOG25180	VOG00537	VOG00475
VOG00209	VOG23216	VOG04503	VOG00042
VOG00250	VOG00308	VOG00092	VOG00495
VOG05457	VOG03670	VOG10009	VOG03976
VOG04488	VOG02004	VOG00463	VOG00039
VOG01034	VOG01418	VOG04356	VOG01852
VOG08991	VOG01207	VOG03998	VOG00936
VOG03461	VOG08165	VOG02055	VOG04837
VOG01579	VOG02392	VOG19147	VOG00561
VOG01889	VOG00612	VOG00386	VOG00142
VOG00397	VOG01313	VOG01607	VOG00413
VOG01292	VOG21115	VOG12020	VOG00792
VOG04863	VOG00474	VOG00703	VOG00272
VOG00729	VOG00467	VOG02706	VOG01426
VOG16714	VOG00134	VOG00710	VOG01131
VOG01674	VOG04298	VOG01169	VOG04652
VOG02090	VOG01319	VOG01006	VOG00462
VOG08454	VOG01310	VOG00370	VOG01366
VOG28436	VOG04374	VOG00149	VOG01609
VOG15778	VOG01565	VOG26665	VOG00112
VOG00902	VOG01330	VOG01446	VOG00292
VOG02610	VOG00731	VOG00816	VOG00349
VOG03848	VOG02221	VOG02655	VOG00139
VOG00626	VOG01993	VOG02587	VOG00155
VOG17084	VOG00392	VOG00504	VOG01102
VOG33452	VOG01317	VOG01679	VOG01558
VOG17957	VOG00480	VOG00641	VOG14146
VOG00162	VOG01095	VOG00075	VOG05327
VOG03069	VOG00409	VOG01686	VOG00396
VOG20346	VOG21881	VOG00788	VOG00129
VOG00059	VOG03891	VOG04256	VOG05440
VOG03833	VOG00049	VOG02196	VOG02279
VOG00870	VOG00252	VOG00240	VOG00160
VOG04200	VOG00431	VOG01713	VOG00343
VOG00405	VOG00083	VOG00165	VOG02296
VOG20203	VOG02189	VOG04668	VOG00194
VOG00120	VOG28058	VOG00416	VOG00880
VOG30027	VOG03737	VOG03680	VOG00777
VOG34478	VOG00791	VOG00444	VOG00384
VOG02390	VOG01811	VOG00195	VOG03613
VOG32297	VOG02194	VOG16224	VOG04352
VOG00851	VOG18610	VOG14502	VOG26341
VOG18149	VOG00071	VOG01441	VOG02991
VOG01472	VOG02537	VOG01661	VOG00062
VOG27840	VOG12636	VOG01121	VOG00081
VOG00575	VOG18964	VOG02410	VOG00089
VOG03123	VOG00414	VOG28850	VOG01480
VOG04730	VOG20212	VOG00356	VOG00239
VOG03201	VOG05237	VOG00677	VOG02471
VOG01505	VOG01153	VOG03426	VOG00387
VOG04558	VOG02986	VOG03956	VOG00215
VOG00838	VOG03436	VOG01671	VOG00336
VOG03752	VOG09914	VOG00372	VOG02416
VOG02048	VOG01530	VOG00163	VOG04489
VOG04258	VOG00818	VOG00104	VOG00084
VOG00570	VOG02989	VOG01885	VOG11365
VOG01725	VOG00614	VOG00111	VOG01127
VOG05901	VOG09306	VOG03738	VOG00355
VOG02223	VOG25118	VOG00496	VOG02214
VOG01879	VOG00465	VOG00224	VOG00103
VOG19558	VOG02129	VOG00532	VOG00102
VOG01685	VOG00651	VOG05368	VOG01129
VOG02149	VOG00056	VOG01807	VOG00090
VOG04020	VOG31349	VOG25013	VOG02481
VOG29527	VOG03466	VOG01751	VOG00520
VOG00196	VOG13567	VOG03166	VOG27261
VOG30091	VOG02030	VOG01552	VOG00263
VOG25400	VOG05942	VOG02866	VOG01581
VOG05185	VOG04535	VOG00748	VOG00251
VOG05093	VOG09808	VOG03184	VOG00246
VOG06903	VOG06505	VOG34462	VOG00077
VOG23844	VOG00694	VOG00783	VOG00024
VOG06053	VOG01106	VOG02456	VOG00099
VOG16152	VOG04283	VOG00206	VOG00216
VOG27623	VOG04660	VOG06139	VOG00043
VOG05625	VOG03153	VOG06326	VOG30944
VOG01492	VOG01540	VOG33632	VOG02820
VOG03444	VOG01798	VOG00318	VOG03546
VOG04421	VOG18739	VOG00121	VOG00276
VOG24227	VOG02576	VOG01810	VOG00350
VOG21941	VOG02326	VOG02750	VOG03331
VOG03592	VOG01263	VOG04665	VOG00110
VOG00996	VOG00922	VOG00807	VOG04572
VOG16366	VOG11558	VOG02150	VOG02246
VOG28546	VOG00718	VOG04172	VOG00602
VOG01507	VOG00176	VOG00928	VOG00526
VOG01559	VOG01314	VOG02827	VOG04566
VOG03178	VOG04493	VOG02439	VOG00739
VOG02084	VOG17157	VOG02275	VOG00054
VOG01061	VOG00088	VOG00500	VOG00369
VOG01705	VOG01021	VOG00941	VOG00098
VOG29861	VOG00313	VOG02273	VOG00321
VOG21279	VOG11077	VOG00229	VOG00248
VOG05484	VOG26272	VOG00086	VOG06830
VOG15585	VOG03919	VOG00261	VOG00567
VOG01275	VOG02292	VOG00275	VOG00741
VOG16585	VOG04856	VOG02329	VOG00506
VOG03648	VOG13197	VOG16508	VOG01306
VOG04657	VOG00285	VOG26894	VOG00420
VOG07392	VOG00256	VOG00489	VOG00681
VOG06231	VOG00168	VOG05304	VOG04081
VOG08614	VOG04024	VOG02950	VOG04664
VOG27786	VOG19177	VOG01706	VOG00390
VOG06225	VOG00935	VOG11872	VOG00259
VOG03865	VOG30761	VOG00280	VOG05744
VOG24465	VOG06609	VOG01365	VOG00956
VOG08591	VOG05204	VOG04983	VOG00126
VOG25827	VOG01084	VOG00328	VOG00079
VOG00652	VOG04136	VOG03414	VOG01626
VOG05746	VOG01085	VOG00678	VOG00227
VOG25540	VOG03796	VOG04078	VOG01700
VOG05710	VOG04340	VOG02641	VOG00689
VOG15811	VOG05197	VOG00435	VOG00310
VOG27313	VOG34851	VOG00403	VOG00434
VOG00859	VOG02054	VOG02013	VOG04050
VOG03637	VOG00455	VOG01463	VOG01396
VOG02085	VOG00479	VOG02083	VOG00035
VOG05719	VOG02837	VOG01089	VOG00381
VOG04693	VOG01598	VOG19257	VOG00576
VOG04269	VOG22053	VOG00182	VOG01162
VOG06421	VOG00278	VOG03477	VOG00016
VOG02000	VOG24020	VOG05403	VOG00231
VOG01550	VOG00619	VOG24575	VOG01785
VOG16768	VOG04930	VOG00979	VOG02272
VOG34915	VOG00499	VOG02955	VOG03091
VOG00787	VOG03677	VOG17603	VOG26388
VOG02280	VOG02626	VOG00223	VOG02154
VOG01128	VOG00789	VOG00653	VOG04646
VOG02581	VOG00878	VOG01655	VOG00268
VOG24946	VOG04213	VOG05992	VOG01528
VOG01670	VOG12003	VOG02724	VOG01157
VOG32945	VOG04751	VOG00148	VOG00164
VOG03635	VOG00464	VOG31478	VOG02467
VOG21048	VOG28461	VOG00063	VOG00219
VOG02935	VOG01043	VOG05085	VOG00294
VOG04925	VOG05768	VOG30152	VOG01000
VOG03221	VOG00800	VOG02720	VOG00926
VOG06145	VOG04738	VOG03710	VOG01699
VOG28696	VOG05697	VOG02847	VOG01687
VOG05107	VOG00151	VOG04154	VOG00046
VOG01984	VOG19777	VOG01638	VOG00167
VOG11429	VOG00537	VOG04869	VOG01499
VOG03020	VOG04503	VOG01793	VOG05643
VOG23178	VOG03661	VOG28280	VOG22448
VOG02300	VOG13760	VOG00226	VOG00716
VOG01549	VOG00092	VOG00064	VOG00599
VOG33163	VOG10009	VOG04229	VOG01372
VOG04904	VOG10025	VOG02226	VOG00720
VOG09806	VOG00463	VOG01412	VOG00020
VOG30229	VOG01284	VOG02582	VOG14476
VOG05386	VOG00181	VOG09782	VOG00222
VOG25180	VOG01662	VOG00022	VOG00323
VOG03410	VOG12719	VOG00458	VOG00325
VOG23216	VOG04356	VOG31757	VOG26147
VOG00308	VOG03998	VOG02216	VOG02308
VOG03670	VOG01829	VOG01746	VOG00609
VOG02004	VOG02055	VOG15758	VOG00220
VOG01418	VOG19147	VOG02791	VOG01138
VOG29798	VOG09961	VOG00649	VOG03078
VOG01207	VOG00017	VOG01183	VOG02929
VOG00595	VOG00386	VOG26951	VOG01584
VOG08165	VOG01607	VOG00674	VOG02168
VOG02392	VOG03983	VOG02677	VOG00700
VOG00612	VOG02927	VOG01986	VOG00943
VOG01313	VOG32820	VOG13150	VOG00503
VOG21115	VOG12020	VOG00712	VOG00715
VOG01374	VOG02229	VOG02823	VOG01502
VOG00474	VOG00703	VOG00067	VOG00402
VOG02029	VOG02706	VOG00466	VOG01272
VOG24884	VOG00899	VOG00811	VOG01800
VOG00400	VOG08423	VOG07778	VOG00072
VOG03512	VOG00710	VOG03416	VOG00140
VOG00467	VOG05398	VOG00553	VOG02808
VOG01894	VOG01169	VOG01378	VOG00117
VOG00134	VOG05217	VOG04703	VOG02564
VOG04298	VOG01006	VOG02262	VOG02683
VOG06350	VOG02946	VOG00041	VOG00187
VOG01659	VOG04667	VOG00122	VOG01437
VOG05713	VOG00442	VOG00910	VOG01304
VOG01319	VOG06413	VOG02072	VOG01075
VOG01103	VOG00370	VOG00025	VOG02727
VOG01310	VOG00621	VOG00475	VOG00127
VOG04374	VOG34186	VOG00042	VOG00508
VOG01565	VOG00149	VOG02143	VOG02058
VOG31462	VOG01254	VOG01460	VOG01863
VOG01330	VOG31916	VOG00495	VOG01803
VOG00202	VOG26665	VOG21946	VOG00060
VOG00731	VOG01446	VOG01339	VOG00144
VOG02221	VOG00816	VOG03976	VOG00034
VOG03469	VOG01485	VOG27010	VOG00183
VOG31665	VOG21283	VOG00039	VOG01452
VOG04617	VOG02655	VOG03632	VOG00767
VOG00761	VOG16377	VOG01852	VOG02336
VOG20567	VOG02587	VOG00936	VOG00358
VOG01993	VOG01555	VOG01527	VOG00650
VOG21795	VOG00504	VOG04837	VOG09423
VOG00392	VOG01679	VOG04554	VOG02921
VOG01317	VOG00641	VOG02257	VOG02661
VOG00480	VOG00075	VOG00693	VOG00281
VOG00544	VOG06265	VOG02175	VOG01280
VOG10645	VOG01004	VOG00342	VOG00047
VOG06749	VOG01686	VOG00561	VOG01277
VOG01095	VOG00788	VOG00142	VOG00704
VOG33299	VOG04256	VOG00413	VOG00529
VOG00409	VOG02196	VOG00792	VOG00013
VOG21881	VOG00240	VOG04824	VOG00644
VOG09662	VOG06766	VOG00272	VOG00241
VOG03891	VOG18927	VOG01426	VOG00065
VOG33796	VOG04639	VOG29995	VOG00366
VOG31979	VOG01713	VOG01131	VOG01026
VOG18341	VOG05549	VOG04652	VOG00031
VOG00049	VOG00165	VOG00462	VOG00534
VOG01744	VOG04668	VOG00781	VOG02865
VOG00252	VOG00416	VOG02098	VOG00061
VOG00431	VOG03680	VOG04333	VOG00552
VOG00083	VOG02100	VOG01366	VOG00018
VOG20438	VOG00444	VOG01609	VOG00983
VOG05824	VOG00195	VOG00924	VOG00141
VOG01414	VOG02201	VOG00112	VOG00558
VOG11515	VOG16224	VOG05324	VOG00028
VOG28564	VOG02081	VOG01450	VOG00027
VOG02189	VOG14502	VOG01508	VOG00306
VOG29525	VOG02395	VOG00292	VOG00759
VOG17525	VOG01223	VOG03792	VOG00186
VOG01931	VOG01441	VOG00349	VOG00938
VOG28294	VOG01661	VOG00139	VOG10201
VOG00793	VOG04220	VOG00155	VOG00947
VOG00191	VOG03851	VOG01102	VOG34967
VOG28058	VOG05206	VOG03667	VOG00490
VOG03737	VOG01121	VOG01558	VOG00468
VOG00791	VOG01323	VOG02021	VOG00740
VOG01430	VOG02410	VOG02668	VOG08708
VOG01811	VOG28850	VOG12769	VOG01723
VOG01905	VOG00356	VOG14146	VOG01318
VOG02194	VOG00677	VOG05327	VOG00213
VOG18610	VOG03385	VOG01519	VOG26406
VOG05644	VOG03426	VOG10580	VOG03706
VOG00071	VOG03956	VOG01874	VOG00217
VOG02097	VOG01671	VOG00596	VOG00884
VOG02537	VOG00372	VOG00453	VOG00304
VOG12636	VOG00163	VOG00396	VOG00036
VOG18964	VOG00104	VOG00129	VOG02243
VOG00414	VOG10205	VOG00459	VOG02321
VOG20212	VOG01885	VOG03727	VOG02035
VOG05237	VOG19184	VOG05440	VOG01193
VOG01153	VOG00111	VOG02279	VOG01478
VOG01333	VOG03738	VOG04294	VOG00002
VOG02986	VOG02919	VOG00160	VOG01532
VOG01230	VOG00496	VOG00343	VOG00293
VOG00425	VOG00224	VOG07776	VOG02908
VOG03436	VOG01567	VOG23947	VOG02060
VOG09914	VOG00532	VOG02296	VOG00204
VOG01530	VOG05368	VOG04694	VOG00283
VOG00818	VOG22303	VOG00194	VOG00404
VOG02989	VOG13198	VOG02316	VOG01718
VOG07276	VOG17287	VOG00550	VOG00211
VOG02596	VOG01807	VOG00329	VOG00007
VOG16372	VOG25013	VOG00675	VOG04381
VOG00614	VOG01751	VOG00880	VOG01133
VOG28951	VOG01899	VOG00777	VOG00345
VOG09306	VOG03166	VOG01613	VOG03398
VOG25118	VOG00606	VOG00384	VOG00048
VOG00465	VOG01552	VOG03613	VOG00658
VOG18631	VOG01048	VOG01154	VOG01539
VOG01221	VOG13128	VOG04352	VOG00205
VOG18706	VOG03207	VOG00892	VOG00449
VOG03052	VOG02866	VOG04978	VOG01451
VOG35061	VOG14518	VOG16947	VOG01071
VOG02129	VOG08812	VOG26341	VOG01652
VOG00651	VOG00236	VOG02991	VOG00265
VOG20457	VOG05341	VOG04713	VOG02267
VOG01097	VOG05363	VOG01438	VOG01757
VOG00056	VOG04745	VOG07387	VOG02398
VOG08819	VOG00748	VOG28159	VOG00005
VOG31349	VOG03184	VOG00062	VOG00145
VOG30719	VOG04565	VOG00081	VOG00482
VOG03466	VOG34462	VOG01039	VOG00401
VOG13567	VOG16598	VOG00089	VOG08512
VOG02030	VOG04681	VOG10188	VOG00008
VOG12131	VOG11183	VOG01480	VOG01618
VOG05942	VOG28936	VOG03931	VOG02074
VOG04535	VOG00783	VOG00239	VOG02432
VOG15676	VOG01293	VOG02471	VOG02495
VOG25371	VOG02456	VOG03642	VOG04224
VOG09808	VOG02310	VOG00387	VOG00547
VOG06505	VOG19762	VOG00215	VOG00890
VOG00694	VOG02591	VOG00336	VOG00829
VOG05504	VOG03058	VOG02416	VOG22276
VOG05121	VOG00206	VOG04489	VOG00093
VOG01106	VOG06139	VOG01173	VOG01033
VOG17122	VOG02691	VOG00084	VOG01387
VOG10506	VOG05999	VOG11365	VOG00471
VOG00801	VOG17100	VOG01127	VOG00702
VOG04283	VOG00893	VOG05920	VOG04555
VOG04660	VOG06326	VOG00355	VOG05201
VOG04605	VOG01843	VOG02214	VOG00266
VOG03153	VOG33632	VOG33998	VOG00415
VOG01540	VOG17992	VOG01213	VOG00337
VOG08842	VOG00836	VOG00103	VOG00235
VOG03403	VOG00318	VOG00133	VOG00262
VOG01798	VOG00121	VOG00102	VOG00070
VOG18739	VOG01810	VOG01114	VOG00124
VOG02576	VOG02750	VOG04077	VOG00249
VOG05823	VOG02104	VOG01129	VOG02236
VOG02326	VOG04665	VOG00447	VOG02887
VOG05846	VOG04388	VOG00090	VOG00244
VOG02947	VOG05602	VOG14196	VOG00116
VOG17630	VOG00807	VOG02481	VOG01216
VOG05740	VOG03973	VOG00520	VOG00023
VOG01263	VOG02150	VOG00382	VOG02790
VOG00922	VOG04172	VOG27261	VOG00523
VOG11558	VOG11967	VOG00498	VOG07489
VOG18877	VOG02962	VOG00263	VOG00368
VOG00718	VOG01294	VOG01581	VOG01664
VOG10819	VOG02165	VOG04716	VOG24960
VOG00176	VOG00928	VOG00251	VOG30703
VOG01314	VOG08058	VOG04297	VOG00882
VOG12402	VOG02827	VOG25051	VOG02070
VOG09411	VOG04482	VOG01794	VOG01290
VOG04493	VOG06414	VOG00246	VOG01120
VOG32452	VOG02439	VOG22341	VOG00128
VOG30887	VOG02275	VOG00077	VOG02553
VOG17157	VOG02062	VOG00315	VOG00625
VOG00088	VOG03598	VOG00659	VOG00937
VOG01021	VOG00500	VOG01019	VOG04674
VOG29909	VOG05140	VOG02498	VOG06951
VOG02139	VOG00854	VOG03514	VOG02694
VOG19507	VOG01115	VOG18190	VOG01357
VOG00313	VOG31012	VOG00357	VOG00978
VOG11077	VOG00234	VOG00587	VOG00172
VOG26272	VOG08113	VOG00737	VOG01572
VOG03919	VOG02096	VOG12126	VOG00517
VOG02292	VOG07076	VOG08916	VOG27816
VOG19264	VOG00941	VOG02148	VOG00317
VOG04856	VOG03292	VOG00024	VOG00131
VOG13197	VOG02273	VOG31066	VOG00418
VOG06358	VOG28062	VOG00245	VOG04065
VOG04921	VOG17354	VOG01342	VOG01538
VOG04479	VOG10557	VOG00099	VOG00557
VOG03501	VOG00123	VOG00216
VOG02335	VOG04959	VOG01676
VOG01787	VOG00513	VOG05426
VOG00285	VOG19069	VOG15608
VOG02536	VOG00229	VOG33356
VOG22330	VOG00086	VOG00043
VOG00256	VOG29127	VOG30944
VOG00852	VOG00261	VOG02820
VOG00168	VOG00441	VOG00135
VOG04095	VOG00275	VOG01027
VOG05184	VOG02329	VOG03546
VOG01825	VOG16508	VOG00750
VOG04024	VOG26894	VOG00276
VOG21732	VOG02266	VOG03697
VOG19177	VOG06803	VOG00350
VOG00935	VOG00489	VOG00290
VOG00866	VOG34417	VOG03331
VOG30761	VOG05304	VOG04357
VOG06609	VOG00927	VOG00110
VOG05204	VOG21935	VOG01529
VOG01084	VOG02950	VOG18904
VOG04136	VOG01189	VOG02441
VOG12704	VOG01486	VOG04572
VOG01085	VOG01706	VOG28948
VOG03796	VOG11872	VOG02246
VOG04340	VOG00280	VOG00152
VOG14441	VOG01365	VOG02793
VOG05197	VOG03019	VOG00602
VOG34851	VOG22135	VOG00526
VOG02054	VOG04983	VOG25620
VOG00455	VOG00058	VOG04566
VOG01808	VOG00328	VOG00739
VOG00479	VOG03105	VOG03219
VOG02774	VOG01101	VOG00054
VOG02837	VOG07476	VOG05220
VOG01327	VOG04855	VOG00369
VOG01598	VOG00753	VOG00098
VOG02255	VOG16349	VOG00321
VOG22053	VOG03414	VOG00248
VOG00278	VOG00678	VOG06830
VOG13170	VOG09445	VOG00201
VOG24020	VOG00886	VOG00567
VOG00619	VOG13971	VOG33235
VOG04930	VOG03521	VOG00741
VOG24736	VOG02736	VOG00506
VOG00499	VOG03082	VOG01511
VOG03677	VOG04078	VOG01306
VOG00914	VOG02641	VOG00420
VOG22809	VOG00648	VOG01195
VOG02197	VOG00435	VOG03673
VOG07882	VOG01804	VOG01909
VOG28029	VOG03818	VOG00681
VOG05641	VOG00403	VOG04081
VOG15740	VOG04045	VOG04664
VOG02626	VOG02013	VOG04387
VOG00789	VOG17598	VOG00390
VOG00878	VOG02951	VOG00346
VOG27884	VOG01463	VOG00259
VOG04839	VOG02083	VOG02166
VOG07066	VOG01089	VOG05629
VOG04213	VOG19257	VOG02193
VOG12745	VOG00182	VOG05744
VOG04815	VOG03477	VOG00956
VOG05870	VOG00923	VOG04149
VOG12003	VOG02138	VOG00126
VOG04148	VOG18741	VOG03684
VOG01747	VOG03236	VOG01719
VOG05900	VOG01692	VOG00079
VOG04751	VOG05403	VOG01626
VOG00876	VOG15493	VOG00227
VOG18377	VOG03690	VOG01700
VOG01054	VOG04574	VOG00689
VOG00464	VOG24575	VOG01726
VOG28461	VOG14987	VOG00310
VOG24513	VOG31933	VOG04104
VOG02061	VOG00979	VOG00434
VOG02190	VOG02955	VOG04777
VOG05528	VOG05348	VOG04050
VOG05328	VOG17603	VOG06926
VOG29803	VOG00709	VOG04854
VOG24225	VOG00223	VOG14258
VOG01043	VOG19528	VOG07953
VOG04775	VOG00653	VOG03832
VOG05768	VOG03202	VOG01396
VOG00800	VOG05842	VOG01605
VOG04738	VOG04830	VOG01192
VOG05697	VOG01655	VOG06992
VOG00151	VOG05992	VOG00647
VOG04428	VOG02724	VOG00035
VOG11500	VOG00148	VOG00424
VOG01289	VOG31478	VOG00381
VOG25988	VOG05935	VOG00784
VOG04607	VOG00063	VOG00549
VOG19777	VOG01211	VOG16150
VOG10184	VOG05085	VOG00576
VOG03675	VOG00255	VOG01123
VOG00537	VOG30152	VOG00977
VOG04503	VOG02720	VOG01162
VOG03661	VOG03710	VOG00016
VOG13760	VOG04203	VOG03724
VOG16375	VOG24005	VOG00231
VOG04322	VOG02847	VOG01458
VOG00092	VOG04154	VOG01602
VOG10009	VOG01638	VOG01785
VOG10025	VOG04869	VOG02272
VOG00463	VOG01793	VOG03091
VOG01284	VOG28280	VOG01721
VOG07343	VOG00226	VOG26388
VOG25580	VOG03665	VOG02154
VOG14106	VOG02673	VOG04829
VOG03040	VOG00064	VOG04646
VOG05139	VOG04229	VOG00268
VOG00181	VOG02226	VOG01528
VOG01918	VOG01412	VOG01648
VOG01662	VOG07063	VOG00115
VOG28083	VOG00813	VOG03594
VOG12719	VOG33448	VOG03820
VOG04356	VOG02323	VOG18327
VOG03998	VOG02582	VOG00069
VOG29659	VOG09782	VOG01157
VOG01829	VOG00022	VOG01637
VOG03628	VOG19574	VOG00164
VOG21233	VOG21838	VOG05570
VOG31332	VOG01184	VOG00566
VOG22582	VOG03066	VOG00320
VOG06629	VOG05207	VOG02467
VOG02055	VOG00458	VOG02588
VOG19147	VOG10559	VOG01846
VOG09961	VOG02669	VOG00243
VOG01556	VOG31757	VOG21725
VOG00017	VOG02216	VOG00763
VOG10116	VOG03556	VOG17091
VOG04532	VOG16237	VOG00219
VOG00386	VOG01746	VOG00294
VOG30281	VOG15758	VOG01000
VOG05117	VOG02987	VOG02108
VOG19689	VOG34810	VOG01395
VOG01607	VOG02791	VOG00926
VOG35006	VOG00649	VOG01699
VOG01949	VOG01183	VOG00565
VOG24430	VOG05715	VOG00279
VOG04228	VOG02408	VOG01687
VOG03983	VOG05244	VOG00269
VOG02927	VOG01536	VOG01376
VOG22721	VOG26951	VOG00046
VOG32820	VOG23897	VOG05242
VOG12020	VOG03812	VOG00167
VOG02229	VOG00674	VOG00044
VOG05287	VOG26419	VOG02238
VOG00703	VOG02677	VOG01499
VOG02706	VOG02528	VOG27703
VOG00899	VOG03386	VOG05643
VOG00966	VOG01986	VOG04464
VOG08423	VOG27965	VOG09387
VOG02009	VOG13150	VOG01334
VOG25320	VOG00712	VOG01063
VOG00710	VOG33401	VOG22448
VOG15350	VOG02823	VOG04041
VOG05398	VOG13854	VOG00716
VOG00287	VOG01022	VOG00599
VOG01169	VOG00067	VOG01372
VOG09251	VOG03590	VOG00973
VOG02971	VOG00974	VOG00720
VOG05217	VOG00466	VOG32189
VOG01006	VOG22613	VOG00020
VOG02946	VOG34990	VOG14476
VOG01977	VOG00811	VOG00222
VOG04971	VOG07778	VOG00323
VOG04667	VOG03416	VOG00501
VOG00442	VOG00553	VOG01658
VOG00994	VOG01817	VOG04214
VOG06413	VOG01378	VOG00325
VOG04892	VOG01141	VOG26147
VOG00370	VOG10726	VOG02308
VOG00621	VOG04703	VOG02693
VOG00282	VOG04940	VOG00609
VOG34186	VOG05399	VOG18337
VOG05848	VOG02262	VOG00220
VOG05807	VOG04441	VOG01138
VOG01830	VOG00041	VOG03078
VOG00149	VOG00122	VOG02929
VOG32479	VOG04364	VOG01786
VOG27972	VOG00184	VOG31663
VOG01254	VOG00910	VOG01584
VOG31916	VOG02072	VOG02168
VOG06863	VOG00025	VOG00700
VOG26665	VOG00475	VOG00510
VOG01446	VOG00042	VOG00943
VOG11547	VOG06156	VOG01307
VOG00816	VOG01224	VOG02002
VOG20610	VOG02909	VOG22440
VOG01485	VOG03003	VOG00503
VOG21283	VOG00505	VOG30404
VOG02655	VOG02143	VOG00715
VOG16377	VOG03009	VOG01502
VOG02188	VOG02877	VOG12324
VOG02587	VOG01460	VOG00721
VOG01555	VOG00495	VOG00402
VOG00504	VOG21946	VOG25945
VOG01679	VOG00881	VOG01272
VOG00641	VOG26697	VOG01143
VOG19412	VOG07281	VOG01800
VOG00075	VOG05015	VOG04506
VOG06265	VOG01339	VOG05361
VOG01004	VOG00900	VOG02211
VOG01686	VOG15725	VOG00661
VOG00788	VOG03976	VOG00221
VOG14979	VOG27010	VOG00962
VOG01364	VOG07659	VOG00072
VOG04593	VOG00039	VOG04692
VOG05869	VOG04793	VOG00666
VOG04256	VOG03632	VOG02612
VOG02477	VOG24592	VOG00743
VOG02196	VOG00494	VOG00385
VOG02895	VOG01842	VOG00140
VOG10582	VOG00487	VOG01094
VOG04650	VOG01852	VOG00762
VOG00240	VOG00562	VOG02808
VOG07487	VOG00936	VOG17610
VOG06766	VOG01922	VOG00254
VOG18927	VOG01527	VOG01270
VOG04639	VOG02826	VOG00117
VOG01713	VOG04837	VOG02564
VOG05549	VOG04554	VOG12004
VOG07081	VOG02257	VOG04475
VOG00165	VOG00693	VOG16611
VOG04668	VOG02175	VOG00897
VOG01030	VOG05808	VOG02683
VOG00416	VOG00903	VOG01544
VOG00913	VOG30804	VOG00187
VOG03680	VOG34457	VOG03960
VOG26130	VOG02708	VOG01437
VOG02100	VOG00342	VOG00011
VOG00444	VOG30245	VOG00419
VOG30904	VOG00561	VOG19984
VOG25244	VOG00142	VOG01304
VOG02542	VOG00413	VOG17563
VOG01298	VOG00792	VOG01075
VOG00195	VOG00685	VOG02727
VOG02201	VOG04824	VOG00518
VOG16224	VOG00272	VOG01780
VOG02081	VOG01426	VOG00697
VOG01727	VOG04647	VOG00127
VOG05690	VOG29995	VOG00508
VOG14502	VOG01131	VOG02058
VOG31107	VOG04652	VOG03551
VOG02395	VOG00462	VOG12052
VOG03497	VOG00781	VOG01863
VOG30675	VOG01116	VOG01803
VOG01223	VOG11217	VOG00060
VOG01441	VOG00749	VOG00144
VOG26201	VOG00999	VOG04561
VOG01661	VOG02098	VOG04800
VOG04220	VOG04333	VOG12867
VOG03851	VOG09048	VOG00034
VOG05206	VOG01366	VOG00183
VOG01121	VOG04059	VOG00695
VOG02804	VOG06217	VOG00497
VOG18539	VOG01609	VOG00445
VOG01323	VOG03032	VOG02749
VOG02410	VOG06501	VOG02401
VOG22992	VOG00924	VOG01452
VOG19632	VOG02328	VOG00671
VOG18233	VOG05367	VOG01044
VOG01287	VOG03486	VOG00767
VOG28850	VOG23280	VOG02336
VOG00356	VOG00112	VOG04609
VOG00677	VOG01389	VOG00808
VOG04540	VOG01969	VOG00358
VOG03244	VOG05324	VOG00118
VOG25034	VOG26083	VOG31176
VOG03385	VOG32830	VOG03496
VOG03426	VOG22156	VOG01666
VOG05828	VOG01450	VOG00650
VOG03956	VOG01508	VOG09423
VOG01671	VOG22983	VOG05126
VOG00372	VOG03889	VOG14468
VOG20174	VOG00292	VOG02921
VOG03981	VOG20228	VOG02661
VOG00163	VOG05384	VOG00682
VOG00104	VOG02355	VOG00940
VOG10205	VOG03792	VOG00281
VOG01885	VOG04538	VOG00300
VOG02828	VOG00349	VOG03908
VOG00673	VOG01239	VOG01266
VOG19184	VOG00139	VOG20782
VOG00111	VOG00155	VOG09569
VOG03738	VOG02177	VOG01280
VOG24993	VOG25482	VOG00719
VOG05865	VOG00908	VOG05861
VOG04619	VOG03156	VOG00047
VOG01635	VOG06789	VOG01277
VOG13013	VOG01102	VOG00704
VOG33779	VOG02579	VOG01038
VOG02102	VOG25855	VOG00477
VOG02919	VOG03667	VOG04178
VOG06420	VOG01558	VOG00242
VOG00496	VOG02021	VOG00714
VOG03206	VOG02668	VOG00529
VOG03938	VOG12769	VOG00351
VOG24479	VOG14146	VOG00013
VOG02567	VOG09894	VOG00644
VOG30616	VOG02311	VOG02385
VOG00224	VOG19115	VOG00241
VOG30123	VOG05327	VOG00065
VOG01567	VOG03927	VOG00347
VOG00532	VOG00492	VOG00366
VOG28665	VOG27365	VOG04404
VOG19621	VOG03681	VOG01026
VOG03259	VOG01519	VOG00031
VOG02219	VOG10580	VOG00534
VOG05368	VOG01179	VOG02865
VOG22303	VOG01874	VOG00061
VOG13198	VOG01481	VOG00238
VOG17287	VOG03171	VOG00552
VOG01807	VOG00596	VOG00297
VOG25013	VOG00453	VOG00018
VOG05829	VOG04042	VOG00983
VOG01751	VOG02813	VOG01770
VOG03307	VOG00396	VOG00141
VOG01899	VOG00129	VOG00558
VOG03166	VOG00459	VOG00821
VOG14810	VOG03727	VOG00028
VOG06072	VOG05440	VOG00225
VOG00606	VOG05162	VOG26158
VOG01552	VOG02279	VOG01028
VOG01104	VOG01776	VOG00027
VOG11205	VOG31671	VOG00306
VOG20532	VOG04294	VOG01436
VOG01048	VOG00160	VOG05229
VOG03029	VOG00343	VOG00759
VOG13128	VOG07776	VOG00186
VOG05323	VOG01119	VOG00944
VOG04600	VOG23947	VOG08871
VOG03207	VOG05735	VOG08824
VOG05376	VOG00780	VOG20006
VOG08250	VOG02296	VOG00938
VOG04278	VOG11725	VOG00100
VOG02866	VOG04694	VOG10201
VOG03961	VOG00828	VOG12529
VOG08031	VOG11321	VOG00146
VOG14518	VOG28234	VOG00947
VOG08812	VOG00194	VOG00207
VOG00236	VOG05767	VOG34967
VOG04185	VOG02316	VOG00490
VOG02284	VOG00563	VOG17918
VOG05341	VOG00550	VOG01421
VOG05363	VOG02028	VOG00468
VOG04745	VOG00329	VOG00740
VOG00748	VOG34666	VOG08708
VOG03184	VOG00675	VOG00727
VOG08719	VOG00880	VOG01723
VOG03394	VOG00777	VOG00932
VOG04565	VOG28307	VOG01318
VOG34462	VOG00770	VOG00213
VOG16598	VOG01730	VOG26406
VOG06982	VOG01613	VOG25593
VOG18131	VOG03783	VOG03706
VOG04681	VOG02136	VOG00217
VOG01741	VOG00384	VOG00884
VOG01082	VOG01675	VOG24362
VOG11183	VOG00905	VOG00304
VOG03970	VOG03613	VOG00036
VOG01667	VOG05377	VOG02243
VOG28936	VOG01154	VOG02321
VOG00783	VOG04352	VOG02035
VOG01293	VOG01769	VOG01193
VOG02456	VOG00892	VOG00362
VOG02310	VOG04978	VOG01478
VOG19762	VOG13717	VOG04430
VOG02591	VOG16947	VOG00002
VOG32496	VOG02352	VOG01299
VOG03058	VOG01906	VOG10114
VOG01806	VOG04067	VOG01532
VOG17587	VOG00143	VOG00293
VOG00295	VOG10242	VOG00408
VOG03432	VOG26341	VOG02908
VOG00206	VOG02557	VOG01433
VOG09044	VOG02991	VOG02060
VOG03930	VOG04713	VOG29202
VOG06139	VOG01438	VOG00204
VOG14960	VOG07387	VOG09971
VOG00502	VOG28159	VOG00283
VOG05412	VOG00896	VOG00404
VOG02691	VOG00062	VOG30303
VOG00038	VOG00081	VOG01718
VOG05999	VOG01039	VOG02006
VOG03064	VOG00421	VOG01337
VOG06320	VOG00089	VOG05160
VOG17100	VOG10188	VOG01987
VOG01262	VOG03397	VOG04578
VOG18313	VOG01474	VOG00211
VOG09935	VOG26129	VOG17657
VOG10113	VOG01480	VOG11589
VOG00893	VOG03931	VOG15164
VOG22820	VOG00239	VOG03842
VOG06326	VOG01678	VOG00007
VOG26120	VOG02471	VOG04381
VOG01843	VOG05511	VOG05132
VOG06216	VOG03642	VOG01133
VOG33632	VOG01016	VOG00345
VOG17992	VOG32343	VOG03398
VOG00836	VOG02340	VOG00048
VOG00318	VOG00373	VOG00658
VOG01023	VOG00687	VOG00616
VOG32678	VOG00387	VOG01539
VOG00121	VOG01695	VOG00578
VOG01810	VOG00215	VOG00684
VOG01180	VOG00336	VOG00205
VOG02750	VOG18505	VOG00449
VOG02104	VOG02416	VOG01451
VOG02526	VOG05977	VOG05321
VOG11224	VOG04489	VOG28693
VOG04665	VOG01173	VOG01071
VOG04388	VOG02762	VOG01652
VOG05602	VOG00084	VOG00265
VOG00807	VOG11365	VOG02267
VOG01514	VOG01127	VOG01757
VOG03973	VOG05920	VOG02398
VOG06220	VOG00355	VOG03877
VOG03047	VOG04137	VOG01697
VOG02150	VOG02214	VOG02811
VOG04172	VOG33998	VOG01466
VOG01963	VOG01197	VOG00005
VOG01866	VOG06046	VOG00958
VOG11967	VOG01998	VOG00145
VOG02962	VOG01213	VOG00482
VOG08374	VOG00103	VOG00401
VOG01294	VOG00133	VOG08512
VOG05979	VOG00102	VOG23811
VOG06417	VOG02146	VOG01015
VOG26211	VOG04004	VOG04661
VOG02165	VOG04383	VOG00008
VOG04816	VOG01114	VOG30000
VOG01347	VOG05128	VOG00053
VOG31089	VOG04077	VOG01618
VOG00928	VOG02700	VOG02074
VOG34450	VOG01129	VOG02496
VOG21740	VOG00690	VOG02432
VOG08033	VOG00447	VOG02495
VOG08058	VOG00090	VOG04224
VOG02827	VOG01469	VOG01413
VOG23643	VOG17696	VOG00547
VOG00779	VOG14196	VOG18509
VOG02772	VOG01187	VOG00890
VOG05944	VOG02481	VOG00829
VOG00832	VOG00066	VOG22276
VOG04482	VOG00520	VOG10044
VOG06414	VOG20326	VOG00638
VOG26212	VOG00382	VOG00869
VOG02439	VOG27261	VOG00093
VOG04187	VOG00233	VOG02099
VOG01267	VOG02454	VOG01033
VOG02275	VOG00796	VOG01387
VOG12374	VOG03543	VOG05230
VOG16049	VOG00450	VOG02005
VOG02062	VOG00498	VOG00471
VOG26485	VOG00263	VOG00299
VOG03598	VOG26764	VOG00702
VOG00500	VOG01696	VOG20803
VOG05140	VOG04834	VOG00986
VOG00854	VOG00257	VOG04555
VOG01115	VOG01581	VOG05201
VOG31012	VOG31542	VOG05198
VOG00234	VOG05618	VOG33939
VOG25978	VOG29586	VOG33610
VOG08113	VOG19297	VOG00266
VOG03509	VOG17808	VOG00353
VOG02096	VOG04716	VOG00415
VOG07076	VOG00251	VOG02431
VOG06164	VOG04297	VOG00337
VOG01429	VOG29927	VOG02041
VOG00941	VOG25051	VOG02905
VOG03292	VOG03977	VOG02807
VOG02273	VOG01794	VOG00199
VOG33125	VOG05320	VOG00235
VOG28062	VOG00246	VOG01268
VOG17354	VOG02160	VOG00262
VOG10557	VOG03260	VOG02687
VOG00123	VOG22341	VOG00511
VOG03604	VOG00077	VOG00070
VOG04959	VOG00586	VOG01571
VOG08628	VOG00315	VOG26893
VOG08181	VOG00659	VOG00124
VOG03472	VOG01019	VOG02763
VOG33375	VOG04850	VOG00889
VOG17001	VOG02498	VOG00249
VOG00513	VOG02996	VOG02236
VOG03175	VOG02419	VOG02887
VOG06386	VOG00875	VOG00244
VOG04098	VOG03514	VOG00324
VOG19069	VOG18190	VOG00116
VOG00541	VOG00357	VOG01216
VOG00229	VOG00587	VOG00023
VOG01775	VOG06919	VOG02790
VOG02056	VOG20536	VOG00590
VOG12157	VOG00737	VOG00523
VOG16583	VOG12126	VOG00833
VOG05176	VOG08916	VOG07489
VOG02580	VOG02148	VOG00368
VOG00086	VOG00024	VOG08734
VOG29127	VOG04844	VOG04198
VOG00261	VOG20550	VOG01664
VOG02885	VOG05727	VOG24960
VOG29653	VOG00701	VOG01384
VOG00441	VOG03167	VOG02629
VOG00275	VOG12009	VOG33791
VOG30172	VOG02789	VOG22793
VOG01316	VOG20135	VOG30703
VOG32523	VOG02460	VOG07179
VOG17814	VOG01161	VOG00882
VOG01203	VOG31066	VOG02070
VOG02329	VOG00245	VOG01290
VOG23229	VOG01342	VOG01297
VOG16508	VOG00099	VOG01120
VOG12424	VOG14316	VOG00128
VOG01188	VOG00216	VOG02553
VOG26894	VOG01676	VOG00625
VOG02266	VOG05426	VOG00937
VOG06803	VOG15608	VOG04674
VOG00489	VOG01178	VOG06951
VOG34417	VOG33356	VOG04360
VOG00747	VOG00043	VOG02694
VOG05304	VOG01461	VOG01357
VOG00927	VOG05721	VOG03789
VOG21935	VOG00874	VOG02889
VOG05579	VOG30944	VOG02854
VOG33708	VOG02820	VOG00887
VOG02950	VOG06518	VOG00978
VOG15955	VOG01777	VOG01185
VOG01189	VOG00135	VOG04285
VOG01486	VOG01027	VOG15417
VOG03522	VOG03546	VOG00172
VOG23324	VOG33199	VOG01772
VOG01706	VOG01151	VOG10834
VOG27909	VOG01229	VOG02671
VOG19491	VOG00750	VOG02819
VOG29688	VOG00276	VOG01572
VOG11872	VOG03697	VOG00517
VOG00280	VOG00350	VOG00680
VOG03822	VOG00290	VOG01754
VOG00909	VOG20096	VOG27816
VOG05915	VOG03331	VOG00317
VOG01365	VOG30137	VOG00131
VOG11464	VOG04357	VOG07437
VOG31490	VOG21823	VOG27594
VOG03019	VOG05076	VOG07561
VOG03939	VOG00110	VOG27367
VOG01379	VOG01529	VOG18049
VOG22135	VOG18904	VOG02732
VOG04983	VOG02441	VOG00335
VOG20748	VOG01497	VOG00418
VOG01887	VOG04572	VOG04065
VOG01832	VOG28948	VOG01164
VOG00058	VOG02246	VOG01538
VOG02384	VOG00152	VOG00557
VOG00328	VOG02793	VOG04753
VOG03105	VOG01496	VOG00096
VOG33002	VOG04319	VOG02118
VOG01101	VOG07193	VOG01073
VOG07476	VOG01688
VOG01623	VOG00602
VOG04855	VOG00526
VOG00753	VOG01110
VOG16349	VOG25620
VOG06037	VOG04566
VOG25029	VOG00739
VOG03414	VOG00169
VOG00678	VOG25645
VOG09445	VOG03219
VOG23877	VOG01029
VOG33976	VOG00054
VOG00886	VOG01206
VOG22842	VOG00945
VOG13971	VOG02449
VOG23676	VOG03182
VOG03521	VOG16400
VOG02736	VOG05220
VOG07170	VOG00531
VOG03082	VOG02112
VOG04078	VOG18188
VOG02641	VOG15688
VOG00648	VOG00369
VOG00435	VOG01215
VOG01804	VOG11709
VOG05560	VOG00098
VOG04659	VOG00321
VOG03159	VOG03377
VOG03818	VOG00248
VOG00403	VOG12412
VOG12579	VOG27069
VOG04045	VOG01355
VOG02013	VOG06015
VOG17598	VOG02131
VOG04969	VOG06830
VOG02951	VOG00412
VOG01463	VOG01172
VOG02083	VOG00696
VOG13953	VOG01046
VOG04312	VOG11147
VOG13617	VOG00201
VOG01089	VOG04666
VOG03857	VOG00567
VOG19257	VOG04442
VOG00182	VOG33235
VOG01673	VOG00741
VOG01282	VOG00376
VOG11383	VOG04199
VOG08618	VOG00506
VOG02499	VOG01511
VOG03477	VOG31569
VOG06392	VOG01752
VOG00923	VOG04210
VOG04022	VOG33298
VOG02138	VOG01362
VOG18419	VOG01306
VOG18741	VOG00420
VOG03236	VOG05686
VOG06322	VOG04276
VOG01692	VOG01195
VOG30310	VOG03673
VOG05403	VOG01909
VOG15493	VOG01577
VOG03179	VOG03899
VOG03690	VOG00681
VOG04574	VOG04081
VOG03971	VOG04664
VOG24575	VOG04387
VOG14987	VOG00390
VOG02490	VOG00589
VOG31933	VOG00584
VOG03134	VOG03702
VOG00979	VOG00346
VOG02955	VOG04853
VOG05348	VOG00752
VOG01404	VOG00259
VOG17603	VOG02166
VOG06194	VOG01394
VOG00709	VOG05252
VOG05557	VOG07345
VOG01956	VOG03585
VOG22578	VOG05629
VOG00223	VOG02193
VOG19528	VOG05744
VOG16653	VOG00956
VOG00653	VOG05145
VOG25472	VOG04149
VOG03202	VOG00126
VOG33105	VOG04321
VOG05842	VOG03684
VOG04830	VOG01719
VOG09531	VOG02981
VOG02183	VOG00079
VOG01655	VOG01626
VOG10279	VOG29839
VOG05992	VOG05825
VOG02724	VOG00227
VOG04774	VOG01700
VOG00148	VOG03278
VOG31478	VOG01965
VOG05935	VOG00668
VOG02923	VOG00689
VOG00063	VOG02506
VOG01445	VOG24058
VOG01211	VOG01726
VOG14666	VOG00857
VOG05085	VOG05751
VOG02852	VOG01833
VOG07402	VOG00310
VOG00255	VOG04104
VOG30152	VOG00434
VOG18693	VOG00953
VOG02720	VOG04777
VOG22526	VOG04050
VOG29315	VOG06926
VOG34048	VOG09149
VOG03710	VOG04854
VOG05183	VOG14258
VOG04450	VOG01208
VOG04203	VOG07953
VOG24005	VOG02012
VOG02847	VOG01589
VOG04154	VOG03832
VOG01638	VOG01396
VOG04869	VOG01605
VOG01793	VOG00410
VOG32756	VOG07176
VOG02071	VOG01055
VOG28280	VOG05563
VOG00226	VOG01192
VOG28024	VOG00802
VOG02799	VOG26112
VOG03665	VOG06992
VOG02673	VOG00647
VOG04201	VOG05449
VOG00064	VOG00035
VOG04229	VOG00424
VOG04901	VOG02124
VOG02226	VOG00381
VOG01412	VOG01226
VOG07063	VOG00784
VOG05904	VOG00549
VOG00813	VOG04686
VOG33448	VOG16150
VOG02323	VOG00576
VOG12422	VOG02089
VOG02582	VOG01123
VOG22384	VOG00977
VOG09782	VOG01535
VOG05621	VOG01783
VOG27592	VOG11882
VOG00022	VOG01162
VOG07077	VOG11642
VOG19574	VOG00016
VOG21838	VOG03724
VOG01184	VOG00231
VOG03066	VOG01458
VOG05207	VOG11559
VOG01615	VOG01602
VOG12382	VOG04426
VOG04965	VOG01785
VOG01186	VOG02272
VOG05112	VOG03091
VOG32961	VOG02590
VOG00458	VOG02080
VOG10559	VOG01721
VOG02669	VOG31626
VOG31757	VOG19225
VOG02216	VOG26388
VOG03556	VOG02154
VOG16107	VOG04829
VOG16237	VOG04646
VOG08644	VOG03935
VOG01746	VOG05332
VOG15758	VOG00268
VOG26025	VOG01528
VOG02987	VOG01648
VOG05266	VOG17769
VOG15367	VOG00115
VOG01761	VOG15890
VOG34810	VOG22986
VOG18424	VOG01596
VOG02791	VOG29421
VOG15981	VOG18137
VOG00649	VOG21803
VOG01183	VOG00533
VOG05715	VOG01088
VOG02408	VOG01009
VOG05244	VOG31964
VOG01536	VOG01749
VOG02106	VOG03594
VOG06905	VOG03820
VOG26951	VOG31029
VOG23897	VOG18327
VOG03812	VOG02645
VOG00674	VOG03560
VOG24013	VOG00069
VOG04204	VOG01157
VOG15514	VOG02638
VOG26419	VOG04937
VOG01269	VOG00106
VOG02677	VOG15604
VOG02528	VOG00790
VOG03386	VOG01637
VOG23180	VOG00164
VOG01986	VOG02920
VOG00542	VOG05570
VOG20344	VOG00566
VOG00314	VOG00320
VOG27965	VOG03838
VOG13150	VOG01822
VOG00712	VOG21624
VOG33401	VOG02467
VOG02823	VOG02588
VOG01753	VOG01677
VOG03755	VOG25502
VOG13854	VOG01846
VOG01022	VOG00243
VOG00067	VOG15190
VOG15313	VOG03745
VOG03590	VOG00669
VOG00974	VOG24198
VOG01454	VOG21725
VOG21252	VOG00763
VOG16387	VOG02407
VOG00466	VOG00521
VOG22613	VOG17091
VOG03193	VOG00219
VOG17720	VOG02358
VOG03369	VOG00294
VOG05108	VOG01000
VOG05527	VOG02108
VOG26248	VOG04541
VOG34990	VOG00399
VOG00811	VOG01395
VOG05722	VOG03061
VOG07778	VOG00926
VOG06868	VOG06408
VOG03416	VOG01699
VOG00553	VOG02773
VOG20355	VOG00565
VOG01817	VOG01992
VOG01907	VOG00279
VOG01378	VOG01687
VOG24885	VOG00269
VOG00010	VOG01376
VOG10111	VOG00046
VOG01141	VOG03948
VOG10726	VOG02994
VOG03695	VOG05242
VOG04703	VOG03028
VOG02890	VOG02293
VOG20267	VOG00359
VOG30366	VOG32493
VOG04940	VOG23729
VOG05399	VOG00167
VOG02262	VOG03452
VOG22426	VOG03137
VOG02753	VOG00044
VOG02856	VOG02238
VOG04441	VOG19951
VOG00041	VOG01499
VOG00122	VOG27703
VOG04364	VOG05643
VOG00184	VOG34721
VOG00910	VOG04464
VOG06548	VOG09387
VOG18074	VOG00073
VOG02072	VOG05788
VOG00025	VOG13549
VOG00218	VOG05284
VOG17463	VOG01334
VOG02276	VOG06251
VOG00475	VOG01063
VOG34619	VOG04504
VOG00042	VOG00592
VOG00723	VOG22448
VOG06156	VOG04041
VOG04559	VOG00716
VOG34683	VOG02604
VOG01224	VOG00599
VOG02909	VOG02913
VOG03003	VOG01372
VOG13102	VOG05733
VOG00505	VOG02884
VOG31959	VOG00973
VOG02143	VOG00309
VOG03009	VOG04992
VOG09337	VOG00720
VOG02877	VOG00394
VOG34551	VOG32189
VOG01468	VOG00020
VOG15240	VOG01789
VOG03068	VOG25457
VOG01460	VOG14476
VOG00495	VOG26241
VOG01768	VOG00222
VOG21946	VOG00323
VOG00881	VOG30224
VOG26697	VOG05143
VOG07281	VOG00501
VOG05015	VOG01658
VOG01339	VOG03427
VOG00900	VOG00706
VOG21372	VOG12100
VOG15725	VOG04214
VOG03976	VOG00325
VOG05650	VOG26147
VOG05279	VOG21167
VOG27010	VOG02308
VOG05455	VOG02693
VOG07659	VOG02207
VOG11506	VOG00609
VOG06785	VOG18337
VOG04335	VOG15966
VOG00039	VOG00220
VOG04793	VOG05627
VOG16616	VOG01138
VOG05111	VOG21653
VOG03632	VOG02943
VOG02512	VOG03078
VOG24592	VOG14789
VOG34693	VOG00391
VOG00494	VOG18997
VOG01842	VOG02929
VOG17376	VOG02227
VOG04119	VOG01786
VOG00487	VOG31663
VOG01852	VOG01546
VOG04790	VOG01584
VOG02649	VOG01390
VOG16633	VOG03730
VOG02954	VOG02168
VOG00562	VOG00700
VOG00936	VOG00510
VOG31113	VOG05381
VOG12535	VOG01005
VOG01922	VOG00264
VOG01158	VOG00943
VOG01527	VOG30844
VOG02826	VOG01307
VOG04837	VOG00105
VOG03125	VOG02002
VOG04554	VOG22440
VOG02257	VOG00985
VOG00693	VOG00503
VOG02175	VOG30404
VOG06331	VOG00715
VOG05808	VOG01502
VOG00903	VOG02225
VOG30804	VOG12324
VOG34457	VOG00721
VOG01392	VOG00402
VOG21194	VOG03714
VOG02708	VOG25945
VOG00342	VOG01272
VOG30245	VOG01143
VOG09120	VOG01800
VOG00561	VOG23355
VOG03578	VOG05152
VOG18917	VOG31567
VOG06519	VOG00555
VOG31900	VOG04506
VOG26981	VOG01620
VOG00142	VOG05361
VOG00413	VOG01219
VOG00792	VOG01291
VOG20501	VOG02211
VOG30600	VOG21223
VOG03417	VOG01068
VOG00685	VOG00661
VOG04824	VOG00221
VOG00272	VOG00962
VOG01426	VOG00072
VOG04647	VOG04692
VOG29995	VOG04146
VOG06675	VOG00383
VOG16774	VOG00666
VOG01131	VOG02612
VOG04652	VOG00743
VOG06557	VOG22098
VOG00462	VOG00385
VOG04096	VOG00140
VOG00781	VOG05745
VOG22072	VOG01745
VOG01116	VOG02797
VOG11217	VOG01111
VOG00749	VOG01765
VOG01309	VOG01094
VOG05116	VOG21853
VOG00999	VOG00762
VOG02098	VOG30665
VOG04333	VOG03863
VOG09048	VOG02808
VOG01366	VOG17610
VOG03146	VOG00254
VOG04059	VOG00842
VOG06217	VOG01270
VOG01609	VOG03943
VOG33219	VOG03557
VOG06202	VOG00117
VOG28310	VOG00726
VOG03032	VOG02564
VOG26328	VOG12004
VOG04622	VOG04475
VOG06501	VOG18503
VOG12476	VOG11090
VOG00924	VOG04696
VOG04375	VOG18061
VOG34272	VOG16611
VOG17682	VOG00897
VOG02305	VOG02683
VOG02328	VOG22284
VOG05367	VOG01544
VOG03920	VOG02446
VOG03486	VOG00187
VOG23280	VOG03960
VOG00112	VOG01437
VOG01389	VOG00011
VOG01969	VOG00419
VOG18393	VOG00326
VOG05324	VOG20880
VOG26083	VOG02746
VOG00849	VOG19984
VOG32830	VOG01304
VOG22156	VOG17563
VOG05975	VOG26506
VOG29756	VOG01075
VOG24654	VOG02727
VOG27705	VOG00518
VOG06268	VOG01780
VOG01393	VOG00536
VOG11492	VOG02462
VOG01450	VOG22675
VOG02631	VOG00697
VOG01508	VOG02778
VOG22983	VOG00127
VOG03889	VOG00508
VOG02059	VOG01714
VOG01656	VOG02058
VOG00292	VOG03551
VOG15259	VOG02182
VOG20228	VOG02776
VOG05384	VOG12052
VOG24819	VOG05090
VOG02355	VOG01509
VOG01182	VOG01863
VOG00291	VOG01448
VOG03792	VOG23258
VOG04538	VOG05465
VOG00349	VOG00826
VOG01239	VOG05192
VOG02601	VOG01803
VOG26367	VOG00060
VOG03036	VOG00144
VOG15612	VOG02880
VOG25315	VOG23655
VOG06902	VOG04561
VOG00139	VOG02248
VOG28303	VOG04800
VOG00155	VOG06076
VOG02177	VOG12867
VOG25482	VOG00034
VOG00908	VOG22496
VOG03156	VOG00188
VOG01285	VOG04780
VOG06789	VOG14881
VOG01102	VOG00183
VOG04016	VOG04291
VOG32349	VOG00695
VOG02579	VOG00497
VOG25855	VOG00445
VOG01601	VOG03612
VOG04341	VOG02749
VOG10074	VOG02401
VOG03667	VOG05296
VOG01558	VOG01452
VOG05059	VOG07241
VOG02021	VOG00671
VOG04094	VOG04456
VOG02668	VOG01044
VOG12769	VOG00767
VOG14146	VOG10866
VOG09894	VOG14345
VOG00594	VOG02336
VOG02311	VOG02064
VOG03270	VOG00868
VOG13371	VOG03408
VOG19115	VOG17684
VOG03025	VOG04609
VOG05327	VOG00808
VOG02786	VOG00358
VOG01612	VOG00118
VOG03927	VOG31176
VOG00492	VOG03538
VOG17662	VOG03496
VOG27365	VOG01666
VOG03681	VOG03987
VOG01519	VOG01557
VOG11618	VOG00650
VOG10580	VOG04883
VOG00327	VOG05241
VOG34640	VOG09423
VOG15048	VOG05126
VOG01179	VOG14468
VOG01874	VOG02921
VOG05100	VOG08445
VOG02007	VOG04422
VOG01481	VOG00354
VOG01218	VOG02570
VOG01869	VOG02661
VOG03171	VOG01053
VOG00596	VOG00682
VOG01951	VOG10783
VOG15722	VOG10462
VOG00453	VOG00940
VOG04042	VOG00281
VOG02813	VOG00300
VOG12912	VOG03908
VOG01994	VOG33158
VOG00396	VOG00519
VOG00129	VOG09908
VOG03972	VOG01266
VOG03042	VOG05891
VOG00459	VOG20782
VOG03727	VOG06456
VOG05440	VOG00634
VOG04012	VOG09569
VOG05162	VOG00989
VOG23005	VOG02513
VOG02279	VOG04049
VOG12378	VOG01280
VOG01776	VOG01439
VOG31671	VOG21302
VOG34410	VOG00719
VOG29112	VOG01368
VOG04294	VOG05861
VOG00160	VOG02123
VOG00343	VOG00535
VOG10442	VOG00047
VOG07776	VOG03409
VOG01119	VOG01277
VOG23947	VOG00704
VOG05735	VOG00185
VOG00780	VOG00640
VOG02296	VOG01038
VOG12397	VOG04279
VOG05834	VOG00782
VOG04023	VOG19247
VOG00527	VOG00477
VOG11725	VOG04178
VOG04694	VOG00242
VOG00828	VOG00714
VOG10929	VOG01443
VOG11321	VOG00529
VOG28234	VOG03654
VOG00194	VOG00351
VOG06230	VOG00013
VOG02859	VOG00644
VOG05767	VOG02385
VOG02316	VOG00241
VOG00563	VOG26383
VOG03646	VOG07117
VOG23440	VOG00065
VOG00550	VOG00347
VOG02028	VOG03424
VOG04520	VOG00366
VOG00329	VOG04404
VOG02222	VOG00436
VOG34666	VOG01999
VOG00675	VOG10587
VOG02464	VOG01026
VOG00880	VOG00031
VOG03380	VOG04414
VOG00777	VOG06102
VOG13263	VOG00534
VOG28307	VOG13750
VOG00770	VOG02865
VOG01730	VOG04407
VOG01970	VOG00061
VOG01613	VOG00238
VOG03783	VOG05017
VOG08041	VOG00552
VOG18382	VOG00297
VOG02136	VOG01888
VOG00384	VOG01348
VOG01675	VOG00018
VOG03228	VOG00983
VOG08634	VOG02095
VOG24840	VOG03951
VOG00905	VOG00068
VOG03613	VOG02863
VOG05377	VOG01770
VOG00912	VOG00141
VOG01107	VOG00558
VOG11206	VOG02545
VOG26358	VOG00821
VOG00959	VOG00028
VOG01154	VOG10129
VOG05948	VOG00225
VOG04352	VOG26158
VOG01769	VOG00667
VOG01988	VOG04163
VOG21234	VOG01028
VOG13884	VOG02915
VOG00892	VOG01124
VOG05502	VOG04682
VOG04978	VOG00027
VOG26210	VOG00306
VOG03043	VOG01436
VOG17403	VOG01563
VOG25259	VOG05747
VOG29853	VOG02016
VOG01722	VOG05229
VOG13717	VOG00759
VOG16947	VOG00186
VOG01093	VOG05314
VOG03197	VOG00944
VOG33090	VOG08871
VOG10095	VOG08824
VOG05154	VOG20006
VOG01300	VOG04551
VOG27235	VOG25654
VOG02352	VOG04102
VOG34688	VOG20425
VOG01906	VOG04932
VOG04067	VOG01090
VOG04524	VOG00938
VOG01243	VOG00100
VOG26287	VOG10201
VOG00143	VOG20689
VOG10242	VOG12529
VOG26341	VOG00146
VOG31270	VOG00872
VOG02557	VOG00947
VOG02991	VOG09683
VOG05445	VOG00539
VOG04713	VOG34377
VOG09152	VOG00207
VOG01136	VOG03623
VOG01438	VOG34967
VOG07387	VOG00490
VOG28159	VOG17918
VOG23564	VOG00247
VOG12816	VOG26076
VOG00896	VOG05409
VOG00062	VOG03729
VOG18930	VOG02130
VOG00081	VOG05233
VOG01039	VOG02122
VOG00421	VOG01421
VOG00395	VOG00468
VOG20193	VOG00740
VOG00089	VOG01008
VOG10188	VOG04882
VOG03397	VOG18636
VOG23879	VOG00795
VOG01474	VOG01308
VOG00861	VOG08708
VOG09800	VOG00727
VOG29606	VOG04951
VOG26129	VOG02049
VOG01480	VOG03798
VOG09101	VOG01723
VOG05260	VOG00932
VOG09218	VOG05164
VOG03931	VOG01318
VOG06138	VOG34414
VOG01241	VOG00213
VOG05830	VOG26406
VOG01473	VOG25593
VOG00239	VOG05486
VOG01678	VOG03706
VOG02471	VOG00217
VOG05511	VOG25305
VOG16083	VOG00884
VOG05779	VOG24362
VOG02163	VOG00304
VOG03966	VOG18867
VOG06244	VOG00036
VOG15482	VOG02243
VOG01370	VOG02321
VOG21176	VOG02035
VOG03642	VOG27140
VOG01016	VOG01193
VOG32343	VOG02450
VOG02340	VOG32357
VOG00373	VOG00362
VOG00687	VOG01478
VOG30580	VOG00559
VOG00387	VOG04430
VOG10486	VOG00371
VOG01695	VOG00002
VOG00215	VOG02263
VOG05342	VOG21200
VOG01701	VOG08047
VOG00336	VOG03664
VOG06399	VOG01299
VOG13034	VOG02421
VOG18505	VOG34059
VOG08197	VOG01032
VOG02416	VOG04610
VOG32311	VOG10114
VOG03797	VOG19341
VOG05977	VOG01024
VOG00014	VOG05299
VOG04489	VOG01532
VOG01173	VOG00293
VOG02762	VOG20975
VOG03133	VOG30057
VOG00084	VOG00408
VOG11365	VOG02908
VOG06674	VOG02037
VOG01127	VOG01433
VOG28053	VOG02153
VOG27375	VOG16357
VOG05920	VOG04490
VOG15095	VOG24125
VOG00355	VOG00950
VOG30252	VOG03718
VOG08504	VOG04405
VOG28302	VOG02060
VOG03868	VOG23382
VOG13969	VOG29202
VOG04709	VOG04237
VOG19031	VOG00204
VOG04523	VOG09971
VOG05428	VOG14407
VOG02501	VOG00873
VOG04137	VOG00835
VOG06025	VOG00472
VOG00598	VOG02901
VOG05732	VOG04670
VOG02214	VOG11216
VOG05114	VOG00283
VOG33998	VOG00404
VOG01197	VOG30303
VOG31090	VOG01718
VOG06046	VOG11819
VOG15995	VOG34081
VOG01998	VOG00203
VOG26465	VOG02006
VOG01213	VOG02357
VOG05718	VOG01337
VOG00103	VOG11436
VOG10202	VOG01210
VOG00133	VOG07299
VOG30034	VOG02783
VOG18999	VOG05160
VOG00102	VOG01987
VOG02146	VOG00785
VOG04004	VOG02876
VOG00976	VOG04578
VOG15446	VOG00211
VOG12743	VOG17657
VOG22444	VOG11589
VOG32545	VOG33649
VOG00925	VOG15164
VOG04383	VOG03842
VOG01114	VOG26264
VOG00742	VOG00007
VOG02875	VOG04381
VOG12974	VOG03224
VOG05128	VOG05132
VOG05033	VOG01133
VOG00094	VOG00345
VOG16475	VOG03398
VOG06398	VOG00048
VOG04077	VOG00658
VOG02700	VOG00616
VOG06442	VOG01953
VOG01181	VOG04858
VOG04330	VOG24141
VOG33825	VOG06660
VOG01782	VOG01539
VOG31685	VOG00578
VOG18117	VOG00095
VOG01129	VOG00684
VOG00690	VOG20482
VOG00447	VOG08011
VOG00090	VOG00205
VOG01469	VOG26835
VOG17696	VOG00449
VOG14196	VOG01451
VOG01187	VOG08272
VOG06965	VOG01250
VOG27649	VOG01171
VOG02481	VOG01087
VOG00066	VOG27028
VOG00520	VOG24928
VOG20326	VOG05321
VOG19798	VOG03230
VOG00382	VOG28693
VOG27261	VOG01071
VOG08295	VOG01274
VOG32508	VOG02036
VOG03476	VOG01652
VOG00233	VOG00265
VOG02454	VOG02267
VOG00796	VOG01757
VOG03163	VOG03391
VOG03543	VOG00302
VOG00450	VOG02398
VOG00498	VOG03877
VOG00263	VOG23671
VOG01091	VOG08351
VOG26764	VOG01697
VOG23555	VOG02811
VOG01696	VOG01466
VOG04834	VOG00005
VOG00257	VOG06175
VOG01581	VOG00958
VOG25164	VOG02017
VOG01645	VOG04275
VOG31542	VOG11509
VOG05618	VOG05148
VOG29586	VOG00145
VOG19297	VOG00482
VOG06261	VOG00401
VOG00469	VOG08512
VOG27858	VOG23811
VOG17808	VOG01015
VOG05556	VOG04661
VOG15657	VOG00008
VOG02546	VOG01240
VOG04716	VOG06192
VOG24510	VOG30000
VOG00251	VOG00834
VOG12220	VOG00053
VOG04144	VOG04976
VOG04297	VOG17932
VOG29927	VOG00885
VOG25051	VOG00045
VOG03977	VOG02179
VOG01794	VOG01618
VOG09645	VOG06369
VOG01096	VOG00757
VOG03643	VOG01569
VOG05320	VOG08073
VOG00246	VOG18172
VOG05156	VOG01797
VOG02160	VOG01351
VOG01482	VOG02074
VOG03260	VOG02496
VOG22341	VOG00334
VOG00077	VOG02432
VOG00586	VOG02495
VOG00315	VOG04224
VOG00659	VOG01118
VOG05435	VOG01413
VOG01019	VOG00547
VOG04850	VOG18509
VOG12408	VOG00330
VOG02498	VOG00890
VOG02996	VOG00829
VOG04038	VOG01177
VOG09023	VOG05553
VOG02419	VOG00805
VOG00875	VOG02075
VOG00159	VOG22276
VOG03514	VOG10044
VOG18190	VOG08868
VOG08022	VOG00638
VOG01259	VOG00869
VOG00357	VOG00093
VOG00587	VOG08790
VOG06919	VOG25028
VOG04785	VOG04733
VOG00730	VOG04301
VOG20536	VOG01476
VOG00737	VOG02099
VOG20531	VOG01033
VOG12126	VOG01387
VOG08916	VOG23991
VOG02148	VOG05230
VOG28873	VOG02034
VOG00024	VOG03674
VOG04844	VOG02005
VOG24642	VOG11054
VOG20550	VOG03304
VOG05727	VOG00471
VOG00701	VOG20277
VOG03167	VOG34860
VOG12009	VOG00299
VOG02789	VOG02433
VOG00333	VOG00192
VOG20135	VOG19091
VOG09848	VOG00702
VOG02460	VOG20803
VOG22599	VOG09021
VOG00631	VOG00322
VOG07507	VOG01522
VOG00855	VOG03784
VOG01161	VOG00986
VOG31066	VOG04555
VOG00245	VOG24223
VOG09463	VOG05201
VOG32237	VOG05198
VOG01342	VOG23838
VOG11443	VOG33939
VOG04742	VOG00078
VOG00099	VOG11836
VOG14316	VOG33610
VOG34934	VOG02452
VOG00216	VOG00266
VOG01166	VOG27713
VOG23966	VOG00353
VOG01676	VOG00415
VOG13330	VOG02431
VOG05426	VOG00337
VOG01991	VOG02041
VOG02824	VOG02905
VOG15608	VOG32802
VOG01917	VOG00662
VOG05989	VOG24900
VOG01178	VOG02807
VOG03451	VOG00199
VOG33356	VOG10298
VOG00043	VOG05007
VOG05422	VOG00946
VOG06495	VOG01340
VOG01146	VOG00235
VOG04257	VOG01268
VOG01461	VOG00262
VOG05506	VOG02687
VOG05721	VOG00511
VOG00874	VOG35074
VOG02438	VOG01083
VOG06366	VOG00070
VOG00177	VOG03742
VOG30944	VOG01349
VOG02820	VOG01571
VOG32727	VOG26893
VOG06518	VOG00124
VOG01777	VOG02763
VOG31670	VOG00889
VOG00135	VOG00249
VOG01027	VOG00190
VOG16975	VOG03479
VOG03450	VOG02236
VOG03546	VOG02210
VOG01130	VOG32117
VOG01209	VOG02887
VOG33199	VOG00388
VOG06154	VOG00244
VOG18805	VOG00324
VOG01151	VOG00933
VOG01229	VOG00116
VOG00750	VOG00904
VOG03712	VOG01216
VOG05151	VOG01548
VOG00654	VOG15738
VOG00276	VOG00023
VOG03697	VOG02790
VOG05029	VOG21766
VOG00350	VOG04274
VOG00290	VOG09777
VOG20096	VOG04006
VOG03331	VOG00655
VOG13430	VOG03480
VOG00230	VOG03387
VOG30137	VOG00590
VOG04357	VOG00523
VOG21823	VOG00833
VOG21029	VOG01838
VOG00393	VOG02768
VOG03189	VOG15074
[truncated: 2,043 more rows]

## Sheet: VOG_subset_tree_info
VOG_subset	Tree_certainty	Relative_tree_certainty
025p	1621.83	0.641548
05p	1630.17	0.644847
1p	1545.86	0.614902
2p	1292.08	0.513138

## Sheet: conserved_cpVOG_sets
set_num	num_vogs	mean_genome_size	VOGs
176	60	254836	VOG00264;VOG00447;VOG00489;VOG00519;VOG00521;VOG00662;VOG00795;VOG00893;VOG01022;VOG01124;VOG01288;VOG01486;VOG01571;VOG01648;VOG01765;VOG01969;VOG01998;VOG02054;VOG02196;VOG02311;VOG02328;VOG02450;VOG02588;VOG02673;VOG02687;VOG02724;VOG02731;VOG02807;VOG03556;VOG03642;VOG03649;VOG03667;VOG03724;VOG03842;VOG03865;VOG03891;VOG03943;VOG03951;VOG04056;VOG04136;VOG04137;VOG04163;VOG04210;VOG04213;VOG…
250	28	184812	VOG00399;VOG01016;VOG01208;VOG01804;VOG01811;VOG01836;VOG02049;VOG03461;VOG03648;VOG03661;VOG03818;VOG03855;VOG04298;VOG04405;VOG04422;VOG04565;VOG04682;VOG05627;VOG05666;VOG05697;VOG11709;VOG14345;VOG15619;VOG17287;VOG19528;VOG19762;VOG21853;VOG29527
392	22	100561	VOG00687;VOG00749;VOG02041;VOG04006;VOG04067;VOG04404;VOG04577;VOG05145;VOG10559;VOG12412;VOG13197;VOG18137;VOG20550;VOG20689;VOG21167;VOG26241;VOG28062;VOG28941;VOG31626;VOG32117;VOG32357;VOG33649
154	21	190620	VOG00234;VOG00626;VOG00638;VOG01783;VOG01818;VOG01888;VOG01899;VOG02165;VOG03058;VOG04340;VOG04542;VOG04793;VOG05842;VOG05999;VOG07281;VOG08868;VOG16377;VOG21624;VOG25654;VOG30844;VOG32820
468	21	149392	VOG00872;VOG01118;VOG01250;VOG01535;VOG02907;VOG02987;VOG03009;VOG03207;VOG05299;VOG05715;VOG05721;VOG05733;VOG05747;VOG05751;VOG06251;VOG16400;VOG24592;VOG26383;VOG28850;VOG29927;VOG31542
1118	20	334125	VOG03899;VOG06413;VOG09149;VOG09225;VOG09808;VOG10025;VOG10129;VOG13717;VOG15890;VOG16237;VOG16349;VOG18610;VOG20228;VOG23660;VOG26520;VOG26764;VOG29861;VOG34059;VOG34414;VOG34666
278	18	188544	VOG00449;VOG00750;VOG00800;VOG01073;VOG01114;VOG01324;VOG01331;VOG01342;VOG01686;VOG02021;VOG02058;VOG02216;VOG03727;VOG04104;VOG04475;VOG04983;VOG05229;VOG28461
4	16	62328.9	VOG00008;VOG00641;VOG02098;VOG04973;VOG05992;VOG07437;VOG10009;VOG14196;VOG15164;VOG15417;VOG17610;VOG18337;VOG18904;VOG20782;VOG21410;VOG26158
437	13	94659.4	VOG00785;VOG01005;VOG01110;VOG01476;VOG01685;VOG01713;VOG02433;VOG02762;VOG02896;VOG04745;VOG04855;VOG05398;VOG05409
489	12	50756.5	VOG00905;VOG01212;VOG01810;VOG01829;VOG02340;VOG02989;VOG03032;VOG04033;VOG05618;VOG09048;VOG34417;VOG34457
1017	11	74339.3	VOG03019;VOG04670;VOG05745;VOG05768;VOG17932;VOG19297;VOG23655;VOG24198;VOG26264;VOG29180;VOG31567
285	10	47626.4	VOG00463;VOG00658;VOG00979;VOG01043;VOG01544;VOG01550;VOG02668;VOG05085;VOG15738;VOG22675
867	10	102634	VOG02189;VOG02789;VOG03973;VOG04426;VOG04538;VOG08445;VOG17808;VOG19341;VOG26076;VOG28234
332	9	108315	VOG00557;VOG00748;VOG00767;VOG00786;VOG01033;VOG01671;VOG01699;VOG02683;VOG15758
421	9	49358	VOG00740;VOG00792;VOG00833;VOG01310;VOG01384;VOG01480;VOG02847;VOG04050;VOG04489
762	9	45956	VOG01726;VOG03622;VOG04830;VOG05237;VOG11090;VOG15688;VOG19184;VOG27319;VOG29563
51	8	234110	VOG00075;VOG00127;VOG00292;VOG00350;VOG00369;VOG00674;VOG00681;VOG01084
80	8	64875.7	VOG00117;VOG00246;VOG00251;VOG00337;VOG00366;VOG00561;VOG00947;VOG04224
558	8	74325.3	VOG01121;VOG02452;VOG02454;VOG02773;VOG03710;VOG03983;VOG04504;VOG04858
848	8	61837.7	VOG02129;VOG05198;VOG05386;VOG18327;VOG18997;VOG25593;VOG26665;VOG31176
108	7	40394	VOG00162;VOG01906;VOG02996;VOG06192;VOG07241;VOG10587;VOG11819
476	7	141983	VOG00884;VOG02272;VOG02336;VOG02720;VOG04258;VOG04652;VOG07776
200	6	196035	VOG00313;VOG00346;VOG01367;VOG02002;VOG04696;VOG05465
298	6	31462.3	VOG00490;VOG08871;VOG09782;VOG18509;VOG27816;VOG33632
82	5	42576.1	VOG00120;VOG00523;VOG01089;VOG01120;VOG02587
140	5	43195.3	VOG00216;VOG00349;VOG00480;VOG00482;VOG30944
467	5	52718.2	VOG00869;VOG06919;VOG18867;VOG20212;VOG20975
613	5	47018.9	VOG01284;VOG01522;VOG02569;VOG04940;VOG05128
914	5	106625	VOG02401;VOG02626;VOG03654;VOG03935;VOG05330
979	5	122998	VOG02811;VOG02918;VOG10834;VOG14502;VOG33998
1187	5	53644	VOG04566;VOG09569;VOG12126;VOG28693;VOG31349
47	4	48177.7	VOG00071;VOG00151;VOG00172;VOG00294
150	4	100354	VOG00227;VOG04506;VOG05132;VOG31066
166	4	51726.9	VOG00248;VOG00466;VOG00890;VOG01528
198	4	142509	VOG00309;VOG04551;VOG05861;VOG29127
235	4	170124	VOG00376;VOG01210;VOG02138;VOG03927
381	4	52267.8	VOG00669;VOG02449;VOG11054;VOG15986
420	4	124112	VOG00739;VOG01132;VOG01705;VOG05440
676	4	95896.3	VOG01461;VOG02876;VOG23729;VOG34810
1348	4	69724.5	VOG08047;VOG14789;VOG21838;VOG30761
87	3	59240.7	VOG00126;VOG00250;VOG00304
171	3	51503.1	VOG00256;VOG00511;VOG01508
240	3	41459.9	VOG00385;VOG00501;VOG00933
367	3	76097.6	VOG00647;VOG01527;VOG01776
447	3	59156	VOG00808;VOG01507;VOG02392
464	3	39298.9	VOG00854;VOG01087;VOG01172
619	3	58296.7	VOG01297;VOG10044;VOG13150
644	3	40321.2	VOG01362;VOG02604;VOG03557
780	3	131687	VOG01797;VOG06015;VOG06046
875	3	296420	VOG02221;VOG03664;VOG04256
945	3	41772.8	VOG02591;VOG02656;VOG03560
978	3	98465.7	VOG02808;VOG04665;VOG05093
1045	3	39925.8	VOG03385;VOG28307;VOG31493
1278	3	49306.2	VOG05449;VOG23258;VOG25502
1339	3	90515.4	VOG07345;VOG13854;VOG14518
1345	3	33159.7	VOG07778;VOG12324;VOG24058
1397	3	256138	VOG11466;VOG22284;VOG31569
