# Supplementary material for: Towards a unifying phylogenomic framework for tailed phages
Source: PLoS Genet. 2025 Feb 5;21(2):e1011595. doi: 10.1371/journal.pgen.1011595 (PMC11835377; doi:10.1371/journal.pgen.1011595)
Supplement: S3 Dataset — (XLSX) [file pgen.1011595.s003.xlsx]

## Sheet: Supplemental_Dataset3_largephag
Supplemental Dataset 3
Sheet	description
100kb_gen_len	Caudo genomes in 100kb + tree (Figure 5) with their lengths
ring3_traits	Contains the presence or absence of traits in 100kb + Caudo genomes along ring 3 in Figure 5 (alternative genetic code, multisubunit DNA-dependent RNA polymerase, tubulin)
APIS_diamond	protein hits to APIS genes via DIAMOND
APIS_hmm	protein hits to HMM profiles via hmmsearch
APIS_pres	presence (1) or absence (-1) of APIS genes in Caudo genomes

## Sheet: 100kb_gen_len
genome	length
7037.1.59410.ACACG_Malaspina_NODE_22_length_185160_cov_13.232652	185160
A10_PHAGE_COMPLETE_CIR-CU-CL_30_1	255082
A11_PHAGE_COMPLETE_CIR-CU-CL_29_1	231121
A12_PHAGE_COMPLETE_CIR-CU-CL_32_1	209257
A3_PHAGE_COMPLETE_CIR-CU-CL_34_1	352502
A4_PHAGE_COMPLETE_CIR-CU-CL_34_1	356281
A5_PHAGE_COMPLETE_CIR-CU-CL_32_1	309049
A6_PHAGE_COMPLETE_CIR-CU-CL_34_1	227431
A7_PHAGE_COMPLETE_CIR-CU-CL-ST_29_1	267254
A8_PHAGE_COMPLETE_CIR-CU-CL_27_1	288272
A9_PHAGE_COMPLETE_CIR-CU-CL_39_1	236936
AB366653	231255
AF020713	134416
AJ630128	196280
AJ972879	262391
ALT_PHAGE_24_16	274127
ALT_PHAGE_35_11	238333
ALT_PHAGE_39_18	357895
ALT_PHAGE_40_10	209332
ALT_PHAGE_40_9	209089
ALT_PHAGE_51_12	367691
ALT_PHAGE_CIR_40_13	223190
ALT_PHAGE_CIR_40_22	223193
ALT_PHAGE_CIR_40_9	346700
AOT-PERU_PHAGE_COMPLETE_CIR-CU-CL_183_33	204597
AOT-PERU_PHAGE_COMPLETE_CIR-CU-CL_35_94	203260
AOT-PERU_PHAGE_COMPLETE_CIR-CU-CL-ST_331_34	201373
AOT-USA_PHAGE_CU_138_47	207597
AOT-USA_PHAGE_CU_74_48	262597
AP008983	185683
AP011616	152372
AP014714	177643
AP014858	158066
AP014927	222888
AP017924	279845
AP017972	239276
AP018399	384670
AP019525	226876
AP_PHAGE_CIR_35_225	202948
AY266303	233234
AY682195	131522
AY967407	180500
BC_PHAGE_31_62	296039
BJP_PHAGE_COMPLETE_CIR-CU-CL_29_15	634780
BJP_PHAGE_COMPLETE_CIR-CU-CL-ST_29_18	634780
BML_PHAGE_32_10	238004
BML_PHAGE_34_18	331044
BML_PHAGE_37_14	275198
BML_PHAGE_39_22	225546
BML_PHAGE_39_25	235627
BML_PHAGE_39_34	230743
BML_PHAGE_45_11	322368
BML_PHAGE_46_119	226908
BML_PHAGE_47_7	331260
BML_PHAGE_48_21	281088
BML_PHAGE_48_38	276025
BML_PHAGE_48_9	285956
BML_PHAGE_CIR_30_13	312403
BML_PHAGE_CIR_31_13	324002
BML_PHAGE_CIR_31_29_A	325039
BML_PHAGE_CIR_31_29_B	324848
BML_PHAGE_CIR_31_30	325046
BML_PHAGE_CIR_35_14	237794
BML_PHAGE_CIR_35_18	237989
BML_PHAGE_CIR_36_18	217369
BML_PHAGE_CIR_40_12	346168
BML_PHAGE_CIR_40_15_A	346168
BML_PHAGE_CIR_40_15_B	222739
BML_PHAGE_CIR_41_12	355989
BML_PHAGE_CIR_42_5	328581
BML_PHAGE_CIR_47_13	332132
BML_PHAGE_CIR_57_14	206479
BML_PHAGE_CIR_57_32	206479
BML_PHAGE_CIR-CU-GA_51_12	331640
BML_PHAGE_COMPLETE_CIR-CU-CL_30_21	331854
BML_PHAGE_COMPLETE_CIR-CU-CL_32_14	238368
BML_PHAGE_COMPLETE_CIR-CU-CL_47_17	332072
BM_PHAGE_48_13	401365
BM_PHAGE_CIR_35_55	437772
CG_PHAGE_32_16	272967
CG_PHAGE_34_22	415220
CG_PHAGE_37_32	236277
CG_PHAGE_59_93	355736
CG_PHAGE_CIR_35_156	264154
CG_PHAGE_CIR_59_29	368865
CHG_PHAGE_27_52	235011
CHG_PHAGE_CIR_31_47	293853
CP027117	118485
CP054387	109272
CP058330	119621
CP067347	132924
DGJ_PHAGE_43_837	325850
DQ149023	177300
EF583821	218948
ERM_PHAGE_38_12	320009
ERM_PHAGE_42_11	218678
ERM_PHAGE_CIR_34_117	305387
ERM_PHAGE_CIR_34_14	305387
ERM_PHAGE_CIR_39_151	356183
ERM_PHAGE_CIR_40_15	356193
ERM_PHAGE_CIR_40_28	356193
ERM_PHAGE_CIR_43_43	332148
ERM_PHAGE_CIR_43_54	332223
ERM_PHAGE_CIR_47_18	244777
ERM_PHAGE_CIR_49_20	209127
ERM_PHAGE_CIR_52_47	244819
ERM_PHAGE_CIR_75_34	305387
ER_PHAGE_35_11	250550
ER_PHAGE_49_14	298824
ER_PHAGE_49_29	350418
ER_PHAGE_58_11	404268
ER_PHAGE_CIR_36_10	213193
EU197055	316674
EU826466	164602
F01_PHAGE_CIR_32_27	210486
F-03_PHAGE_30_20	221096
F-04_PHAGE_36_18	229459
F-05_PHAGE_36_45	271439
F09_PHAGE_CIR_32_37	235180
F09_PHAGE_CIR_33_145	213508
F14_PHAGE_CIR_38_54	295461
F16_PHAGE_34_17	226292
F-16_PHAGE_38_16	211369
F16_PHAGE_CIR_32_22	214249
F-21_PHAGE_50_48	268100
F21_PHAGE_55_22	246765
F21_PHAGE_CIR_32_21	313492
F21_PHAGE_CIR_34_7	208650
F21_PHAGE_CIR_35_63	241201
F22_PHAGE_CIR_34_47	232919
F-24_PHAGE_27_21	279625
F25_PHAGE_CIR-CU-GA_25_19	208824
F-26_PHAGE_31_64	261914
F27_PHAGE_COMPLETE_CIR-CU-CL-RE_31_45	263352
F30_PHAGE_CIR_32_75	313409
F-31_PHAGE_35_42	234767
F31_PHAGE_39_18	335854
F31_PHAGE_CIR_25_32	212667
F31_PHAGE_CIR_26_47	343860
F31_PHAGE_CIR_34_27	249840
FFC_PHAGE_43_1208	220400
FFC_PHAGE_44_113	271315
FFC_PHAGE_CIR_38_15	214014
FFC_PHAGE_CIR_42_59	203881
FFSP_PHAGE_34_11	262413
FJ822135	142111
FM207411	194454
GD_PHAGE_36_14	256127
GD_PHAGE_46_9	277104
GD_PHAGE_48_10	401108
GD_PHAGE_48_49	288072
GD_PHAGE_54_55	327552
GD_PHAGE_60_8	305730
GD_PHAGE_62_180	349454
GD_PHAGE_CIR_32_9	214569
GD_PHAGE_CIR_35_52	437772
GD_PHAGE_CIR_35_878	437772
GD_PHAGE_CIR_48_40	401381
GD_PHAGE_CIR_48_49	401513
GD_PHAGE_CIR_54_81	329533
GD_PHAGE_CIR_60_59	208343
GM_PHAGE_38_38	343399
GOV_PHAGE_CIR_57_1	317750
GQ334450	107530
GQ357915	157486
GR_PHAGE_54_16_A	206954
GR_PHAGE_54_16_B	226765
GU071092	252407
GU071094	174079
GU071095	190789
GU071097	176184
GU071103	182180
GU075905	183806
GU296433	135041
GU396103	222006
GU911519	164093
GWA1_PHAGE_CIR_34_16	210832
GWA1_PHAGE_CIR_38_15	332631
GWA1_PHAGE_CIR_42_18	317696
GWB1_PHAGE_CIR_34_21	210888
GWB1_PHAGE_CIR_38_192	332697
GWB1_PHAGE_CIR_42_15	317696
GWB1_PHAGE_COMPLETE_CIR-CU-CL_25_34	462018
GWB1_PHAGE_COMPLETE_CIR-CU-CL_55_23	485034
GWC1_PHAGE_CIR_34_18	210922
GWC1_PHAGE_CIR_38_223	332697
GWC1_PHAGE_CIR_42_18	317696
GWC2_PHAGE_CIR_38_18	332697
GWD1_PHAGE_CIR_38_79	332697
GWD2_PHAGE_CIR_40_276	225085
GWE1_PHAGE_CIR_37_418	244049
GWE1_PHAGE_CIR_39_28	219483
GWE2_PHAGE_CIR_37_172	244049
GWF1_PHAGE_CIR_26_9	292100
GWF1_PHAGE_CIR_37_20	244049
GWF1_PHAGE_CIR_40_27	225074
GWF2_PHAGE_CIR_37_22	244049
GWF2_PHAGE_CIR_40_44	225138
GWF2_PHAGE_CIR_41_11	305866
H16-TANZANIA_PHAGE_CU_31_32	255295
H18-TANZANIA_PHAGE_33_33	216408
HE956708	122696
HE956709	168809
HM004124	169947
HM032710	167716
HM114277	142563
HM114315	159801
HM144387	156897
HM452126	225268
HQ316582	107218
HQ316583	182801
HQ317383	171797
HQ317390	104936
HQ317391	232883
HQ317393	247511
HQ331142	160221
HQ337021	179063
HQ615693	178563
HQ630627	309208
HQ633071	208007
HQ634156	129155
HQ634157	126434
HQ634175	177211
HQ634177	198013
HQ634189	178807
HQ634190	175596
HQ634193	192497
HQ634195	138234
JN371769	172879
JN627160	284757
JN638751	497513
JN882285	358663
JQ245707	172474
JQ340088	167292
JQ362498	219372
JQ691611	151924
JQ768459	280538
JQ965645	103299
JX094500	223989
JX100814	223720
JX195166	122024
JX238501	149844
KC292026	143855
KC465899	147284
KC595513	138877
KC821624	100418
KC821632	145865
KF005320	104036
KF147891	258139
KF156338	189311
KF301602	155997
KF550303	148567
KF623294	218339
KF835987	170286
KJ018211	139004
KJ019059	228143
KJ019062	179323
KJ019071	174885
KJ019076	172372
KJ019089	192117
KJ019128	176140
KJ025957	167266
KJ174318	162910
KJ628499	104906
KJ676859	159492
KM051843	160281
KM236245	164302
KM236246	161239
KM359505	197361
KP054477	106071
KP144388	141298
KP211958	188632
KP280063	116138
KP881232	149218
KR052482	206713
KR063281	103424
KR534323	131903
KT001915	172733
KT151957	130482
KT151959	134270
KT224359	162486
KT307976	167431
KT624200	221908
KT895374	255569
KT919973	250485
KU160494	199912
KU253712	165868
KU574722	378379
KU577463	157501
KU594605	174307
KU594606	194437
KU640380	138081
KU682439	168489
KU686199	198190
KU686203	172342
KU686206	174830
KU686208	172395
KU686210	185102
KU737346	162865
KU737348	163345
KU847400	154012
KU862660	103218
KU873925	158136
KU927497	125114
KU935715	234900
KX011169	161140
KX147096	154938
KX349230	175777
KX349293	197868
KX349303	180780
KX349324	176285
KX397364	246290
KX397365	241147
KX397369	246390
KX397372	229501
KX397373	243953
KX443552	181570
KX507046	129756
KX752698	160985
KX774321	134973
KX822733	136203
KX845404	123490
KX925554	112523
KX961630	164911
KY290955	236567
KY290957	174311
KY363465	118537
KY448244	259700
KY499642	231998
KY554771	132949
KY555145	229319
KY629563	130138
KY652726	147443
KY883635	133685
KY914485	144974
KY940711	121342
KY971610	166442
KY979132	156281
KY984068	261365
LC121084	167619
LC168164	234670
LC371242	175437
LC483177	147331
LC487410	114933
LC592711	227105
LC597490	229829
LC647030	136433
LC667451	321833
LP_PHAGE_22_14	292000
LP_PHAGE_27_15	232799
LP_PHAGE_27_44	252800
LP_PHAGE_29_14	261948
LP_PHAGE_30_11	228957
LP_PHAGE_30_17	301052
LP_PHAGE_31_15	290974
LP_PHAGE_31_18	237691
LP_PHAGE_36_12	307553
LP_PHAGE_38_12	339376
LP_PHAGE_38_17	399135
LP_PHAGE_39_54	378298
LP_PHAGE_40_9	226594
LP_PHAGE_41_26	240711
LP_PHAGE_46_12	210462
LP_PHAGE_52_35	369064
LP_PHAGE_52_55	372084
LP_PHAGE_52_9	358628
LP_PHAGE_CIR_34_34	286030
LP_PHAGE_CIR_36_41	252809
LP_PHAGE_COMPLETE_CIR-CU-CL_31_18	642428
LP_PHAGE_COMPLETE_CIR-CU-CL_32_18	735411
LP_PHAGE_COMPLETE_CIR-CU-CL_32_25	735411
LR588166	288170
LS_PHAGE_46_8	443985
LS_PHAGE_CIR_60_22	436626
LT960610	144615
M01_PHAGE_31_130	261892
M01_PHAGE_56_67	352175
M01_PHAGE_CIR_32_31	396413
M01_PHAGE_CIR_33_48	209946
M01_PHAGE_CU_48_59	705585
M03_PHAGE_31_21	202495
M04_PHAGE_COMPLETE_CIR-CU-CL_33_59	259781
M-05_PHAGE_29_57	218820
M-05_PHAGE_37_37	231390
M05_PHAGE_CIR_32_31	200765
M05_PHAGE_CIR-CU-GA_31_25	263310
M07_PHAGE_34_19	213736
M09_PHAGE_37_31	234672
M-09_PHAGE_50_88	269247
M09_PHAGE_CIR_32_33	313777
M11_PHAGE_COMPLETE_CIR-CU-CL_36_25	202585
M11_PHAGE_CU_31_24	263141
M14_PHAGE_31_35	262544
M16_PHAGE_50_27	256059
MAD1_PHAGE_COMPLETE_CIR-CU-CL-ST_26_25	636363
MF036692	172450
MF042360	309157
MF063068	278136
MF155946	131976
MF285618	276025
MF351863	204930
MF360958	440001
MF403007	143349
MF403008	490380
MF418016	124002
MF459647	235374
MF547662	134243
MF668286	139262
MF787246	145162
MF979564	106185
MF988720	142204
MG018927	112225
MG209611	112793
MG250483	221116
MG450654	139069
MG557979	142567
MG603697	112127
MG649966	128241
MG655269	275000
MG676225	115739
MG696114	167849
MG752970	343806
MG757153	127084
MG962366	138896
MG973030	164037
MGV-GENOME-0366568	100079
MGV-GENOME-0366585	100109
MGV-GENOME-0366822	100459
MGV-GENOME-0366845	100487
MGV-GENOME-0366884	100535
MGV-GENOME-0366910	100578
MGV-GENOME-0366941	100616
MGV-GENOME-0366991	100685
MGV-GENOME-0367069	100807
MGV-GENOME-0367108	100876
MGV-GENOME-0367150	100937
MGV-GENOME-0367168	100969
MGV-GENOME-0367218	101044
MGV-GENOME-0367264	101104
MGV-GENOME-0367326	101180
MGV-GENOME-0367390	101275
MGV-GENOME-0367415	101313
MGV-GENOME-0367460	101393
MGV-GENOME-0367464	101401
MGV-GENOME-0367488	101447
MGV-GENOME-0367505	101471
MGV-GENOME-0367524	101513
MGV-GENOME-0367575	101604
MGV-GENOME-0367589	101630
MGV-GENOME-0367611	101680
MGV-GENOME-0367641	101754
MGV-GENOME-0367673	101840
MGV-GENOME-0367674	101840
MGV-GENOME-0367708	101907
MGV-GENOME-0367808	102114
MGV-GENOME-0367813	102121
MGV-GENOME-0367820	102142
MGV-GENOME-0367822	102144
MGV-GENOME-0367866	102230
MGV-GENOME-0367871	102238
MGV-GENOME-0367913	102335
MGV-GENOME-0367914	102339
MGV-GENOME-0367918	102352
MGV-GENOME-0367930	102372
MGV-GENOME-0367934	102380
MGV-GENOME-0367956	102441
MGV-GENOME-0368058	102649
MGV-GENOME-0368059	102651
MGV-GENOME-0368087	102722
MGV-GENOME-0368142	102828
MGV-GENOME-0368147	102837
MGV-GENOME-0368156	102849
MGV-GENOME-0368172	102871
MGV-GENOME-0368187	102896
MGV-GENOME-0368235	103005
MGV-GENOME-0368251	103046
MGV-GENOME-0368279	103093
MGV-GENOME-0368285	103104
MGV-GENOME-0368294	103130
MGV-GENOME-0368299	103141
MGV-GENOME-0368302	103143
MGV-GENOME-0368356	103300
MGV-GENOME-0368358	103303
MGV-GENOME-0368379	103349
MGV-GENOME-0368403	103417
MGV-GENOME-0368412	103428
MGV-GENOME-0368440	103490
MGV-GENOME-0368455	103524
MGV-GENOME-0368465	103557
MGV-GENOME-0368619	103993
MGV-GENOME-0368637	104047
MGV-GENOME-0368653	104090
MGV-GENOME-0368654	104094
MGV-GENOME-0368661	104110
MGV-GENOME-0368694	104205
MGV-GENOME-0368754	104359
MGV-GENOME-0368786	104439
MGV-GENOME-0368794	104450
MGV-GENOME-0368811	104524
MGV-GENOME-0368817	104539
MGV-GENOME-0368835	104620
MGV-GENOME-0368852	104680
MGV-GENOME-0368853	104681
MGV-GENOME-0368854	101539
MGV-GENOME-0368946	104928
MGV-GENOME-0368970	104974
MGV-GENOME-0368991	105065
MGV-GENOME-0369006	105110
MGV-GENOME-0369036	105205
MGV-GENOME-0369121	105479
MGV-GENOME-0369129	105499
MGV-GENOME-0369165	105613
MGV-GENOME-0369185	105680
MGV-GENOME-0369202	105739
MGV-GENOME-0369271	105941
MGV-GENOME-0369276	105950
MGV-GENOME-0369291	102047
MGV-GENOME-0369339	106130
MGV-GENOME-0369364	106219
MGV-GENOME-0369368	106222
MGV-GENOME-0369391	106290
MGV-GENOME-0369393	106296
MGV-GENOME-0369569	106833
MGV-GENOME-0369582	106858
MGV-GENOME-0369611	106928
MGV-GENOME-0369661	107136
MGV-GENOME-0369740	107341
MGV-GENOME-0369750	107373
MGV-GENOME-0369778	107449
MGV-GENOME-0369835	107628
MGV-GENOME-0369922	107960
MGV-GENOME-0369938	108029
MGV-GENOME-0369951	108080
MGV-GENOME-0370014	108338
MGV-GENOME-0370064	108532
MGV-GENOME-0370065	108535
MGV-GENOME-0370179	108921
MGV-GENOME-0370200	104223
MGV-GENOME-0370291	109305
MGV-GENOME-0370293	109309
MGV-GENOME-0370320	109390
MGV-GENOME-0370363	109575
MGV-GENOME-0370400	109722
MGV-GENOME-0370417	106237
MGV-GENOME-0370433	103936
MGV-GENOME-0370444	110006
MGV-GENOME-0370493	110225
MGV-GENOME-0370500	103281
MGV-GENOME-0370503	110268
MGV-GENOME-0370558	110615
MGV-GENOME-0370580	110713
MGV-GENOME-0370592	110788
MGV-GENOME-0370602	110833
MGV-GENOME-0370605	110837
MGV-GENOME-0370666	111110
MGV-GENOME-0370704	111284
MGV-GENOME-0370746	111487
MGV-GENOME-0370773	111646
MGV-GENOME-0370799	111794
MGV-GENOME-0370810	111856
MGV-GENOME-0370831	111922
MGV-GENOME-0370837	111949
MGV-GENOME-0370934	112378
MGV-GENOME-0370935	112382
MGV-GENOME-0370956	112480
MGV-GENOME-0370959	112491
MGV-GENOME-0371010	112727
MGV-GENOME-0371060	112973
MGV-GENOME-0371117	113351
MGV-GENOME-0371179	113671
MGV-GENOME-0371197	113757
MGV-GENOME-0371226	113939
MGV-GENOME-0371248	114041
MGV-GENOME-0371260	114075
MGV-GENOME-0371307	114264
MGV-GENOME-0371322	114358
MGV-GENOME-0371334	114403
MGV-GENOME-0371364	103104
MGV-GENOME-0371402	114765
MGV-GENOME-0371470	107379
MGV-GENOME-0371516	115385
MGV-GENOME-0371526	115419
MGV-GENOME-0371587	115790
MGV-GENOME-0371672	116332
MGV-GENOME-0371698	103257
MGV-GENOME-0371720	116667
MGV-GENOME-0371775	117011
MGV-GENOME-0371920	117932
MGV-GENOME-0371932	117992
MGV-GENOME-0371955	118098
MGV-GENOME-0371982	118274
MGV-GENOME-0371989	118311
MGV-GENOME-0372079	118949
MGV-GENOME-0372111	119130
MGV-GENOME-0372117	119185
MGV-GENOME-0372162	119520
MGV-GENOME-0372224	119908
MGV-GENOME-0372234	108547
MGV-GENOME-0372241	120028
MGV-GENOME-0372253	120104
MGV-GENOME-0372255	120127
MGV-GENOME-0372283	120347
MGV-GENOME-0372293	120427
MGV-GENOME-0372300	120485
MGV-GENOME-0372307	120503
MGV-GENOME-0372342	120681
MGV-GENOME-0372426	121264
MGV-GENOME-0372451	121440
MGV-GENOME-0372457	121482
MGV-GENOME-0372479	121615
MGV-GENOME-0372487	121683
MGV-GENOME-0372524	116358
MGV-GENOME-0372542	122088
MGV-GENOME-0372604	122603
MGV-GENOME-0372620	122760
MGV-GENOME-0372635	122870
MGV-GENOME-0372660	123044
MGV-GENOME-0372703	123552
MGV-GENOME-0372783	124174
MGV-GENOME-0372809	124396
MGV-GENOME-0372834	122690
MGV-GENOME-0372863	122430
MGV-GENOME-0372905	125092
MGV-GENOME-0372952	105289
MGV-GENOME-0373057	126288
MGV-GENOME-0373058	108335
MGV-GENOME-0373100	109747
MGV-GENOME-0373150	126879
MGV-GENOME-0373254	127939
MGV-GENOME-0373258	127961
MGV-GENOME-0373264	107307
MGV-GENOME-0373363	128933
MGV-GENOME-0373397	129295
MGV-GENOME-0373418	101000
MGV-GENOME-0373461	129878
MGV-GENOME-0373476	130098
MGV-GENOME-0373508	113815
MGV-GENOME-0373528	130501
MGV-GENOME-0373535	130542
MGV-GENOME-0373601	131108
MGV-GENOME-0373620	131295
MGV-GENOME-0373651	117676
MGV-GENOME-0373677	110139
MGV-GENOME-0373757	132421
MGV-GENOME-0373813	132964
MGV-GENOME-0373828	133083
MGV-GENOME-0373855	133267
MGV-GENOME-0373902	133799
MGV-GENOME-0373912	133905
MGV-GENOME-0373941	134152
MGV-GENOME-0373943	134212
MGV-GENOME-0373950	134264
MGV-GENOME-0373965	134418
MGV-GENOME-0373989	134551
MGV-GENOME-0374017	134742
MGV-GENOME-0374036	134888
MGV-GENOME-0374083	135298
MGV-GENOME-0374137	135790
MGV-GENOME-0374141	107884
MGV-GENOME-0374156	135943
MGV-GENOME-0374217	136426
MGV-GENOME-0374246	123320
MGV-GENOME-0374284	136939
MGV-GENOME-0374312	137167
MGV-GENOME-0374313	137173
MGV-GENOME-0374364	137748
MGV-GENOME-0374367	137771
MGV-GENOME-0374371	137810
MGV-GENOME-0374382	137890
MGV-GENOME-0374408	138123
MGV-GENOME-0374428	132765
MGV-GENOME-0374453	138544
MGV-GENOME-0374591	139802
MGV-GENOME-0374606	139932
MGV-GENOME-0374611	139964
MGV-GENOME-0374621	140025
MGV-GENOME-0374641	140164
MGV-GENOME-0374704	140597
MGV-GENOME-0374731	107084
MGV-GENOME-0374782	141316
MGV-GENOME-0374832	141665
MGV-GENOME-0374846	141783
MGV-GENOME-0374861	138093
MGV-GENOME-0374882	142000
MGV-GENOME-0374893	142055
MGV-GENOME-0374926	142357
MGV-GENOME-0374940	142550
MGV-GENOME-0374949	142668
MGV-GENOME-0374959	108865
MGV-GENOME-0375026	111088
MGV-GENOME-0375037	143413
MGV-GENOME-0375062	143581
MGV-GENOME-0375065	143607
MGV-GENOME-0375071	143687
MGV-GENOME-0375088	143807
MGV-GENOME-0375090	143837
MGV-GENOME-0375166	144564
MGV-GENOME-0375262	145314
MGV-GENOME-0375304	109142
MGV-GENOME-0375370	146054
MGV-GENOME-0375385	114538
MGV-GENOME-0375422	146529
MGV-GENOME-0375440	146676
MGV-GENOME-0375455	146780
MGV-GENOME-0375485	147010
MGV-GENOME-0375489	147030
MGV-GENOME-0375537	147336
MGV-GENOME-0375568	147656
MGV-GENOME-0375572	147679
MGV-GENOME-0375577	147701
MGV-GENOME-0375587	147821
MGV-GENOME-0375621	148114
MGV-GENOME-0375663	148449
MGV-GENOME-0375669	148499
MGV-GENOME-0375715	148820
MGV-GENOME-0375787	149446
MGV-GENOME-0375796	105491
MGV-GENOME-0375810	149674
MGV-GENOME-0375819	138547
MGV-GENOME-0375882	150344
MGV-GENOME-0375903	150573
MGV-GENOME-0375920	150690
MGV-GENOME-0375924	150704
MGV-GENOME-0375959	150989
MGV-GENOME-0375965	151024
MGV-GENOME-0375981	151147
MGV-GENOME-0376030	151535
MGV-GENOME-0376035	151581
MGV-GENOME-0376041	151607
MGV-GENOME-0376053	151719
MGV-GENOME-0376124	152339
MGV-GENOME-0376158	152691
MGV-GENOME-0376186	152907
MGV-GENOME-0376188	152985
MGV-GENOME-0376204	153145
MGV-GENOME-0376320	154171
MGV-GENOME-0376322	154201
MGV-GENOME-0376349	154348
MGV-GENOME-0376375	154561
MGV-GENOME-0376417	154919
MGV-GENOME-0376442	155159
MGV-GENOME-0376470	155522
MGV-GENOME-0376471	155531
MGV-GENOME-0376491	155696
MGV-GENOME-0376651	157156
MGV-GENOME-0376661	157280
MGV-GENOME-0376686	157556
MGV-GENOME-0376699	109131
MGV-GENOME-0376749	158164
MGV-GENOME-0376773	122991
MGV-GENOME-0376778	158422
MGV-GENOME-0376784	158504
MGV-GENOME-0376807	155668
MGV-GENOME-0376829	158966
MGV-GENOME-0376856	159172
MGV-GENOME-0376886	159468
MGV-GENOME-0376955	160308
MGV-GENOME-0377013	161063
MGV-GENOME-0377037	161340
MGV-GENOME-0377078	161790
MGV-GENOME-0377105	136131
MGV-GENOME-0377115	162166
MGV-GENOME-0377151	114438
MGV-GENOME-0377156	162538
MGV-GENOME-0377163	162564
MGV-GENOME-0377189	162975
MGV-GENOME-0377222	163503
MGV-GENOME-0377232	163584
MGV-GENOME-0377284	127961
MGV-GENOME-0377296	164316
MGV-GENOME-0377333	164792
MGV-GENOME-0377376	149566
MGV-GENOME-0377379	165479
MGV-GENOME-0377394	165648
MGV-GENOME-0377399	165690
MGV-GENOME-0377422	165978
MGV-GENOME-0377428	166080
MGV-GENOME-0377440	166255
MGV-GENOME-0377456	166466
MGV-GENOME-0377471	166843
MGV-GENOME-0377474	166912
MGV-GENOME-0377481	150470
MGV-GENOME-0377491	150470
MGV-GENOME-0377497	167201
MGV-GENOME-0377505	167278
MGV-GENOME-0377507	167349
MGV-GENOME-0377508	167351
MGV-GENOME-0377516	155361
MGV-GENOME-0377533	167695
MGV-GENOME-0377557	168055
MGV-GENOME-0377561	168076
MGV-GENOME-0377575	129479
MGV-GENOME-0377580	168323
MGV-GENOME-0377602	168755
MGV-GENOME-0377618	168971
MGV-GENOME-0377638	169327
MGV-GENOME-0377649	169522
MGV-GENOME-0377656	155440
MGV-GENOME-0377665	169760
MGV-GENOME-0377667	169776
MGV-GENOME-0377677	169942
MGV-GENOME-0377718	170593
MGV-GENOME-0377746	171259
MGV-GENOME-0377755	171368
MGV-GENOME-0377763	171489
MGV-GENOME-0377793	152990
MGV-GENOME-0377800	171896
MGV-GENOME-0377806	150772
MGV-GENOME-0377811	167018
MGV-GENOME-0377839	172474
MGV-GENOME-0377844	172522
MGV-GENOME-0377847	150260
MGV-GENOME-0377853	172685
MGV-GENOME-0377874	172867
MGV-GENOME-0377928	173422
MGV-GENOME-0377929	173439
MGV-GENOME-0377995	174223
MGV-GENOME-0378000	174313
MGV-GENOME-0378025	174494
MGV-GENOME-0378054	174758
MGV-GENOME-0378086	175049
MGV-GENOME-0378104	175174
MGV-GENOME-0378123	175400
MGV-GENOME-0378153	175734
MGV-GENOME-0378157	155532
MGV-GENOME-0378166	175906
MGV-GENOME-0378169	175955
MGV-GENOME-0378177	176044
MGV-GENOME-0378189	176197
MGV-GENOME-0378216	176590
MGV-GENOME-0378288	177733
MGV-GENOME-0378332	178365
MGV-GENOME-0378344	162292
MGV-GENOME-0378353	178692
MGV-GENOME-0378359	178768
MGV-GENOME-0378361	178801
MGV-GENOME-0378388	179316
MGV-GENOME-0378403	179515
MGV-GENOME-0378404	179565
MGV-GENOME-0378407	179703
MGV-GENOME-0378413	179785
MGV-GENOME-0378438	180163
MGV-GENOME-0378458	180559
MGV-GENOME-0378466	153639
MGV-GENOME-0378476	180836
MGV-GENOME-0378482	102903
MGV-GENOME-0378490	181095
MGV-GENOME-0378491	181151
MGV-GENOME-0378492	170884
MGV-GENOME-0378582	156715
MGV-GENOME-0378630	183168
MGV-GENOME-0378709	184175
MGV-GENOME-0378755	184639
MGV-GENOME-0378759	184719
MGV-GENOME-0378772	184914
MGV-GENOME-0378793	185190
MGV-GENOME-0378804	185332
MGV-GENOME-0378850	185914
MGV-GENOME-0378854	185942
MGV-GENOME-0378859	185978
MGV-GENOME-0378900	186308
MGV-GENOME-0378928	113412
MGV-GENOME-0378930	186629
MGV-GENOME-0378940	186764
MGV-GENOME-0378988	187606
MGV-GENOME-0378990	187646
MGV-GENOME-0379033	188195
MGV-GENOME-0379054	188426
MGV-GENOME-0379083	188832
MGV-GENOME-0379101	189235
MGV-GENOME-0379113	189586
MGV-GENOME-0379138	190353
MGV-GENOME-0379154	190692
MGV-GENOME-0379158	157892
MGV-GENOME-0379168	190958
MGV-GENOME-0379198	191928
MGV-GENOME-0379203	192052
MGV-GENOME-0379216	192510
MGV-GENOME-0379235	193038
MGV-GENOME-0379238	193100
MGV-GENOME-0379248	193723
MGV-GENOME-0379254	157298
MGV-GENOME-0379302	195897
MGV-GENOME-0379306	196172
MGV-GENOME-0379323	197006
MGV-GENOME-0379339	197697
MGV-GENOME-0379342	169241
MGV-GENOME-0379352	198537
MGV-GENOME-0379362	199159
MGV-GENOME-0379368	199477
MGV-GENOME-0379372	199650
MGV-GENOME-0379377	199766
MGV-GENOME-0379379	200032
MGV-GENOME-0379399	200937
MGV-GENOME-0379402	201061
MGV-GENOME-0379432	202148
MGV-GENOME-0379448	202994
MGV-GENOME-0379470	204520
MGV-GENOME-0379471	204694
MGV-GENOME-0379473	204834
MGV-GENOME-0379492	206459
MGV-GENOME-0379521	177194
MGV-GENOME-0379527	210289
MGV-GENOME-0379546	212138
MGV-GENOME-0379567	213708
MGV-GENOME-0379575	214265
MGV-GENOME-0379585	215426
MGV-GENOME-0379587	215470
MGV-GENOME-0379608	216509
MGV-GENOME-0379626	218702
MGV-GENOME-0379628	218822
MGV-GENOME-0379630	218833
MGV-GENOME-0379634	218921
MGV-GENOME-0379654	220795
MGV-GENOME-0379657	221126
MGV-GENOME-0379671	166386
MGV-GENOME-0379674	222376
MGV-GENOME-0379680	203365
MGV-GENOME-0379688	224252
MGV-GENOME-0379692	225290
MGV-GENOME-0379707	227181
MGV-GENOME-0379708	227219
MGV-GENOME-0379709	150875
MGV-GENOME-0379719	131871
MGV-GENOME-0379725	229674
MGV-GENOME-0379728	229868
MGV-GENOME-0379729	229888
MGV-GENOME-0379740	231162
MGV-GENOME-0379754	232803
MGV-GENOME-0379762	234435
MGV-GENOME-0379768	235163
MGV-GENOME-0379773	236114
MGV-GENOME-0379781	237166
MGV-GENOME-0379792	237745
MGV-GENOME-0379794	233423
MGV-GENOME-0379797	238204
MGV-GENOME-0379800	238525
MGV-GENOME-0379813	240943
MGV-GENOME-0379815	241221
MGV-GENOME-0379831	242603
MGV-GENOME-0379838	243610
MGV-GENOME-0379842	243964
MGV-GENOME-0379850	161408
MGV-GENOME-0379858	247792
MGV-GENOME-0379861	247856
MGV-GENOME-0379866	196232
MGV-GENOME-0379882	251277
MGV-GENOME-0379888	205687
MGV-GENOME-0379890	252610
MGV-GENOME-0379893	253222
MGV-GENOME-0379902	254365
MGV-GENOME-0379905	254583
MGV-GENOME-0379908	254916
MGV-GENOME-0379916	167369
MGV-GENOME-0379925	256505
MGV-GENOME-0379928	256818
MGV-GENOME-0379935	258965
MGV-GENOME-0379938	259346
MGV-GENOME-0379940	259720
MGV-GENOME-0379942	259833
MGV-GENOME-0379948	260558
MGV-GENOME-0379956	261692
MGV-GENOME-0379963	262774
MGV-GENOME-0379964	263172
MGV-GENOME-0379983	266862
MGV-GENOME-0379992	161412
MGV-GENOME-0379997	268151
MGV-GENOME-0380005	268802
MGV-GENOME-0380016	160198
MGV-GENOME-0380019	270993
MGV-GENOME-0380040	273875
MGV-GENOME-0380058	278156
MGV-GENOME-0380062	278513
MGV-GENOME-0380079	284026
MGV-GENOME-0380101	288789
MGV-GENOME-0380105	289956
MGV-GENOME-0380110	119342
MGV-GENOME-0380114	293810
MGV-GENOME-0380120	296980
MGV-GENOME-0380128	302659
MGV-GENOME-0380135	305890
MGV-GENOME-0380138	307031
MGV-GENOME-0380147	312238
MGV-GENOME-0380160	324460
MGV-GENOME-0380161	324925
MGV-GENOME-0380162	325692
MGV-GENOME-0380163	325766
MGV-GENOME-0380169	329058
MGV-GENOME-0380173	333418
MGV-GENOME-0380185	344889
MGV-GENOME-0380192	351506
MGV-GENOME-0380193	353231
MGV-GENOME-0380198	358035
MGV-GENOME-0380202	360643
MGV-GENOME-0380204	361040
MGV-GENOME-0380224	373444
MGV-GENOME-0380227	374727
MGV-GENOME-0380240	382320
MGV-GENOME-0380253	392654
MGV-GENOME-0380257	396781
MGV-GENOME-0380262	400901
MGV-GENOME-0380263	401327
MGV-GENOME-0380268	418476
MGV-GENOME-0380269	420240
MGV-GENOME-0380270	455268
MGV-GENOME-4435252	131155
MGV-GENOME-4435258	132008
MGV-GENOME-4435284	114427
MGV-GENOME-4435430	146505
MGV-GENOME-4435661	164632
MGV-GENOME-4435714	171812
MGV-GENOME-4435912	187648
MGV-GENOME-4435974	202747
MGV-GENOME-4435989	224831
MH015255	147480
MH028956	149229
MH059636	175774
MH153807	133006
MH179477	165795
MH221129	250739
MH248138	266532
MH363700	150764
MH389777	255356
MH412654	181082
MH445380	126505
MH494197	386442
MH512890	176495
MH517022	143204
MH533020	149960
MH576962	186702
MH576968	133007
MH588545	308141
MH588546	322272
MH595538	288967
MH606185	153268
MH636380	104363
MH638312	165676
MH673673	178531
MH675552	102679
MH719082	116460
MH729379	133806
MH800199	104354
MH884508	160590
MH884511	145804
MK016664	163982
MK240351	166890
MK257744	162184
MK268344	350103
MK308676	290537
MK318083	114901
MK327938	237307
MK368614	242446
MK387337	194900
MK493321	175462
MK494112	135653
MK504444	140816
MK504446	136608
MK524529	114320
MK552140	263735
MK552327	305260
MK554696	130914
MK599315	304671
MK605244	147033
MK620899	122563
MK689364	276734
MK770119	116649
MK774614	238150
MK813939	138690
MK813943	102915
MK867354	228827
MK894436	114220
MK905543	238099
MK962753	176009
MK977696	151316
MN018232	213993
MN038175	173720
MN043729	161583
MN043730	158674
MN047793	309023
MN091626	268748
MN094788	221431
MN095770	112436
MN102098	262372
MN128594	138918
MN153503	165032
MN184887	147321
MN234206	173709
MN234216	129136
MN270258	110666
MN334766	212807
MN369754	131038
MN395284	171860
MN444876	133090
MN445183	288012
MN453779	240447
MN478483	160795
MN484601	115454
MN549360	158577
MN586040	136319
MN642089	253367
MN695334	244930
MN718199	148180
MN732867	148842
MN882610	174924
MN908687	152435
MN954399	120547
MN988459	101119
MN988486	152762
MN988519	170978
MN988521	207623
MN988532	154206
MN988543	116666
MN988547	117010
MN988552	108441
MN988558	100469
MOOSE-W_PHAGE_30_0	206649
MOOSE-W_PHAGE_30_1	419969
MOOSE-W_PHAGE_37_0	229126
MOOSE-W_PHAGE_CIR_22_0	331944
MT024872	127551
MT028491	227654
MT074141	179283
MT114162	129370
MT114163	145208
MT129652	172584
MT135025	349331
MT151386	139739
MT151604	159363
MT161459	218317
MT162466	167069
MT162468	173659
MT188704	131434
MT234343	152004
MT270409	149262
MT310865	132885
MT310898	185323
MT325768	136811
MT354569	112269
MT366760	207758
MT366761	194800
MT366762	154046
MT408532	190237
MT416612	150011
MT457552	160584
MT460518	129165
MT521992	142586
MT560058	170838
MT586120	221362
MT601270	150961
MT647606	141461
MT661596	223209
MT670417	100180
MT684598	130666
MT701588	171475
MT708547	346937
MT711976	133697
MT713136	254490
MT732454	125038
MT740245	104575
MT740314	143610
MT770738	122345
MT771347	113698
MT778840	109652
MT857002	161337
MT880872	147057
MT897905	134105
MT909815	156592
MT920315	175889
MT932329	183102
MT939486	358115
MT939492	232104
MT949699	169176
MW001214	138741
MW015081	240842
MW057858	155737
MW073017	128360
MW082584	173061
MW084976	165667
MW117965	180224
MW147367	187320
MW218148	260727
MW239124	168463
MW272540	230916
MW349128	274478
MW353175	160410
MW358927	167162
MW363798	144592
MW366843	267169
MW367898	164100
MW384823	241904
MW394390	141376
MW394391	307210
MW419087	156577
MW430345	139743
MW460245	227351
MW570730	145577
MW677529	101599
MW735835	265520
MW749002	149014
MW749003	252262
MW749006	200233
MW760841	249194
MW812339	248836
MW822145	130929
MW824370	157512
MW824371	136415
MW824375	162787
MW824377	253432
MW824423	114081
MW825358	305651
MW845758	251480
MW845759	224179
MW879340	294405
MW879341	272635
MW980064	193606
MZ150783	194724
MZ334523	102319
MZ334524	104681
MZ348422	253740
MZ420150	150025
MZ422438	223580
MZ443776	266939
MZ443778	259771
MZ443779	263237
MZ443780	267121
MZ443783	267143
MZ456352	111792
MZ475896	265635
MZ501100	150425
MZ501262	163318
MZ501267	262639
MZ501268	275293
MZ520832	141095
MZ574432	326794
MZ577095	141552
MZ605293	101574
MZ820085	158235
MZ820093	128513
MZ820095	130557
NC_004735	129908
OATA01000153.1	101131
OAWF01000066.1	100444
OBAD01000001.1	294491
OBCI01000009.1	103320
OBHU01000050.1	100540
OBJJ01000001.1	167064
OBKV01000026.1	164694
OBKV01000053.1	126699
OBRO01000001.1	150704
OBYM01000008.1	161393
OCHL01000028.1	176654
OCIU01000041.1	146545
OCLB01000002.1	100749
OCPX01000081.1	102326
OFMS01000042.1	101795
OGCO01000164.1	107823
OGPH01000069.1	123536
OGPR01000065.1	129834
OGQL01000011.1	164295
OGQM01000063.1	117516
OGSD01000024.1	124218
OGTB01000008.1	186370
OGTI01000033.1	111156
OGTL01000046.1	107382
OGWT01000016.1	103495
OGYD01000027.1	101647
OGYM01000002.1	169088
OGZS01000006.1	237972
OHAE01000029.1	112221
OHAY01000018.1	137296
OHBE01000071.1	104132
OHFX01000006.1	185678
OHMA01000001.1	192156
OHPG01000032.1	116556
OIEW01000005.1	145261
OIJI01000001.1	176006
OIWM01000017.1	167438
OIWO01000067.1	124799
OIWQ01000024.1	159004
OIWT01000076.1	132350
OIXH01000106.1	101743
OIXH01000107.1	101624
OIYG01000020.1	168951
OIYV01000031.1	111005
OIZS01000015.1	135664
OIZT01000036.1	114055
OJAR01000002.1	161263
OJNH01000001.1	285558
OJOQ01000002.1	114069
OJPW01000080.1	101100
OJQA01000021.1	103506
OJQL01000090.1	104366
OJQQ01000027.1	158910
OJQU01000031.1	104539
OJWG01000033.1	112887
OK040790	186095
OK040793	192730
OK040794	176888
OK335775	172439
OK499991	167995
OK499992	166879
OKTS01000039.1	106313
OKVF01000073.1	118968
OKWR01000042.1	180484
OL473597	177834
OL702939	161350
OL744214	149913
OL770262	168186
OL829978	134464
OL955261	150063
OL960030	105384
OL963731	104206
OLFY01000087.1	136127
OLGE01000048.1	126484
OLGF01000091.1	101133
OLGM01000006.1	167239
OLGY01000065.1	100075
OLHA01000002.1	203315
OLHG01000019.1	114383
OLHG01000031.1	103300
OLHG01000034.1	101435
OLNL01000065.1	110057
OLNW01000096.1	105039
OLNZ01000083.1	105060
OLOZ01000027.1	154420
OLPB01000025.1	102290
OLQG01000043.1	100363
OLQK01000028.1	175314
OLRA01000126.1	102784
OLSC01000099.1	112617
OLSG01000039.1	146963
OLSM01000068.1	105527
OLVX01000021.1	148690
OLWB01000021.1	162190
OLWW01000036.1	100165
OLWY01000021.1	111919
OLXR01000011.1	177250
OLYB01000074.1	101120
OLYC01000040.1	130961
OLYV01000018.1	177560
OLZQ01000005.1	183054
OM033135	115393
OM033136	121865
OM135992	127819
OM223115	112842
OM293948	138676
OM319461	287943
OM386667	156300
OM457001	168080
OM634653	165868
OM634661	216671
OM638103	182723
OM654377	117175
OM810292	234546
OM971648	198584
OM982621	173571
OMAV01000002.1	163385
OMBT01000004.1	188485
OMCT01000020.1	113240
OMEW01000010.1	189001
OMGQ01000114.1	117638
ON014754	142856
ON075799	133882
ON286972	355528
ON287369	147447
ON287370	256354
ON287372	278767
ON464764	180231
ON529850	321510
ON529858	207261
ON529860	356874
ON548418	164774
ON548419	168817
ON548420	169483
ON548421	157022
ON585039	174681
ON615601	156057
ON758385	199233
ON922990	134472
ON970590	134078
OOAI01000021.1	126699
OOAW01000045.1	152691
OODF01000052.1	107261
OODP01000063.1	109662
OP021680	131706
OP053362	179860
OP068343	186513
OP079919	256576
OP123707	238838
OP186293	147673
OP292654	367901
OP380492	148928
OP394178	182372
OP535465	177957
OS_PHAGE_40_40	347087
OU343168	211869
OV032902	320253
OWJC01000044.1	101160
PIG_PHAGE_COMPLETE_CIR-CU-CL_31_57	227103
PIG_PHAGE_COMPLETE_CIR-CU-CL_36_38_A	286080
PIG_PHAGE_COMPLETE_CIR-CU-CL_36_38_B	283605
PIG_PHAGE_COMPLETE_CIR-CU-CL_37_32	237515
PIG_PHAGE_COMPLETE_CIR-CU-CL_37_51	247421
PIG_PHAGE_CU_25_19	267678
PIG_PHAGE_CU_27_27	240683
PIG_PHAGE_CU_27_28	267703
PIG_PHAGE_CU_31_108	217230
PIG_PHAGE_CU_31_44	225229
PIG_PHAGE_CU_31_47	207712
PIG_PHAGE_CU_37_17	250325
PIG_PHAGE_CU_41_30	221901
PPR-W_PHAGE_36_0	223498
PPYE01584659.1	188897
PPYF01370165.1	166364
QC4_PHAGE_CIR_51_52	212663
QGNH01000390.1	112846
QGNH01000487.1	118407
QGNH01001135.1	107819
QGNH01001137.1	103337
QGNH01001865.1	151158
QGNH01001866.1	150422
QH-7_PHAGE_41_19	468579
QS-7_PHAGE_COMPLETE_CIR-CU-CL_40_25	484177
QWBY01000010.1	145424
R2_PHAGE_46_15	468850
R2_PHAGE_46_52	283806
R2_PHAGE_47_28	291133
R2_PHAGE_49_14	389450
R2_PHAGE_CIR_43_124	316706
R2_PHAGE_CIR_46_26	423438
R2_PHAGE_CIR_46_32	469944
R2_PHAGE_CIR_48_113	267210
R2_PHAGE_CIR_48_27	268303
R2_PHAGE_CIR_48_45	261787
R2_PHAGE_CIR_49_23	261870
R2_PHAGE_CIR_50_38	259130
R2_PHAGE_CIR_50_795	259229
R3_PHAGE_CIR_58_19	234170
RIF_PHAGE_29_7	281267
RIF_PHAGE_34_14	294112
RIF_PHAGE_35_13	419687
RIF_PHAGE_CIR_29_13	206411
RIF_PHAGE_CIR_29_14	264917
RIF_PHAGE_CIR_29_18	264822
RIF_PHAGE_CIR_29_33	264740
RIF_PHAGE_CIR_34_124	221304
RIF_PHAGE_CIR_34_145	221454
RIF_PHAGE_CIR_34_15	221205
RIF_PHAGE_CIR_34_24	221305
RIF_PHAGE_CIR_34_90	221511
RIF_PHAGE_CIR_47_33	341069
RIF_PHAGE_CU_29_17	503412
RIF_PHAGE_CU_33_10	219275
RIVER-W_PHAGE_42_0	382860
RTP_PHAGE_33_21	338752
S17_PHAGE_CIR_29_32	266626
S19_PHAGE_CIR_29_36	266687
S20_PHAGE_CIR_29_38	266778
S25_PHAGE_CIR_29_217	230939
S26_PHAGE_CU_47_66	251263
S27_PHAGE_CIR_29_425	231220
S9_PHAGE_34_1	293356
SALIVA_PHAGE_31_10	238146
SALIVA_PHAGE_33_36	371403
SALIVA_PHAGE_34_21	243652
SALIVA_PHAGE_45_12	238173
SALIVA_PHAGE_50_19	291442
SALIVA_PHAGE_50_20	223372
SALIVA_PHAGE_53_32	290309
SALIVA_PHAGE_CIR_29_15	206174
SALIVA_PHAGE_CIR_31_11	278879
SALIVA_PHAGE_CIR_31_15	280283
SALIVA_PHAGE_CIR_32_22	201051
SALIVA_PHAGE_CIR_33_32	269650
SALIVA_PHAGE_CIR_34_48	257052
SALIVA_PHAGE_CIR_35_33	243172
SALIVA_PHAGE_CIR_35_35	255730
SALIVA_PHAGE_CIR_35_58	269031
SALIVA_PHAGE_CIR_50_129	256090
SALIVA_PHAGE_CIR-CU-GA_30_14	226076
SALIVA_PHAGE_CIR-CU-GA_36_42	341471
SALIVA_PHAGE_COMPLETE_CIR-CU-CL-ST_27_31	282342
SCN_PHAGE_32_18	239032
SCN_PHAGE_41_19	338022
SCN_PHAGE_52_48	227441
SCN_PHAGE_52_81	208733
SCN_PHAGE_53_104	250751
SCN_PHAGE_53_15	252802
SHALE-W_PHAGE_25_0	299394
SHALE-W_PHAGE_CIR_53_0	231862
SK1809_1386	201065
SP_PHAGE_33_24	283971
SP_PHAGE_44_14_A	291615
SP_PHAGE_44_14_B	332280
SP_PHAGE_46_14	284351
SP_PHAGE_CIR_37_21	305141
SP_PHAGE_CIR_38_20	331644
SP_PHAGE_CIR_40_14	216352
SP_PHAGE_CIR_41_28	201039
SP_PHAGE_CIR_52_25	200585
SR-VP_PHAGE_30_18	291182
SR-VP_PHAGE_32_29	374858
SR-VP_PHAGE_33_10	213672
SR-VP_PHAGE_33_19	245752
SR-VP_PHAGE_38_15	247085
SR-VP_PHAGE_38_16	258754
SR-VP_PHAGE_38_25	214804
SR-VP_PHAGE_40_16	426196
SR-VP_PHAGE_43_18	210022
SR-VP_PHAGE_48_20	378476
SR-VP_PHAGE_48_23_A	354149
SR-VP_PHAGE_48_23_B	227239
SR-VP_PHAGE_49_13	220518
SR-VP_PHAGE_50_14	275744
SR-VP_PHAGE_52_310	354326
SR-VP_PHAGE_54_15	230466
SR-VP_PHAGE_57_11	283523
SR-VP_PHAGE_62_16	231505
SR-VP_PHAGE_64_16	296433
SR-VP_PHAGE_CIR_35_26	462167
SR-VP_PHAGE_CIR_38_25	215538
SR-VP_PHAGE_CIR_39_14	255737
SR-VP_PHAGE_CIR_49_18	369613
SR-VP_PHAGE_CIR_63_139	465583
SR-VP_PHAGE_CIR_63_141	465583
SR-VP_PHAGE_COMPLETE_CIR-CU-CL_42_23	595163
Station100_SUR_ALL_assembly_NODE_24_length_114856_cov_7.920288	114856
Station109_DCM_ALL_assembly_NODE_4_length_100114_cov_15.642261	100114
Station109_SUR_ALL_assembly_NODE_82_length_113008_cov_10.633600	113008
Station111_MES_COMBINED_FINAL_NODE_164_length_148658_cov_23.333351	148658
Station111_MES_COMBINED_FINAL_NODE_281_length_104221_cov_13.976739	104221
Station111_MES_COMBINED_FINAL_NODE_34_length_388780_cov_201.649192	388780
Station111_SUR_ALL_assembly_NODE_11_length_118957_cov_9.912155	118957
Station111_SUR_ALL_assembly_NODE_12_length_113685_cov_13.373951	113685
Station122_DCM_ALL_assembly_NODE_26_length_102606_cov_7.129740	102606
Station122_DCM_ALL_assembly_NODE_4_length_184343_cov_17.169816	184343
Station122_MES_COMBINED_FINAL_NODE_183_length_157316_cov_15.017131	157316
Station123_MXL_ALL_assembly_NODE_3_length_137746_cov_38.966962	137746
Station123_SUR_ALL_assembly_NODE_12_length_187492_cov_28.057267	187492
Station124_MXL_ALL_assembly_NODE_9_length_142573_cov_54.180153	142573
Station124_SUR_ALL_assembly_NODE_24_length_145002_cov_20.216107	145002
Station124_SUR_ALL_assembly_NODE_30_length_115343_cov_13.715478	115343
Station124_SUR_ALL_assembly_NODE_37_length_105919_cov_44.120834	105919
Station125_MXL_ALL_assembly_NODE_11_length_180037_cov_6.575730	180037
Station125_MXL_ALL_assembly_NODE_13_length_176954_cov_6.879598	176954
Station125_MXL_ALL_assembly_NODE_16_length_166784_cov_13.115955	166784
Station125_MXL_ALL_assembly_NODE_18_length_163327_cov_43.375796	163327
Station125_MXL_ALL_assembly_NODE_22_length_153903_cov_117.975196	153903
Station125_MXL_ALL_assembly_NODE_35_length_116484_cov_43.938864	116484
Station125_MXL_ALL_assembly_NODE_38_length_110266_cov_17.656014	110266
Station125_MXL_ALL_assembly_NODE_44_length_100332_cov_25.664350	100332
Station125_MXL_ALL_assembly_NODE_6_length_251303_cov_13.929110	251303
Station125_SUR_ALL_assembly_NODE_15_length_144652_cov_8.608028	144652
Station125_SUR_ALL_assembly_NODE_6_length_182527_cov_23.869870	182527
Station137_DCM_ALL_assembly_NODE_2_length_113049_cov_29.149096	113049
Station138_MES_COMBINED_FINAL_NODE_349_length_140427_cov_16.975700	140427
Station155_MES_ALL_assembly_NODE_362_length_124322_cov_176.990714	124322
Station155_MES_ALL_assembly_NODE_403_length_114092_cov_21.646071	114092
Station155_MES_ALL_assembly_NODE_405_length_113613_cov_9.444522	113613
Station155_MES_ALL_assembly_NODE_418_length_110902_cov_17.607269	110902
Station155_MES_ALL_assembly_NODE_456_length_105443_cov_27.449700	105443
Station155_MES_ALL_assembly_NODE_74_length_336066_cov_5.285669	336066
Station158_MES_ALL_assembly_NODE_193_length_187902_cov_6.849564	187902
Station158_SUR_ALL_assembly_NODE_495_length_108728_cov_30.582555	108728
Station163_MES_ALL_assembly_NODE_105_length_100016_cov_24.112344	100016
Station168_DCM_ALL_assembly_NODE_440_length_112346_cov_38.033048	112346
Station168_IZZ_ALL_assembly_NODE_96_length_196665_cov_98.140873	196665
Station175_IZZ_ALL_assembly_NODE_136_length_121582_cov_1236.778230	121582
Station175_SUR_ALL_assembly_NODE_338_length_109802_cov_42.129871	109802
Station175_ZZZ_ALL_assembly_NODE_232_length_105915_cov_93.421443	105915
Station180_SUR_ALL_assembly_NODE_460_length_118404_cov_10.860058	118404
Station180_SUR_ALL_assembly_NODE_487_length_114082_cov_34.021670	114082
Station180_SUR_ALL_assembly_NODE_570_length_102347_cov_58.263022	102347
Station188_DCM_ALL_assembly_NODE_170_length_106951_cov_29.867825	106951
Station188_DCM_ALL_assembly_NODE_185_length_103179_cov_7.854680	103179
Station188_DCM_ALL_assembly_NODE_188_length_102969_cov_19.243465	102969
Station188_DCM_ALL_assembly_NODE_95_length_155733_cov_5.162361	155733
Station189_DCM_ALL_assembly_NODE_150_length_100873_cov_60.768900	100873
Station189_DCM_ALL_assembly_NODE_22_length_346834_cov_5.086326	346834
Station193_SUR_ALL_assembly_NODE_163_length_115937_cov_9.422076	115937
Station193_SUR_ALL_assembly_NODE_173_length_111606_cov_4.474178	111606
Station193_SUR_ALL_assembly_NODE_194_length_101764_cov_30.456793	101764
Station194_SUR_ALL_assembly_NODE_144_length_114558_cov_898.927120	114558
Station196_SUR_ALL_assembly_NODE_103_length_165317_cov_9.805230	165317
Station196_SUR_ALL_assembly_NODE_184_length_110393_cov_22.318548	110393
Station196_SUR_ALL_assembly_NODE_194_length_105963_cov_79.611285	105963
Station196_SUR_ALL_assembly_NODE_203_length_102618_cov_13.976141	102618
Station196_SUR_ALL_assembly_NODE_207_length_101469_cov_7.135208	101469
Station201_DCM_ALL_assembly_NODE_47_length_175722_cov_38.735625	175722
Station205_SUR_ALL_assembly_NODE_119_length_114484_cov_297.220836	114484
Station206_MES_ALL_assembly_NODE_310_length_121977_cov_30.760257	121977
Station209_SUR_ALL_assembly_NODE_294_length_107807_cov_13.687152	107807
Station33_SUR_ALL_assembly_NODE_1_length_180488_cov_7.717602	180488
Station33_SUR_ALL_assembly_NODE_3_length_142318_cov_5.609997	142318
Station41_DCM_ALL_assembly_NODE_25_length_114652_cov_55.308786	114652
Station41_SUR_ALL_assembly_NODE_25_length_111503_cov_7.790315	111503
Station46_SUR_ALL_assembly_NODE_76_length_107258_cov_28.013106	107258
Station46_SUR_ALL_assembly_NODE_81_length_104616_cov_17.840352	104616
Station64_MES_COMBINED_FINAL_NODE_240_length_142549_cov_22.163853	142549
Station66_DCM_ALL_assembly_NODE_73_length_107293_cov_17.995104	107293
Station67_SUR_ALL_assembly_NODE_17_length_165916_cov_9.877084	165916
Station67_SUR_ALL_assembly_NODE_42_length_107359_cov_14.152380	107359
Station68_DCM_ALL_assembly_NODE_1_length_177863_cov_9.085845	177863
Station68_MES_COMBINED_FINAL_NODE_192_length_116352_cov_22.495550	116352
Station68_MES_COMBINED_FINAL_NODE_223_length_106874_cov_10.600886	106874
Station68_MES_COMBINED_FINAL_NODE_233_length_103462_cov_15.123493	103462
Station70_SUR_ALL_assembly_NODE_105_length_105036_cov_41.329774	105036
Station78_DCM_ALL_assembly_NODE_26_length_221949_cov_76.403251	221949
Station82_DCM_COMBINED_FINAL_NODE_38_length_207221_cov_83.602758	207221
Station82_SUR_COMBINED_FINAL_NODE_89_length_132091_cov_104.475976	132091
Station85_MES_COMBINED_FINAL_NODE_171_length_118897_cov_6.139530	118897
Station85_MES_COMBINED_FINAL_NODE_36_length_370841_cov_213.074345	370841
STL6-S73_PHAGE_47_16	392559
STOOL_PHAGE_27_12	224755
SW-7_PHAGE_46_16	322447
TARA_PHAGE_44_1	310536
ZODLETONE_PHAGE_CIR_29_75	214364

## Sheet: ring3_traits
genome	Alt_code	RNAP_pres	Tubulin_pres		Key
MF285618.fasta	-1	1	1		"-1"	absent
ON287372.fasta	-1	1	1		"1"	present
JN627160.fasta	-1	1	1
ON287370.fasta	-1	1	1
MN642089.fasta	-1	1	1
AP008983.fasta	-1	-1	1
MGV-GENOME-0373912.fasta	-1	-1	1
MN270258.fasta	-1	-1	-1
F16_PHAGE_34_17.fasta	-1	-1	-1
MGV-GENOME-0370799.fasta	-1	-1	-1
MGV-GENOME-0379657.fasta	-1	-1	-1
MGV-GENOME-0379671.fasta	-1	-1	-1
MGV-GENOME-0372342.fasta	-1	-1	-1
MGV-GENOME-0379674.fasta	-1	-1	-1
MGV-GENOME-0380227.fasta	-1	-1	-1
MGV-GENOME-0379470.fasta	-1	-1	-1
MGV-GENOME-0379254.fasta	-1	-1	-1
MGV-GENOME-0377575.fasta	-1	-1	-1
BML_PHAGE_COMPLETE_CIR-CU-CL_30_21.fasta	-1	-1	-1
MGV-GENOME-0374246.fasta	-1	-1	-1
MGV-GENOME-0379352.fasta	-1	-1	-1
GWF2_PHAGE_CIR_41_11.fasta	-1	-1	-1
MH179477.fasta	-1	-1	-1
MGV-GENOME-0379546.fasta	-1	-1	-1
CP058330.fasta	-1	-1	-1
MGV-GENOME-4435661.fasta	-1	-1	-1
LP_PHAGE_36_12.fasta	-1	-1	-1
MGV-GENOME-0379587.fasta	-1	-1	-1
MGV-GENOME-0379992.fasta	-1	-1	-1
F31_PHAGE_39_18.fasta	-1	-1	-1
M01_PHAGE_CIR_32_31.fasta	-1	-1	-1
MGV-GENOME-0379866.fasta	-1	-1	-1
F21_PHAGE_55_22.fasta	-1	-1	-1
MGV-GENOME-0380253.fasta	-1	-1	-1
A9_PHAGE_COMPLETE_CIR-CU-CL_39_1.fasta	-1	-1	-1
MGV-GENOME-0377806.fasta	-1	-1	-1
AOT-USA_PHAGE_CU_74_48.fasta	-1	-1	-1
MGV-GENOME-0370493.fasta	-1	-1	-1
GD_PHAGE_62_180.fasta	-1	-1	-1
RIF_PHAGE_CU_29_17.fasta	-1	-1	-1
MGV-GENOME-0376686.fasta	-1	-1	-1
SR-VP_PHAGE_CIR_63_139.fasta	-1	-1	-1
SR-VP_PHAGE_CIR_63_141.fasta	-1	-1	-1
MGV-GENOME-0379033.fasta	-1	-1	-1
MGV-GENOME-0370704.fasta	-1	-1	-1
MGV-GENOME-0376661.fasta	-1	-1	-1
MGV-GENOME-0375787.fasta	-1	-1	-1
MGV-GENOME-0380193.fasta	-1	-1	-1
PPYE01584659.1.fasta	-1	-1	-1
MGV-GENOME-0372241.fasta	-1	-1	-1
MGV-GENOME-0380128.fasta	-1	-1	-1
M01_PHAGE_CU_48_59.fasta	-1	-1	-1
F22_PHAGE_CIR_34_47.fasta	-1	-1	-1
CP067347.fasta	-1	-1	-1
KY883635.fasta	-1	-1	-1
OGTI01000033.1.fasta	-1	-1	-1
STL6-S73_PHAGE_47_16.fasta	-1	-1	-1
MGV-GENOME-0372834.fasta	-1	-1	-1
MGV-GENOME-0377874.fasta	-1	-1	-1
MGV-GENOME-0377811.fasta	-1	-1	-1
MGV-GENOME-0376417.fasta	1	-1	-1
CG_PHAGE_CIR_35_156.fasta	-1	-1	-1
F30_PHAGE_CIR_32_75.fasta	-1	-1	-1
M09_PHAGE_CIR_32_33.fasta	-1	-1	-1
MH673673.fasta	-1	-1	-1
MGV-GENOME-0379997.fasta	-1	-1	-1
MGV-GENOME-0375422.fasta	-1	-1	-1
A5_PHAGE_COMPLETE_CIR-CU-CL_32_1.fasta	-1	-1	-1
S9_PHAGE_34_1.fasta	-1	-1	-1
A3_PHAGE_COMPLETE_CIR-CU-CL_34_1.fasta	-1	-1	-1
MGV-GENOME-0372783.fasta	-1	-1	-1
MGV-GENOME-0378157.fasta	-1	-1	-1
OGQM01000063.1.fasta	-1	-1	-1
A4_PHAGE_COMPLETE_CIR-CU-CL_34_1.fasta	-1	-1	-1
MGV-GENOME-0379362.fasta	-1	-1	-1
MF547662.fasta	-1	-1	-1
MGV-GENOME-0380185.fasta	-1	-1	-1
F21_PHAGE_CIR_35_63.fasta	-1	-1	-1
MGV-GENOME-0380120.fasta	-1	-1	-1
F21_PHAGE_CIR_32_21.fasta	-1	-1	-1
MGV-GENOME-0371010.fasta	-1	-1	-1
SR-VP_PHAGE_57_11.fasta	-1	-1	-1
MGV-GENOME-0379248.fasta	1	-1	-1
OP079919.fasta	-1	1	1
ALT_PHAGE_CIR_40_22.fasta	-1	1	1
LC667451.fasta	-1	1	1
AP014927.fasta	-1	1	1
MW825358.fasta	-1	1	1
MK689364.fasta	-1	1	1
FFC_PHAGE_43_1208.fasta	-1	1	1
MK327938.fasta	-1	1	1
MK552327.fasta	-1	1	1
MW879340.fasta	-1	1	1
MK905543.fasta	-1	1	1
MH595538.fasta	-1	1	1
MZ501268.fasta	-1	1	1
LC592711.fasta	-1	1	1
OGZS01000006.1.fasta	-1	1	1
KF623294.fasta	-1	1	1
MZ348422.fasta	-1	1	1
M-05_PHAGE_29_57.fasta	-1	1	1
MF042360.fasta	-1	1	1
MGV-GENOME-0379813.fasta	-1	1	1
SCN_PHAGE_53_15.fasta	-1	1	1
HQ630627.fasta	-1	1	1
MT661596.fasta	-1	1	1
R2_PHAGE_CIR_48_27.fasta	-1	1	1
STOOL_PHAGE_27_12.fasta	-1	1	1
SHALE-W_PHAGE_CIR_53_0.fasta	-1	1	1
R2_PHAGE_CIR_50_38.fasta	-1	1	1
MGV-GENOME-0379902.fasta	-1	1	1
EU197055.fasta	-1	1	1
OM810292.fasta	-1	1	1
ALT_PHAGE_CIR_40_13.fasta	-1	1	1
MW879341.fasta	-1	1	1
SCN_PHAGE_52_81.fasta	-1	1	1
MGV-GENOME-0380204.fasta	-1	1	1
MG655269.fasta	-1	1	1
MN334766.fasta	-1	1	1
MF063068.fasta	-1	1	1
MGV-GENOME-0379942.fasta	-1	1	1
MGV-GENOME-0380062.fasta	-1	1	1
R2_PHAGE_CIR_48_113.fasta	-1	1	1
FFC_PHAGE_CIR_38_15.fasta	-1	1	1
MK774614.fasta	-1	1	1
OU343168.fasta	-1	1	1
SCN_PHAGE_53_104.fasta	-1	1	1
JQ340088.fasta	-1	1	1
MN453779.fasta	-1	1	1
ERM_PHAGE_42_11.fasta	-1	1	1
SCN_PHAGE_52_48.fasta	-1	1	1
AP017924.fasta	-1	1	1
MW394391.fasta	-1	1	1
MK368614.fasta	-1	1	1
FFC_PHAGE_CIR_42_59.fasta	-1	1	1
R2_PHAGE_CIR_50_795.fasta	-1	1	1
MF459647.fasta	-1	1	1
MN445183.fasta	-1	1	1
MZ501267.fasta	-1	1	1
MN102098.fasta	-1	1	1
MK599315.fasta	-1	1	1
MW735835.fasta	-1	1	1
MW749006.fasta	-1	1	1
F16_PHAGE_CIR_32_22.fasta	-1	1	1
F31_PHAGE_CIR_34_27.fasta	-1	1	1
SALIVA_PHAGE_31_10.fasta	-1	1	1
S20_PHAGE_CIR_29_38.fasta	-1	1	1
S19_PHAGE_CIR_29_36.fasta	-1	1	1
MGV-GENOME-0379890.fasta	-1	1	1
A10_PHAGE_COMPLETE_CIR-CU-CL_30_1.fasta	-1	1	1
MGV-GENOME-0379908.fasta	-1	1	1
PIG_PHAGE_COMPLETE_CIR-CU-CL_37_32.fasta	-1	1	1
SALIVA_PHAGE_CIR_33_32.fasta	-1	1	1
S17_PHAGE_CIR_29_32.fasta	-1	1	1
SALIVA_PHAGE_CIR_35_35.fasta	-1	1	1
SALIVA_PHAGE_CIR_34_48.fasta	-1	1	1
MGV-GENOME-0379928.fasta	-1	1	1
MGV-GENOME-0379948.fasta	-1	1	1
SALIVA_PHAGE_34_21.fasta	-1	1	1
A7_PHAGE_COMPLETE_CIR-CU-CL-ST_29_1.fasta	-1	1	1
MGV-GENOME-0379940.fasta	-1	1	1
SALIVA_PHAGE_CIR_35_58.fasta	-1	1	1
MGV-GENOME-0379956.fasta	-1	1	1
MGV-GENOME-0379792.fasta	-1	1	1
MGV-GENOME-0380040.fasta	-1	1	1
MGV-GENOME-0377618.fasta	-1	-1	1
OIYG01000020.1.fasta	-1	-1	1
BM_PHAGE_CIR_35_55.fasta	-1	-1	1
SR-VP_PHAGE_38_16.fasta	-1	-1	1
SR-VP_PHAGE_33_19.fasta	-1	-1	1
SR-VP_PHAGE_CIR_35_26.fasta	-1	-1	1
RIF_PHAGE_35_13.fasta	-1	-1	1
GD_PHAGE_CIR_35_878.fasta	-1	-1	1
SR-VP_PHAGE_32_29.fasta	-1	-1	1
GD_PHAGE_CIR_35_52.fasta	-1	-1	1
JN638751.fasta	-1	-1	1
CG_PHAGE_34_22.fasta	-1	-1	1
GD_PHAGE_60_8.fasta	-1	-1	1
SR-VP_PHAGE_33_10.fasta	-1	-1	1
SR-VP_PHAGE_38_15.fasta	-1	-1	1
MGV-GENOME-0377853.fasta	-1	-1	1
SR-VP_PHAGE_40_16.fasta	-1	-1	1
MGV-GENOME-0376886.fasta	-1	-1	1
R2_PHAGE_CIR_46_26.fasta	-1	-1	1
MGV-GENOME-4435989.fasta	-1	1	-1
MGV-GENOME-0379905.fasta	-1	1	-1
MGV-GENOME-0379938.fasta	-1	1	-1
MT713136.fasta	-1	1	-1
SALIVA_PHAGE_CIR_31_15.fasta	-1	1	-1
AJ972879.fasta	-1	1	-1
MGV-GENOME-0379688.fasta	-1	1	-1
KT895374.fasta	-1	1	-1
KX397373.fasta	-1	1	-1
MGV-GENOME-0380105.fasta	-1	1	-1
MW749003.fasta	-1	1	-1
JX094500.fasta	-1	1	-1
MW760841.fasta	-1	1	-1
MW349128.fasta	-1	1	-1
MW845758.fasta	-1	1	-1
AP017972.fasta	-1	1	-1
MGV-GENOME-0379626.fasta	-1	1	-1
MGV-GENOME-0380162.fasta	-1	1	-1
KX397364.fasta	-1	1	-1
MGV-GENOME-0379585.fasta	-1	1	-1
MGV-GENOME-0379935.fasta	-1	1	-1
OP123707.fasta	-1	1	-1
OM319461.fasta	-1	1	-1
KY499642.fasta	-1	1	-1
MGV-GENOME-0380101.fasta	-1	1	-1
M04_PHAGE_COMPLETE_CIR-CU-CL_33_59.fasta	-1	1	-1
MW845759.fasta	-1	1	-1
KX397365.fasta	-1	1	-1
ON464764.fasta	-1	1	-1
MZ422438.fasta	-1	1	-1
PIG_PHAGE_COMPLETE_CIR-CU-CL_37_51.fasta	-1	1	-1
SALIVA_PHAGE_COMPLETE_CIR-CU-CL-ST_27_31.fasta	-1	1	-1
KX397369.fasta	-1	1	-1
SALIVA_PHAGE_CIR_35_33.fasta	-1	1	-1
MGV-GENOME-0378353.fasta	-1	1	-1
MK308676.fasta	-1	1	-1
F-05_PHAGE_36_45.fasta	-1	1	-1
MGV-GENOME-0380019.fasta	-1	1	-1
MW218148.fasta	-1	1	-1
MGV-GENOME-0379882.fasta	-1	1	-1
A8_PHAGE_COMPLETE_CIR-CU-CL_27_1.fasta	-1	1	-1
MGV-GENOME-0379768.fasta	-1	1	-1
MOOSE-W_PHAGE_37_0.fasta	-1	1	-1
MH221129.fasta	-1	1	-1
PIG_PHAGE_CU_37_17.fasta	-1	1	-1
MN091626.fasta	-1	1	-1
MW812339.fasta	-1	1	-1
KX397372.fasta	-1	1	-1
OV032902.fasta	-1	1	-1
MW570730.fasta	-1	1	-1
MGV-GENOME-0379634.fasta	-1	1	-1
F-03_PHAGE_30_20.fasta	-1	1	-1
MW384823.fasta	-1	1	-1
MT939492.fasta	-1	1	-1
SALIVA_PHAGE_CIR_31_11.fasta	-1	1	-1
MGV-GENOME-0379838.fasta	-1	1	-1
MGV-GENOME-0379925.fasta	-1	1	-1
SALIVA_PHAGE_CIR_29_15.fasta	-1	1	-1
MGV-GENOME-0379842.fasta	-1	1	-1
MGV-GENOME-0375572.fasta	-1	-1	-1
RIF_PHAGE_CIR_29_33.fasta	-1	1	-1
MGV-GENOME-0377296.fasta	-1	-1	-1
BML_PHAGE_CIR_57_32.fasta	-1	-1	-1
MGV-GENOME-4435714.fasta	-1	1	-1
RIF_PHAGE_CIR_29_18.fasta	-1	1	-1
OGQL01000011.1.fasta	-1	-1	-1
MGV-GENOME-0379399.fasta	-1	1	-1
MH719082.fasta	-1	1	-1
MGV-GENOME-0379083.fasta	-1	1	-1
MGV-GENOME-0377379.fasta	-1	-1	-1
MGV-GENOME-0375959.fasta	-1	-1	-1
RIF_PHAGE_CIR_29_14.fasta	-1	1	-1
BML_PHAGE_CIR_57_14.fasta	-1	-1	-1
MGV-GENOME-0378404.fasta	1	-1	-1
SR-VP_PHAGE_62_16.fasta	-1	-1	-1
MGV-GENOME-0380173.fasta	-1	-1	-1
MGV-GENOME-0380005.fasta	-1	-1	-1
MGV-GENOME-0379302.fasta	-1	-1	-1
MGV-GENOME-0380262.fasta	-1	-1	-1
CHG_PHAGE_27_52.fasta	-1	-1	-1
SP_PHAGE_CIR_40_14.fasta	-1	-1	-1
MW073017.fasta	-1	-1	-1
SALIVA_PHAGE_CIR-CU-GA_36_42.fasta	-1	-1	-1
MOOSE-W_PHAGE_CIR_22_0.fasta	-1	-1	-1
MGV-GENOME-0378000.fasta	-1	-1	-1
MN988521.fasta	-1	-1	-1
MGV-GENOME-0376186.fasta	-1	-1	-1
MGV-GENOME-0379203.fasta	1	-1	-1
OGYM01000002.1.fasta	1	-1	-1
MGV-GENOME-0377839.fasta	1	-1	-1
MGV-GENOME-0370592.fasta	1	-1	-1
MGV-GENOME-0377399.fasta	1	-1	-1
MGV-GENOME-0377333.fasta	1	-1	-1
MGV-GENOME-0377156.fasta	1	-1	-1
OLWB01000021.1.fasta	1	-1	-1
OIJI01000001.1.fasta	1	-1	-1
F09_PHAGE_CIR_33_145.fasta	1	-1	-1
MGV-GENOME-0374312.fasta	1	-1	-1
OLQG01000043.1.fasta	1	-1	-1
OATA01000153.1.fasta	1	-1	-1
MGV-GENOME-0377649.fasta	1	-1	-1
MGV-GENOME-0369391.fasta	1	-1	-1
MGV-GENOME-0375965.fasta	1	-1	-1
MGV-GENOME-0367913.fasta	1	-1	-1
MGV-GENOME-0375166.fasta	1	-1	-1
MGV-GENOME-0376035.fasta	1	-1	-1
MGV-GENOME-0368356.fasta	1	-1	-1
LP_PHAGE_22_14.fasta	1	-1	-1
OHMA01000001.1.fasta	1	-1	-1
MGV-GENOME-0367264.fasta	1	-1	-1
MGV-GENOME-0377995.fasta	1	-1	-1
OBCI01000009.1.fasta	1	-1	-1
MGV-GENOME-0368946.fasta	1	-1	-1
OJQA01000021.1.fasta	1	-1	-1
H18-TANZANIA_PHAGE_33_33.fasta	1	-1	-1
MGV-GENOME-0379339.fasta	1	-1	-1
MGV-GENOME-0378988.fasta	1	-1	-1
MGV-GENOME-0366585.fasta	1	-1	-1
MGV-GENOME-0379235.fasta	1	-1	-1
OLGY01000065.1.fasta	1	-1	-1
MGV-GENOME-0374621.fasta	1	-1	-1
MGV-GENOME-0379323.fasta	1	-1	-1
MG676225.fasta	1	-1	-1
MGV-GENOME-0377222.fasta	1	-1	-1
MK318083.fasta	1	-1	-1
F21_PHAGE_CIR_34_7.fasta	1	-1	-1
OLYV01000018.1.fasta	1	-1	-1
MGV-GENOME-0368654.fasta	1	-1	-1
AOT-PERU_PHAGE_COMPLETE_CIR-CU-CL-ST_331_34.fasta	1	-1	-1
OLGM01000006.1.fasta	1	-1	-1
MGV-GENOME-0376204.fasta	1	-1	-1
MGV-GENOME-0368087.fasta	1	-1	-1
MGV-GENOME-0376491.fasta	1	-1	-1
M05_PHAGE_CIR_32_31.fasta	1	-1	-1
MGV-GENOME-0377474.fasta	1	-1	-1
MGV-GENOME-0379402.fasta	1	-1	-1
OLYB01000074.1.fasta	1	-1	-1
OFMS01000042.1.fasta	1	-1	-1
MGV-GENOME-0379654.fasta	1	-1	-1
MGV-GENOME-0375669.fasta	1	-1	-1
MGV-GENOME-0378388.fasta	1	-1	-1
MGV-GENOME-0379113.fasta	1	-1	-1
MGV-GENOME-0372604.fasta	1	-1	-1
MGV-GENOME-0376829.fasta	1	-1	-1
MGV-GENOME-0377507.fasta	1	-1	-1
MGV-GENOME-0377763.fasta	1	-1	-1
OLWW01000036.1.fasta	1	-1	-1
MGV-GENOME-0367460.fasta	1	-1	-1
MGV-GENOME-0379471.fasta	1	-1	-1
MGV-GENOME-0368058.fasta	1	-1	-1
MGV-GENOME-0366845.fasta	1	-1	-1
MGV-GENOME-0377718.fasta	1	-1	-1
MGV-GENOME-0378169.fasta	1	-1	-1
MGV-GENOME-0366568.fasta	1	-1	-1
MGV-GENOME-0379154.fasta	1	-1	-1
MGV-GENOME-0377505.fasta	1	-1	-1
MGV-GENOME-0368794.fasta	1	-1	-1
MGV-GENOME-0379054.fasta	1	-1	-1
MGV-GENOME-0378772.fasta	1	-1	-1
A6_PHAGE_COMPLETE_CIR-CU-CL_34_1.fasta	1	-1	-1
MGV-GENOME-0368465.fasta	1	-1	-1
MGV-GENOME-0366884.fasta	1	-1	-1
MGV-GENOME-0378104.fasta	1	-1	-1
OLNZ01000083.1.fasta	1	-1	-1
OBKV01000026.1.fasta	1	-1	-1
MGV-GENOME-0379781.fasta	-1	-1	-1
RIF_PHAGE_CU_33_10.fasta	-1	-1	-1
MGV-GENOME-0367326.fasta	-1	-1	-1
KU640380.fasta	-1	-1	-1
S26_PHAGE_CU_47_66.fasta	-1	-1	-1
MGV-GENOME-0370500.fasta	-1	-1	-1
GD_PHAGE_54_55.fasta	-1	-1	-1
MOOSE-W_PHAGE_30_0.fasta	-1	-1	-1
MGV-GENOME-0368147.fasta	-1	-1	-1
OHAY01000018.1.fasta	-1	-1	-1
OIWM01000017.1.fasta	-1	-1	-1
MT188704.fasta	-1	-1	-1
MGV-GENOME-0378630.fasta	-1	-1	-1
MN988558.fasta	-1	-1	-1
MGV-GENOME-4435912.fasta	-1	-1	-1
MG250483.fasta	-1	-1	-1
OBHU01000050.1.fasta	-1	-1	-1
Station163_MES_ALL_assembly_NODE_105_length_100016_cov_24.112344.fasta	-1	-1	-1
MGV-GENOME-0374137.fasta	-1	-1	-1
MGV-GENOME-0370602.fasta	-1	-1	-1
CG_PHAGE_CIR_59_29.fasta	-1	-1	-1
ON585039.fasta	-1	-1	-1
MGV-GENOME-0370934.fasta	-1	-1	-1
OGPR01000065.1.fasta	-1	-1	-1
MT074141.fasta	-1	-1	-1
RIF_PHAGE_29_7.fasta	-1	-1	-1
ERM_PHAGE_CIR_34_14.fasta	-1	-1	-1
MGV-GENOME-0374083.fasta	-1	-1	-1
MGV-GENOME-0379216.fasta	-1	-1	-1
MGV-GENOME-0380224.fasta	-1	-1	-1
MT161459.fasta	-1	-1	-1
KC821632.fasta	-1	-1	-1
OK040794.fasta	-1	-1	-1
SP_PHAGE_44_14_B.fasta	-1	-1	-1
MGV-GENOME-0379448.fasta	-1	-1	-1
MGV-GENOME-0377105.fasta	-1	-1	-1
MGV-GENOME-0377508.fasta	-1	-1	-1
MGV-GENOME-0373828.fasta	-1	-1	-1
KX774321.fasta	-1	-1	-1
MGV-GENOME-0372162.fasta	-1	-1	-1
MGV-GENOME-0376470.fasta	-1	-1	-1
Station189_DCM_ALL_assembly_NODE_150_length_100873_cov_60.768900.fasta	-1	-1	-1
KY629563.fasta	-1	-1	-1
F-16_PHAGE_38_16.fasta	-1	-1	-1
OHBE01000071.1.fasta	-1	-1	-1
FM207411.fasta	-1	-1	-1
NC_004735.fasta	-1	-1	-1
Station67_SUR_ALL_assembly_NODE_17_length_165916_cov_9.877084.fasta	-1	-1	-1
MGV-GENOME-0371920.fasta	-1	-1	-1
LP_PHAGE_COMPLETE_CIR-CU-CL_31_18.fasta	-1	-1	-1
MGV-GENOME-0380114.fasta	-1	-1	-1
MGV-GENOME-0372952.fasta	-1	-1	-1
MH445380.fasta	-1	-1	-1
MGV-GENOME-0370580.fasta	-1	-1	-1
BML_PHAGE_CIR_41_12.fasta	-1	-1	-1
MGV-GENOME-0377847.fasta	-1	-1	-1
Station158_MES_ALL_assembly_NODE_193_length_187902_cov_6.849564.fasta	-1	-1	-1
MK605244.fasta	-1	-1	-1
ALT_PHAGE_51_12.fasta	-1	-1	-1
MT647606.fasta	-1	-1	-1
MGV-GENOME-0367866.fasta	-1	-1	-1
OLVX01000021.1.fasta	-1	-1	-1
MGV-GENOME-0368142.fasta	-1	-1	-1
MGV-GENOME-0373508.fasta	-1	-1	-1
SALIVA_PHAGE_50_20.fasta	-1	-1	-1
MGV-GENOME-0370558.fasta	-1	-1	-1
MH363700.fasta	-1	-1	-1
MN988486.fasta	-1	-1	-1
Station70_SUR_ALL_assembly_NODE_105_length_105036_cov_41.329774.fasta	-1	-1	-1
MH153807.fasta	-1	-1	-1
OLHG01000019.1.fasta	-1	-1	-1
MGV-GENOME-0377456.fasta	-1	-1	-1
MT310865.fasta	-1	-1	-1
MN988532.fasta	-1	-1	-1
KF147891.fasta	-1	-1	-1
HE956709.fasta	-1	-1	-1
MF979564.fasta	-1	-1	-1
MGV-GENOME-0366910.fasta	-1	-1	-1
MGV-GENOME-0379861.fasta	-1	-1	-1
GD_PHAGE_CIR_48_49.fasta	-1	-1	-1
ALT_PHAGE_CIR_40_9.fasta	-1	-1	-1
MGV-GENOME-0375920.fasta	-1	-1	-1
M01_PHAGE_31_130.fasta	-1	-1	-1
GD_PHAGE_46_9.fasta	-1	-1	-1
GU075905.fasta	-1	-1	-1
MGV-GENOME-0368854.fasta	-1	-1	-1
RIF_PHAGE_CIR_34_15.fasta	-1	-1	-1
MGV-GENOME-0378166.fasta	-1	-1	-1
Station46_SUR_ALL_assembly_NODE_76_length_107258_cov_28.013106.fasta	-1	-1	-1
MGV-GENOME-0369368.fasta	-1	-1	-1
SALIVA_PHAGE_CIR_50_129.fasta	-1	-1	-1
ON922990.fasta	-1	-1	-1
KJ628499.fasta	-1	-1	-1
MGV-GENOME-0377151.fasta	-1	-1	-1
MGV-GENOME-0373855.fasta	-1	-1	-1
KU873925.fasta	-1	-1	-1
Station196_SUR_ALL_assembly_NODE_103_length_165317_cov_9.805230.fasta	-1	-1	-1
MK493321.fasta	-1	-1	-1
MGV-GENOME-0375621.fasta	-1	-1	-1
OIEW01000005.1.fasta	-1	-1	-1
MGV-GENOME-0371698.fasta	-1	-1	-1
MGV-GENOME-0374882.fasta	-1	-1	-1
MN153503.fasta	-1	-1	-1
OK499992.fasta	-1	-1	-1
GR_PHAGE_54_16_A.fasta	-1	-1	-1
MGV-GENOME-0379238.fasta	-1	-1	-1
MGV-GENOME-0379728.fasta	-1	-1	-1
MGV-GENOME-0377929.fasta	-1	-1	-1
MGV-GENOME-0368299.fasta	-1	-1	-1
MW363798.fasta	-1	-1	-1
M16_PHAGE_50_27.fasta	-1	-1	-1
HE956708.fasta	-1	-1	-1
KU737346.fasta	-1	-1	-1
MT897905.fasta	-1	-1	-1
MGV-GENOME-0377677.fasta	-1	-1	-1
MGV-GENOME-0374036.fasta	-1	-1	-1
GWD1_PHAGE_CIR_38_79.fasta	-1	-1	-1
SR-VP_PHAGE_48_23_A.fasta	-1	-1	-1
MGV-GENOME-0372809.fasta	-1	-1	-1
MGV-GENOME-0378458.fasta	-1	-1	-1
MH729379.fasta	-1	-1	-1
OL955261.fasta	-1	-1	-1
Station68_MES_COMBINED_FINAL_NODE_192_length_116352_cov_22.495550.fasta	-1	-1	-1
BML_PHAGE_39_25.fasta	-1	-1	-1
MT162468.fasta	-1	-1	-1
MK504446.fasta	-1	-1	-1
MF403008.fasta	-1	-1	-1
MGV-GENOME-0377755.fasta	-1	-1	-1
OIWT01000076.1.fasta	-1	-1	-1
GU071092.fasta	-1	-1	-1
MGV-GENOME-0366991.fasta	-1	-1	-1
OOAI01000021.1.fasta	-1	-1	-1
MGV-GENOME-4435974.fasta	-1	-1	-1
RIF_PHAGE_CIR_34_24.fasta	-1	-1	-1
MGV-GENOME-0379608.fasta	-1	-1	-1
MZ577095.fasta	-1	-1	-1
OKWR01000042.1.fasta	-1	-1	-1
LC483177.fasta	-1	-1	-1
MGV-GENOME-0377440.fasta	-1	-1	-1
MGV-GENOME-0372905.fasta	-1	-1	-1
LP_PHAGE_COMPLETE_CIR-CU-CL_32_18.fasta	-1	-1	-1
MGV-GENOME-0368251.fasta	-1	-1	-1
OIWO01000067.1.fasta	-1	-1	-1
MGV-GENOME-0377516.fasta	-1	-1	-1
KX925554.fasta	-1	-1	-1
MN043729.fasta	-1	-1	-1
MGV-GENOME-0377928.fasta	-1	-1	-1
MGV-GENOME-0378491.fasta	-1	-1	-1
MGV-GENOME-0379729.fasta	-1	-1	-1
F-24_PHAGE_27_21.fasta	-1	-1	-1
MW824371.fasta	-1	-1	-1
HQ331142.fasta	-1	-1	-1
MF351863.fasta	-1	-1	-1
MH588546.fasta	-1	-1	-1
HQ634157.fasta	-1	-1	-1
OLWY01000021.1.fasta	-1	-1	-1
MZ820093.fasta	-1	-1	-1
Station85_MES_COMBINED_FINAL_NODE_171_length_118897_cov_6.139530.fasta	-1	-1	-1
MH248138.fasta	-1	-1	-1
Station137_DCM_ALL_assembly_NODE_2_length_113049_cov_29.149096.fasta	-1	-1	-1
MGV-GENOME-0378900.fasta	-1	-1	-1
GWC2_PHAGE_CIR_38_18.fasta	-1	-1	-1
MGV-GENOME-0377580.fasta	-1	-1	-1
MGV-GENOME-0369740.fasta	-1	-1	-1
MGV-GENOME-0379680.fasta	-1	-1	-1
MN988543.fasta	-1	-1	-1
OLSM01000068.1.fasta	-1	-1	-1
OM982621.fasta	-1	-1	-1
LP_PHAGE_CIR_36_41.fasta	-1	-1	-1
MGV-GENOME-0372253.fasta	-1	-1	-1
MF668286.fasta	-1	-1	-1
MGV-GENOME-0373965.fasta	-1	-1	-1
SR-VP_PHAGE_CIR_38_25.fasta	-1	-1	-1
RIF_PHAGE_CIR_34_124.fasta	-1	-1	-1
MGV-GENOME-0367218.fasta	-1	-1	-1
LP_PHAGE_31_15.fasta	-1	-1	-1
MGV-GENOME-0374832.fasta	-1	-1	-1
LC647030.fasta	-1	-1	-1
OLHG01000034.1.fasta	-1	-1	-1
KT307976.fasta	-1	-1	-1
MGV-GENOME-0374949.fasta	-1	-1	-1
MGV-GENOME-0378476.fasta	-1	-1	-1
MGV-GENOME-0371334.fasta	-1	-1	-1
MGV-GENOME-0375062.fasta	-1	-1	-1
ALT_PHAGE_24_16.fasta	-1	-1	-1
KJ676859.fasta	-1	-1	-1
MGV-GENOME-0378359.fasta	-1	-1	-1
GWA1_PHAGE_CIR_42_18.fasta	-1	-1	-1
MH675552.fasta	-1	-1	-1
BML_PHAGE_CIR_35_14.fasta	-1	-1	-1
GD_PHAGE_CIR_48_40.fasta	-1	-1	-1
MGV-GENOME-0367108.fasta	-1	-1	-1
MGV-GENOME-0376778.fasta	-1	-1	-1
MGV-GENOME-0374940.fasta	-1	-1	-1
PIG_PHAGE_CU_27_28.fasta	-1	-1	-1
MGV-GENOME-0367930.fasta	-1	-1	-1
AY682195.fasta	-1	-1	-1
MGV-GENOME-0377481.fasta	-1	-1	-1
MW239124.fasta	-1	-1	-1
MGV-GENOME-0379168.fasta	-1	-1	-1
MT857002.fasta	-1	-1	-1
EU826466.fasta	-1	-1	-1
Station67_SUR_ALL_assembly_NODE_42_length_107359_cov_14.152380.fasta	-1	-1	-1
BML_PHAGE_CIR_36_18.fasta	-1	-1	-1
MGV-GENOME-0371989.fasta	-1	-1	-1
BML_PHAGE_COMPLETE_CIR-CU-CL_47_17.fasta	-1	-1	-1
PIG_PHAGE_COMPLETE_CIR-CU-CL_31_57.fasta	-1	-1	-1
MGV-GENOME-0369750.fasta	-1	-1	-1
GWF2_PHAGE_CIR_40_44.fasta	-1	-1	-1
MGV-GENOME-0367488.fasta	-1	-1	-1
AY266303.fasta	-1	-1	-1
S27_PHAGE_CIR_29_425.fasta	-1	-1	-1
MGV-GENOME-0378793.fasta	-1	-1	-1
KT224359.fasta	-1	-1	-1
PIG_PHAGE_CU_25_19.fasta	-1	-1	-1
MGV-GENOME-0378025.fasta	-1	-1	-1
MT114162.fasta	-1	-1	-1
HQ615693.fasta	-1	-1	-1
AOT-PERU_PHAGE_COMPLETE_CIR-CU-CL_183_33.fasta	-1	-1	-1
MGV-GENOME-0376856.fasta	-1	-1	-1
ER_PHAGE_49_29.fasta	-1	-1	-1
MGV-GENOME-0371516.fasta	-1	-1	-1
OLGE01000048.1.fasta	-1	-1	-1
MGV-GENOME-0372293.fasta	-1	-1	-1
MGV-GENOME-0379432.fasta	-1	-1	-1
OL473597.fasta	-1	-1	-1
PIG_PHAGE_CU_41_30.fasta	-1	-1	-1
OM634653.fasta	-1	-1	-1
OLNW01000096.1.fasta	-1	-1	-1
MGV-GENOME-0369835.fasta	-1	-1	-1
MGV-GENOME-0377471.fasta	-1	-1	-1
GWB1_PHAGE_CIR_42_15.fasta	-1	-1	-1
OODF01000052.1.fasta	-1	-1	-1
OMCT01000020.1.fasta	-1	-1	-1
MGV-GENOME-0379372.fasta	-1	-1	-1
MGV-GENOME-0378189.fasta	-1	-1	-1
CP054387.fasta	-1	-1	-1
MGV-GENOME-0370503.fasta	-1	-1	-1
MT586120.fasta	-1	-1	-1
GD_PHAGE_CIR_60_59.fasta	-1	-1	-1
OK335775.fasta	-1	-1	-1
MGV-GENOME-0380169.fasta	-1	-1	-1
MGV-GENOME-0372224.fasta	-1	-1	-1
MGV-GENOME-0374017.fasta	-1	-1	-1
MT670417.fasta	-1	-1	-1
MGV-GENOME-0372255.fasta	-1	-1	-1
MN234216.fasta	-1	-1	-1
ERM_PHAGE_CIR_52_47.fasta	-1	-1	-1
LP_PHAGE_COMPLETE_CIR-CU-CL_32_25.fasta	-1	-1	-1
R2_PHAGE_CIR_48_45.fasta	-1	-1	-1
MGV-GENOME-0370935.fasta	-1	-1	-1
MGV-GENOME-0379773.fasta	-1	-1	-1
MGV-GENOME-0378288.fasta	-1	-1	-1
ALT_PHAGE_35_11.fasta	-1	-1	-1
MN234206.fasta	-1	-1	-1
KY940711.fasta	-1	-1	-1
F-21_PHAGE_50_48.fasta	-1	-1	-1
MGV-GENOME-0373989.fasta	-1	-1	-1
KM051843.fasta	-1	-1	-1
MGV-GENOME-0378928.fasta	-1	-1	-1
MGV-GENOME-0371982.fasta	-1	-1	-1
LP_PHAGE_40_9.fasta	-1	-1	-1
GWC1_PHAGE_CIR_38_223.fasta	-1	-1	-1
LP_PHAGE_27_44.fasta	-1	-1	-1
MGV-GENOME-0370433.fasta	-1	-1	-1
Station123_SUR_ALL_assembly_NODE_12_length_187492_cov_28.057267.fasta	-1	-1	-1
FJ822135.fasta	-1	-1	-1
ER_PHAGE_49_14.fasta	-1	-1	-1
FFC_PHAGE_44_113.fasta	-1	-1	-1
MT684598.fasta	-1	-1	-1
MGV-GENOME-0370956.fasta	-1	-1	-1
MGV-GENOME-0370014.fasta	-1	-1	-1
HQ317390.fasta	-1	-1	-1
GWC1_PHAGE_CIR_42_18.fasta	-1	-1	-1
KF156338.fasta	-1	-1	-1
MGV-GENOME-0367674.fasta	-1	-1	-1
QGNH01000487.1.fasta	-1	-1	-1
GOV_PHAGE_CIR_57_1.fasta	-1	-1	-1
Station189_DCM_ALL_assembly_NODE_22_length_346834_cov_5.086326.fasta	-1	-1	-1
MW001214.fasta	-1	-1	-1
MT408532.fasta	-1	-1	-1
ERM_PHAGE_CIR_39_151.fasta	-1	-1	-1
MN369754.fasta	-1	-1	-1
BJP_PHAGE_COMPLETE_CIR-CU-CL-ST_29_18.fasta	-1	-1	-1
OIYV01000031.1.fasta	-1	-1	-1
SALIVA_PHAGE_33_36.fasta	-1	-1	-1
MGV-GENOME-0377638.fasta	-1	-1	-1
FFSP_PHAGE_34_11.fasta	-1	-1	-1
MGV-GENOME-0379521.fasta	-1	-1	-1
SR-VP_PHAGE_CIR_39_14.fasta	-1	-1	-1
MGV-GENOME-0378850.fasta	-1	-1	-1
Station68_MES_COMBINED_FINAL_NODE_233_length_103462_cov_15.123493.fasta	-1	-1	-1
MGV-GENOME-0376773.fasta	-1	-1	-1
A11_PHAGE_COMPLETE_CIR-CU-CL_29_1.fasta	-1	-1	-1
MGV-GENOME-0374156.fasta	-1	-1	-1
GM_PHAGE_38_38.fasta	-1	-1	-1
LS_PHAGE_46_8.fasta	-1	-1	-1
MZ820085.fasta	-1	-1	-1
MGV-GENOME-0375587.fasta	-1	-1	-1
OM293948.fasta	-1	-1	-1
KX961630.fasta	-1	-1	-1
MH028956.fasta	-1	-1	-1
MGV-GENOME-0376124.fasta	-1	-1	-1
KJ019128.fasta	-1	-1	-1
MGV-GENOME-0374453.fasta	-1	-1	-1
MZ820095.fasta	-1	-1	-1
Station180_SUR_ALL_assembly_NODE_460_length_118404_cov_10.860058.fasta	-1	-1	-1
MGV-GENOME-0367575.fasta	-1	-1	-1
LP_PHAGE_27_15.fasta	-1	-1	-1
LS_PHAGE_CIR_60_22.fasta	-1	-1	-1
MGV-GENOME-0379963.fasta	-1	-1	-1
SP_PHAGE_CIR_52_25.fasta	-1	-1	-1
Station125_MXL_ALL_assembly_NODE_38_length_110266_cov_17.656014.fasta	-1	-1	-1
GWB1_PHAGE_COMPLETE_CIR-CU-CL_55_23.fasta	-1	-1	-1
MF988720.fasta	-1	-1	-1
OP021680.fasta	-1	-1	-1
MN478483.fasta	-1	-1	-1
OGTL01000046.1.fasta	-1	-1	-1
MF360958.fasta	-1	-1	-1
MGV-GENOME-0380110.fasta	-1	-1	-1
ON286972.fasta	-1	-1	-1
SR-VP_PHAGE_49_13.fasta	-1	-1	-1
Station209_SUR_ALL_assembly_NODE_294_length_107807_cov_13.687152.fasta	-1	-1	-1
MT880872.fasta	-1	-1	-1
MGV-GENOME-4435258.fasta	-1	-1	-1
MT162466.fasta	-1	-1	-1
QWBY01000010.1.fasta	-1	-1	-1
KU686206.fasta	-1	-1	-1
MGV-GENOME-0367673.fasta	-1	-1	-1
GD_PHAGE_CIR_32_9.fasta	-1	-1	-1
AP014714.fasta	-1	-1	-1
KU574722.fasta	-1	-1	-1
KX349324.fasta	-1	-1	-1
KX845404.fasta	-1	-1	-1
MGV-GENOME-0372451.fasta	-1	-1	-1
OL744214.fasta	-1	-1	-1
QGNH01000390.1.fasta	-1	-1	-1
Station175_IZZ_ALL_assembly_NODE_136_length_121582_cov_1236.778230.fasta	-1	-1	-1
KM359505.fasta	-1	-1	-1
GWF1_PHAGE_CIR_40_27.fasta	-1	-1	-1
HM004124.fasta	-1	-1	-1
OM033136.fasta	-1	-1	-1
MGV-GENOME-0376784.fasta	-1	-1	-1
MW353175.fasta	-1	-1	-1
BML_PHAGE_39_34.fasta	-1	-1	-1
KF005320.fasta	-1	-1	-1
MGV-GENOME-0372542.fasta	-1	-1	-1
MGV-GENOME-0377376.fasta	-1	-1	-1
KY652726.fasta	-1	-1	-1
KU160494.fasta	-1	-1	-1
MGV-GENOME-0369271.fasta	-1	-1	-1
HQ634195.fasta	-1	-1	-1
KY555145.fasta	-1	-1	-1
MZ443778.fasta	-1	-1	-1
MK813939.fasta	-1	-1	-1
MH800199.fasta	-1	-1	-1
MGV-GENOME-0377189.fasta	-1	-1	-1
MGV-GENOME-0379762.fasta	-1	-1	-1
MW358927.fasta	-1	-1	-1
7037.1.59410.ACACG_Malaspina_NODE_22_length_185160_cov_13.232652.fasta	-1	-1	-1
GD_PHAGE_48_10.fasta	-1	-1	-1
SR-VP_PHAGE_COMPLETE_CIR-CU-CL_42_23.fasta	-1	-1	-1
LP_PHAGE_30_17.fasta	-1	-1	-1
MGV-GENOME-0380202.fasta	-1	-1	-1
OP380492.fasta	-1	-1	-1
KU935715.fasta	-1	-1	-1
MGV-GENOME-4435252.fasta	-1	-1	-1
LP_PHAGE_46_12.fasta	-1	-1	-1
MT920315.fasta	-1	-1	-1
Station122_MES_COMBINED_FINAL_NODE_183_length_157316_cov_15.017131.fasta	-1	-1	-1
ON548419.fasta	-1	-1	-1
LC371242.fasta	-1	-1	-1
KJ018211.fasta	-1	-1	-1
S25_PHAGE_CIR_29_217.fasta	-1	-1	-1
OS_PHAGE_40_40.fasta	-1	-1	-1
MGV-GENOME-0377284.fasta	-1	-1	-1
M09_PHAGE_37_31.fasta	-1	-1	-1
MGV-GENOME-0369276.fasta	-1	-1	-1
SR-VP_PHAGE_54_15.fasta	-1	-1	-1
MGV-GENOME-0379831.fasta	-1	-1	-1
MT560058.fasta	-1	-1	-1
MGV-GENOME-0378582.fasta	-1	-1	-1
Station196_SUR_ALL_assembly_NODE_184_length_110393_cov_22.318548.fasta	-1	-1	-1
MGV-GENOME-0373058.fasta	-1	-1	-1
MT521992.fasta	-1	-1	-1
KY448244.fasta	-1	-1	-1
MGV-GENOME-0369938.fasta	-1	-1	-1
JN371769.fasta	-1	-1	-1
Station125_MXL_ALL_assembly_NODE_16_length_166784_cov_13.115955.fasta	-1	-1	-1
MGV-GENOME-0379850.fasta	-1	-1	-1
ON075799.fasta	-1	-1	-1
AOT-USA_PHAGE_CU_138_47.fasta	-1	-1	-1
MGV-GENOME-0369121.fasta	-1	-1	-1
SALIVA_PHAGE_CIR-CU-GA_30_14.fasta	-1	-1	-1
GWE1_PHAGE_CIR_39_28.fasta	-1	-1	-1
MGV-GENOME-0377078.fasta	-1	-1	-1
Station124_MXL_ALL_assembly_NODE_9_length_142573_cov_54.180153.fasta	-1	-1	-1
MGV-GENOME-0379158.fasta	-1	-1	-1
MGV-GENOME-0372479.fasta	-1	-1	-1
MGV-GENOME-0368817.fasta	-1	-1	-1
MGV-GENOME-0367069.fasta	-1	-1	-1
KX822733.fasta	-1	-1	-1
CP027117.fasta	-1	-1	-1
MGV-GENOME-0379740.fasta	-1	-1	-1
MGV-GENOME-0374704.fasta	-1	-1	-1
KF835987.fasta	-1	-1	-1
OL960030.fasta	-1	-1	-1
MGV-GENOME-0379692.fasta	-1	-1	-1
MW015081.fasta	-1	-1	-1
MGV-GENOME-0375537.fasta	-1	-1	-1
MGV-GENOME-0370666.fasta	-1	-1	-1
MN095770.fasta	-1	-1	-1
KX507046.fasta	-1	-1	-1
MGV-GENOME-0379306.fasta	-1	-1	-1
MGV-GENOME-4435430.fasta	-1	-1	-1
KY554771.fasta	-1	-1	-1
SW-7_PHAGE_46_16.fasta	-1	-1	-1
PIG_PHAGE_COMPLETE_CIR-CU-CL_36_38_B.fasta	-1	-1	-1
SALIVA_PHAGE_45_12.fasta	-1	-1	-1
MGV-GENOME-0373902.fasta	-1	-1	-1
Station196_SUR_ALL_assembly_NODE_203_length_102618_cov_13.976141.fasta	-1	-1	-1
OIWQ01000024.1.fasta	-1	-1	-1
OJOQ01000002.1.fasta	-1	-1	-1
MK257744.fasta	-1	-1	-1
MW430345.fasta	-1	-1	-1
MN018232.fasta	-1	-1	-1
OBJJ01000001.1.fasta	-1	-1	-1
MZ334524.fasta	-1	-1	-1
MGV-GENOME-0372660.fasta	-1	-1	-1
OJQQ01000027.1.fasta	-1	-1	-1
KF550303.fasta	-1	-1	-1
KT151959.fasta	-1	-1	-1
MT366761.fasta	-1	-1	-1
OGPH01000069.1.fasta	-1	-1	-1
MGV-GENOME-0374141.fasta	-1	-1	-1
MGV-GENOME-0367914.fasta	-1	-1	-1
RTP_PHAGE_33_21.fasta	-1	-1	-1
OLOZ01000027.1.fasta	-1	-1	-1
AP_PHAGE_CIR_35_225.fasta	-1	-1	-1
PIG_PHAGE_COMPLETE_CIR-CU-CL_36_38_A.fasta	-1	-1	-1
M14_PHAGE_31_35.fasta	-1	-1	-1
MGV-GENOME-0380263.fasta	-1	-1	-1
MGV-GENOME-0376375.fasta	-1	-1	-1
Station196_SUR_ALL_assembly_NODE_194_length_105963_cov_79.611285.fasta	-1	-1	-1
KF301602.fasta	-1	-1	-1
BC_PHAGE_31_62.fasta	-1	-1	-1
MGV-GENOME-0372283.fasta	-1	-1	-1
ERM_PHAGE_38_12.fasta	-1	-1	-1
MGV-GENOME-0379101.fasta	-1	-1	-1
Station33_SUR_ALL_assembly_NODE_3_length_142318_cov_5.609997.fasta	-1	-1	-1
GD_PHAGE_36_14.fasta	-1	-1	-1
MGV-GENOME-0373150.fasta	-1	-1	-1
R2_PHAGE_CIR_43_124.fasta	-1	-1	-1
MGV-GENOME-0367611.fasta	-1	-1	-1
R2_PHAGE_47_28.fasta	-1	-1	-1
OHFX01000006.1.fasta	-1	-1	-1
SP_PHAGE_CIR_38_20.fasta	-1	-1	-1
R2_PHAGE_CIR_46_32.fasta	-1	-1	-1
Station155_MES_ALL_assembly_NODE_403_length_114092_cov_21.646071.fasta	-1	-1	-1
MT909815.fasta	-1	-1	-1
KY914485.fasta	-1	-1	-1
MGV-GENOME-0377602.fasta	-1	-1	-1
KM236246.fasta	-1	-1	-1
MGV-GENOME-0372079.fasta	-1	-1	-1
MGV-GENOME-0378177.fasta	-1	-1	-1
ON970590.fasta	-1	-1	-1
MN094788.fasta	-1	-1	-1
MGV-GENOME-0369339.fasta	-1	-1	-1
MGV-GENOME-0378930.fasta	-1	-1	-1
MGV-GENOME-0375810.fasta	-1	-1	-1
MG557979.fasta	-1	-1	-1
MGV-GENOME-0371248.fasta	-1	-1	-1
Station188_DCM_ALL_assembly_NODE_95_length_155733_cov_5.162361.fasta	-1	-1	-1
GQ357915.fasta	-1	-1	-1
MGV-GENOME-0377533.fasta	-1	-1	-1
MGV-GENOME-0371364.fasta	-1	-1	-1
MGV-GENOME-0370400.fasta	-1	-1	-1
OP053362.fasta	-1	-1	-1
Station82_SUR_COMBINED_FINAL_NODE_89_length_132091_cov_104.475976.fasta	-1	-1	-1
OLNL01000065.1.fasta	-1	-1	-1
MGV-GENOME-0371260.fasta	-1	-1	-1
Station68_MES_COMBINED_FINAL_NODE_223_length_106874_cov_10.600886.fasta	-1	-1	-1
KU577463.fasta	-1	-1	-1
OL829978.fasta	-1	-1	-1
ERM_PHAGE_CIR_47_18.fasta	-1	-1	-1
R2_PHAGE_CIR_49_23.fasta	-1	-1	-1
Station78_DCM_ALL_assembly_NODE_26_length_221949_cov_76.403251.fasta	-1	-1	-1
Station122_DCM_ALL_assembly_NODE_4_length_184343_cov_17.169816.fasta	-1	-1	-1
MG757153.fasta	-1	-1	-1
AB366653.fasta	-1	-1	-1
OBYM01000008.1.fasta	-1	-1	-1
SR-VP_PHAGE_48_23_B.fasta	-1	-1	-1
MN184887.fasta	-1	-1	-1
MGV-GENOME-0380138.fasta	-1	-1	-1
ALT_PHAGE_39_18.fasta	-1	-1	-1
MK813943.fasta	-1	-1	-1
OOAW01000045.1.fasta	-1	-1	-1
MGV-GENOME-0377422.fasta	-1	-1	-1
MN444876.fasta	-1	-1	-1
MW419087.fasta	-1	-1	-1
PIG_PHAGE_CU_31_47.fasta	-1	-1	-1
MW394390.fasta	-1	-1	-1
MF418016.fasta	-1	-1	-1
BML_PHAGE_46_119.fasta	-1	-1	-1
OJQL01000090.1.fasta	-1	-1	-1
GWB1_PHAGE_COMPLETE_CIR-CU-CL_25_34.fasta	-1	-1	-1
OLZQ01000005.1.fasta	-1	-1	-1
GU071103.fasta	-1	-1	-1
HM144387.fasta	-1	-1	-1
MGV-GENOME-0374926.fasta	-1	-1	-1
MGV-GENOME-0374371.fasta	-1	-1	-1
MGV-GENOME-0368156.fasta	-1	-1	-1
MGV-GENOME-0374313.fasta	-1	-1	-1
ON548421.fasta	-1	-1	-1
GWF1_PHAGE_CIR_37_20.fasta	-1	-1	-1
MGV-GENOME-0372863.fasta	-1	-1	-1
MGV-GENOME-0368412.fasta	-1	-1	-1
MT949699.fasta	-1	-1	-1
KU682439.fasta	-1	-1	-1
F01_PHAGE_CIR_32_27.fasta	-1	-1	-1
OM457001.fasta	-1	-1	-1
Station206_MES_ALL_assembly_NODE_310_length_121977_cov_30.760257.fasta	-1	-1	-1
MGV-GENOME-0379368.fasta	-1	-1	-1
OJNH01000001.1.fasta	-1	-1	-1
KP144388.fasta	-1	-1	-1
MN695334.fasta	-1	-1	-1
MGV-GENOME-0380147.fasta	-1	-1	-1
ALT_PHAGE_40_9.fasta	-1	-1	-1
GWC1_PHAGE_CIR_34_18.fasta	-1	-1	-1
MGV-GENOME-0371775.fasta	-1	-1	-1
MGV-GENOME-0372300.fasta	-1	-1	-1
KX349230.fasta	-1	-1	-1
MN988552.fasta	-1	-1	-1
MGV-GENOME-0367820.fasta	-1	-1	-1
MT325768.fasta	-1	-1	-1
KX752698.fasta	-1	-1	-1
OIXH01000107.1.fasta	-1	-1	-1
SALIVA_PHAGE_CIR_32_22.fasta	-1	-1	-1
MGV-GENOME-0375370.fasta	-1	-1	-1
MT135025.fasta	-1	-1	-1
MGV-GENOME-0375485.fasta	-1	-1	-1
Station124_SUR_ALL_assembly_NODE_30_length_115343_cov_13.715478.fasta	-1	-1	-1
JQ768459.fasta	-1	-1	-1
ERM_PHAGE_CIR_43_43.fasta	-1	-1	-1
MGV-GENOME-0378466.fasta	-1	-1	-1
MGV-GENOME-0375882.fasta	-1	-1	-1
KT624200.fasta	-1	-1	-1
MGV-GENOME-0371179.fasta	-1	-1	-1
MGV-GENOME-0371402.fasta	-1	-1	-1
Station125_MXL_ALL_assembly_NODE_35_length_116484_cov_43.938864.fasta	-1	-1	-1
KT151957.fasta	-1	-1	-1
MGV-GENOME-0373418.fasta	-1	-1	-1
AP019525.fasta	-1	-1	-1
KU253712.fasta	-1	-1	-1
MGV-GENOME-0379709.fasta	-1	-1	-1
MK268344.fasta	-1	-1	-1
Station124_SUR_ALL_assembly_NODE_24_length_145002_cov_20.216107.fasta	-1	-1	-1
OK040790.fasta	-1	-1	-1
H16-TANZANIA_PHAGE_CU_31_32.fasta	-1	-1	-1
ON529860.fasta	-1	-1	-1
R2_PHAGE_49_14.fasta	-1	-1	-1
Station125_MXL_ALL_assembly_NODE_22_length_153903_cov_117.975196.fasta	-1	-1	-1
MN988459.fasta	-1	-1	-1
MGV-GENOME-0378859.fasta	-1	-1	-1
MGV-GENOME-0369291.fasta	-1	-1	-1
MGV-GENOME-0374959.fasta	-1	-1	-1
MGV-GENOME-0373264.fasta	-1	-1	-1
MGV-GENOME-0379858.fasta	-1	-1	-1
MGV-GENOME-0368835.fasta	-1	-1	-1
MGV-GENOME-0376320.fasta	-1	-1	-1
AP018399.fasta	-1	-1	-1
MGV-GENOME-0375577.fasta	-1	-1	-1
MGV-GENOME-0374861.fasta	-1	-1	-1
MT740314.fasta	-1	-1	-1
MGV-GENOME-0367871.fasta	-1	-1	-1
MGV-GENOME-0368852.fasta	-1	-1	-1
MH884508.fasta	-1	-1	-1
MGV-GENOME-0368294.fasta	-1	-1	-1
MZ520832.fasta	-1	-1	-1
ON529850.fasta	-1	-1	-1
RIF_PHAGE_34_14.fasta	-1	-1	-1
MGV-GENOME-0374731.fasta	-1	-1	-1
MGV-GENOME-0367813.fasta	-1	-1	-1
MT460518.fasta	-1	-1	-1
MGV-GENOME-0374217.fasta	-1	-1	-1
SR-VP_PHAGE_38_25.fasta	-1	-1	-1
KU686208.fasta	-1	-1	-1
MZ443776.fasta	-1	-1	-1
MGV-GENOME-0370831.fasta	-1	-1	-1
M11_PHAGE_COMPLETE_CIR-CU-CL_36_25.fasta	-1	-1	-1
BML_PHAGE_CIR_31_29_B.fasta	-1	-1	-1
M03_PHAGE_31_21.fasta	-1	-1	-1
KX011169.fasta	-1	-1	-1
MW082584.fasta	-1	-1	-1
KC821624.fasta	-1	-1	-1
M01_PHAGE_56_67.fasta	-1	-1	-1
MGV-GENOME-0373677.fasta	-1	-1	-1
OIXH01000106.1.fasta	-1	-1	-1
LP_PHAGE_52_55.fasta	-1	-1	-1
MW084976.fasta	-1	-1	-1
MGV-GENOME-0368619.fasta	-1	-1	-1
PIG_PHAGE_CU_31_108.fasta	-1	-1	-1
MGV-GENOME-0378990.fasta	-1	-1	-1
MGV-GENOME-0375924.fasta	-1	-1	-1
OGSD01000024.1.fasta	-1	-1	-1
RIVER-W_PHAGE_42_0.fasta	-1	-1	-1
F14_PHAGE_CIR_38_54.fasta	-1	-1	-1
Station188_DCM_ALL_assembly_NODE_188_length_102969_cov_19.243465.fasta	-1	-1	-1
MGV-GENOME-0379567.fasta	-1	-1	-1
Station155_MES_ALL_assembly_NODE_418_length_110902_cov_17.607269.fasta	-1	-1	-1
MT932329.fasta	-1	-1	-1
OL770262.fasta	-1	-1	-1
AP014858.fasta	-1	-1	-1
MGV-GENOME-0380079.fasta	-1	-1	-1
MGV-GENOME-0377497.fasta	-1	-1	-1
OGCO01000164.1.fasta	-1	-1	-1
MGV-GENOME-0378332.fasta	-1	-1	-1
ZODLETONE_PHAGE_CIR_29_75.fasta	-1	-1	-1
Station41_DCM_ALL_assembly_NODE_25_length_114652_cov_55.308786.fasta	-1	-1	-1
SCN_PHAGE_41_19.fasta	-1	-1	-1
GWE2_PHAGE_CIR_37_172.fasta	-1	-1	-1
MGV-GENOME-0368187.fasta	-1	-1	-1
MGV-GENOME-0375489.fasta	-1	-1	-1
M05_PHAGE_CIR-CU-GA_31_25.fasta	-1	-1	-1
MGV-GENOME-0369922.fasta	-1	-1	-1
MGV-GENOME-0380192.fasta	-1	-1	-1
BML_PHAGE_47_7.fasta	-1	-1	-1
KJ019071.fasta	-1	-1	-1
ON287369.fasta	-1	-1	-1
MGV-GENOME-0380161.fasta	-1	-1	-1
KY290955.fasta	-1	-1	-1
Station180_SUR_ALL_assembly_NODE_487_length_114082_cov_34.021670.fasta	-1	-1	-1
JQ245707.fasta	-1	-1	-1
OJQU01000031.1.fasta	-1	-1	-1
HQ317383.fasta	-1	-1	-1
HM032710.fasta	-1	-1	-1
KR052482.fasta	-1	-1	-1
MGV-GENOME-0374893.fasta	-1	-1	-1
MGV-GENOME-0378407.fasta	-1	-1	-1
MGV-GENOME-0373254.fasta	-1	-1	-1
MW822145.fasta	-1	-1	-1
MGV-GENOME-0375440.fasta	-1	-1	-1
BML_PHAGE_CIR_40_15_B.fasta	-1	-1	-1
MG649966.fasta	-1	-1	-1
MGV-GENOME-0368440.fasta	-1	-1	-1
QS-7_PHAGE_COMPLETE_CIR-CU-CL_40_25.fasta	-1	-1	-1
MW980064.fasta	-1	-1	-1
HQ317391.fasta	-1	-1	-1
MF155946.fasta	-1	-1	-1
KX147096.fasta	-1	-1	-1
MT711976.fasta	-1	-1	-1
SR-VP_PHAGE_30_18.fasta	-1	-1	-1
MGV-GENOME-0379377.fasta	-1	-1	-1
MGV-GENOME-0378216.fasta	-1	-1	-1
MT601270.fasta	-1	-1	-1
MGV-GENOME-0369778.fasta	-1	-1	-1
MT310898.fasta	-1	-1	-1
KU927497.fasta	-1	-1	-1
MGV-GENOME-0373476.fasta	-1	-1	-1
ERM_PHAGE_CIR_75_34.fasta	-1	-1	-1
MT151386.fasta	-1	-1	-1
MZ475896.fasta	-1	-1	-1
MN882610.fasta	-1	-1	-1
MGV-GENOME-0375071.fasta	-1	-1	-1
Station125_MXL_ALL_assembly_NODE_44_length_100332_cov_25.664350.fasta	-1	-1	-1
MN732867.fasta	-1	-1	-1
MGV-GENOME-0371470.fasta	-1	-1	-1
MGV-GENOME-0369582.fasta	-1	-1	-1
Station188_DCM_ALL_assembly_NODE_170_length_106951_cov_29.867825.fasta	-1	-1	-1
PPR-W_PHAGE_36_0.fasta	-1	-1	-1
MGV-GENOME-0372524.fasta	-1	-1	-1
MGV-GENOME-0375715.fasta	-1	-1	-1
MG603697.fasta	-1	-1	-1
AF020713.fasta	-1	-1	-1
JQ691611.fasta	-1	-1	-1
MGV-GENOME-0370291.fasta	-1	-1	-1
MGV-GENOME-0379888.fasta	-1	-1	-1
BML_PHAGE_CIR_35_18.fasta	-1	-1	-1
MGV-GENOME-0378153.fasta	-1	-1	-1
HQ634177.fasta	-1	-1	-1
RIF_PHAGE_CIR_47_33.fasta	-1	-1	-1
Station180_SUR_ALL_assembly_NODE_570_length_102347_cov_58.263022.fasta	-1	-1	-1
MGV-GENOME-0376188.fasta	-1	-1	-1
Station125_MXL_ALL_assembly_NODE_13_length_176954_cov_6.879598.fasta	-1	-1	-1
ON548420.fasta	-1	-1	-1
JQ965645.fasta	-1	-1	-1
CG_PHAGE_32_16.fasta	-1	-1	-1
MGV-GENOME-0375088.fasta	-1	-1	-1
OM033135.fasta	-1	-1	-1
LP_PHAGE_29_14.fasta	-1	-1	-1
MGV-GENOME-0370179.fasta	-1	-1	-1
SALIVA_PHAGE_50_19.fasta	-1	-1	-1
OCLB01000002.1.fasta	-1	-1	-1
HM114315.fasta	-1	-1	-1
MW366843.fasta	-1	-1	-1
GQ334450.fasta	-1	-1	-1
KY979132.fasta	-1	-1	-1
MT024872.fasta	-1	-1	-1
MGV-GENOME-0373813.fasta	-1	-1	-1
LP_PHAGE_39_54.fasta	-1	-1	-1
MGV-GENOME-0372635.fasta	-1	-1	-1
MGV-GENOME-0379630.fasta	-1	-1	-1
MGV-GENOME-0376030.fasta	-1	-1	-1
PIG_PHAGE_CU_27_27.fasta	-1	-1	-1
Station193_SUR_ALL_assembly_NODE_163_length_115937_cov_9.422076.fasta	-1	-1	-1
MGV-GENOME-0380135.fasta	-1	-1	-1
OM223115.fasta	-1	-1	-1
MGV-GENOME-0374606.fasta	-1	-1	-1
MGV-GENOME-0371672.fasta	-1	-1	-1
MGV-GENOME-0372111.fasta	-1	-1	-1
MGV-GENOME-0373943.fasta	-1	-1	-1
MF036692.fasta	-1	-1	-1
MGV-GENOME-0371955.fasta	-1	-1	-1
KC595513.fasta	-1	-1	-1
MGV-GENOME-0368358.fasta	-1	-1	-1
MGV-GENOME-0380270.fasta	-1	-1	-1
Station111_MES_COMBINED_FINAL_NODE_281_length_104221_cov_13.976739.fasta	-1	-1	-1
MW677529.fasta	-1	-1	-1
MN718199.fasta	-1	-1	-1
MGV-GENOME-0371322.fasta	-1	-1	-1
MGV-GENOME-0377115.fasta	-1	-1	-1
JQ362498.fasta	-1	-1	-1
TARA_PHAGE_44_1.fasta	-1	-1	-1
OLYC01000040.1.fasta	-1	-1	-1
MGV-GENOME-0371226.fasta	-1	-1	-1
MG209611.fasta	-1	-1	-1
MK867354.fasta	-1	-1	-1
MGV-GENOME-0367956.fasta	-1	-1	-1
MZ501262.fasta	-1	-1	-1
HQ316583.fasta	-1	-1	-1
LP_PHAGE_52_9.fasta	-1	-1	-1
MGV-GENOME-0375796.fasta	-1	-1	-1
MGV-GENOME-0371060.fasta	-1	-1	-1
MT234343.fasta	-1	-1	-1
KR534323.fasta	-1	-1	-1
MGV-GENOME-0376651.fasta	-1	-1	-1
MGV-GENOME-0370959.fasta	-1	-1	-1
Station122_DCM_ALL_assembly_NODE_26_length_102606_cov_7.129740.fasta	-1	-1	-1
KJ019062.fasta	-1	-1	-1
KJ019076.fasta	-1	-1	-1
MGV-GENOME-0368279.fasta	-1	-1	-1
MGV-GENOME-0370363.fasta	-1	-1	-1
MGV-GENOME-0377746.fasta	-1	-1	-1
MOOSE-W_PHAGE_30_1.fasta	-1	-1	-1
MGV-GENOME-0373535.fasta	-1	-1	-1
MGV-GENOME-0368235.fasta	-1	-1	-1
QGNH01001865.1.fasta	-1	-1	-1
Station138_MES_COMBINED_FINAL_NODE_349_length_140427_cov_16.975700.fasta	-1	-1	-1
GWA1_PHAGE_CIR_38_15.fasta	-1	-1	-1
MGV-GENOME-0372703.fasta	-1	-1	-1
MGV-GENOME-0372620.fasta	-1	-1	-1
JX100814.fasta	-1	-1	-1
MGV-GENOME-0379964.fasta	-1	-1	-1
LP_PHAGE_52_35.fasta	-1	-1	-1
Station201_DCM_ALL_assembly_NODE_47_length_175722_cov_38.735625.fasta	-1	-1	-1
MK494112.fasta	-1	-1	-1
MGV-GENOME-0376053.fasta	-1	-1	-1
MGV-GENOME-0373461.fasta	-1	-1	-1
MGV-GENOME-0369364.fasta	-1	-1	-1
Station158_SUR_ALL_assembly_NODE_495_length_108728_cov_30.582555.fasta	-1	-1	-1
MT366762.fasta	-1	-1	-1
OLFY01000087.1.fasta	-1	-1	-1
LC487410.fasta	-1	-1	-1
MGV-GENOME-0369202.fasta	-1	-1	-1
LP_PHAGE_30_11.fasta	-1	-1	-1
MGV-GENOME-0367524.fasta	-1	-1	-1
MGV-GENOME-0368754.fasta	-1	-1	-1
MK962753.fasta	-1	-1	-1
MGV-GENOME-0379198.fasta	-1	-1	-1
Station125_SUR_ALL_assembly_NODE_15_length_144652_cov_8.608028.fasta	-1	-1	-1
OBRO01000001.1.fasta	-1	-1	-1
SHALE-W_PHAGE_25_0.fasta	-1	-1	-1
OJPW01000080.1.fasta	-1	-1	-1
MGV-GENOME-0374408.fasta	-1	-1	-1
MZ456352.fasta	-1	-1	-1
MGV-GENOME-0376158.fasta	-1	-1	-1
MGV-GENOME-0368172.fasta	-1	-1	-1
MW824370.fasta	-1	-1	-1
M-09_PHAGE_50_88.fasta	-1	-1	-1
MT708547.fasta	-1	-1	-1
EF583821.fasta	-1	-1	-1
HQ634190.fasta	-1	-1	-1
MG973030.fasta	-1	-1	-1
MGV-GENOME-0375819.fasta	-1	-1	-1
MZ605293.fasta	-1	-1	-1
BML_PHAGE_CIR_31_13.fasta	-1	-1	-1
Station85_MES_COMBINED_FINAL_NODE_36_length_370841_cov_213.074345.fasta	-1	-1	-1
F31_PHAGE_CIR_25_32.fasta	-1	-1	-1
MGV-GENOME-0367934.fasta	-1	-1	-1
MG752970.fasta	-1	-1	-1
OP535465.fasta	-1	-1	-1
SP_PHAGE_33_24.fasta	-1	-1	-1
SALIVA_PHAGE_53_32.fasta	-1	-1	-1
MAD1_PHAGE_COMPLETE_CIR-CU-CL-ST_26_25.fasta	-1	-1	-1
MGV-GENOME-0376041.fasta	-1	-1	-1
MGV-GENOME-0374591.fasta	-1	-1	-1
MGV-GENOME-0369611.fasta	-1	-1	-1
OAWF01000066.1.fasta	-1	-1	-1
MGV-GENOME-0370417.fasta	-1	-1	-1
KX349303.fasta	-1	-1	-1
MGV-GENOME-0367390.fasta	-1	-1	-1
GU071095.fasta	-1	-1	-1
MGV-GENOME-0378054.fasta	-1	-1	-1
MGV-GENOME-0371587.fasta	-1	-1	-1
MGV-GENOME-0370605.fasta	-1	-1	-1
MGV-GENOME-0372426.fasta	-1	-1	-1
MGV-GENOME-0378344.fasta	-1	-1	-1
MGV-GENOME-0371720.fasta	-1	-1	-1
BM_PHAGE_48_13.fasta	-1	-1	-1
BML_PHAGE_CIR-CU-GA_51_12.fasta	-1	-1	-1
MGV-GENOME-0377037.fasta	-1	-1	-1
BML_PHAGE_CIR_40_15_A.fasta	-1	-1	-1
MGV-GENOME-0379719.fasta	-1	-1	-1
MGV-GENOME-0370773.fasta	-1	-1	-1
ON548418.fasta	-1	-1	-1
MZ443779.fasta	-1	-1	-1
MGV-GENOME-0369185.fasta	-1	-1	-1
MK524529.fasta	-1	-1	-1
MH638312.fasta	-1	-1	-1
SR-VP_PHAGE_50_14.fasta	-1	-1	-1
KC465899.fasta	-1	-1	-1
ERM_PHAGE_CIR_49_20.fasta	-1	-1	-1
OJAR01000002.1.fasta	-1	-1	-1
BML_PHAGE_CIR_40_12.fasta	-1	-1	-1
BML_PHAGE_39_22.fasta	-1	-1	-1
MGV-GENOME-0373397.fasta	-1	-1	-1
Station168_DCM_ALL_assembly_NODE_440_length_112346_cov_38.033048.fasta	-1	-1	-1
GWF2_PHAGE_CIR_37_22.fasta	-1	-1	-1
KU862660.fasta	-1	-1	-1
MGV-GENOME-0378940.fasta	-1	-1	-1
MGV-GENOME-0378759.fasta	-1	-1	-1
MN484601.fasta	-1	-1	-1
KT919973.fasta	-1	-1	-1
MT129652.fasta	-1	-1	-1
KJ025957.fasta	-1	-1	-1
MF403007.fasta	-1	-1	-1
OIZS01000015.1.fasta	-1	-1	-1
Station111_MES_COMBINED_FINAL_NODE_164_length_148658_cov_23.333351.fasta	-1	-1	-1
F27_PHAGE_COMPLETE_CIR-CU-CL-RE_31_45.fasta	-1	-1	-1
BML_PHAGE_45_11.fasta	-1	-1	-1
MGV-GENOME-0374367.fasta	-1	-1	-1
MGV-GENOME-0373057.fasta	-1	-1	-1
MN586040.fasta	-1	-1	-1
MGV-GENOME-0378492.fasta	-1	-1	-1
F09_PHAGE_CIR_32_37.fasta	-1	-1	-1
HQ634189.fasta	-1	-1	-1
MGV-GENOME-0371932.fasta	-1	-1	-1
OBAD01000001.1.fasta	-1	-1	-1
ON615601.fasta	-1	-1	-1
BML_PHAGE_34_18.fasta	-1	-1	-1
MT354569.fasta	-1	-1	-1
KY971610.fasta	-1	-1	-1
MT770738.fasta	-1	-1	-1
MN954399.fasta	-1	-1	-1
MN047793.fasta	-1	-1	-1
BML_PHAGE_37_14.fasta	-1	-1	-1
MW824377.fasta	-1	-1	-1
MGV-GENOME-0372457.fasta	-1	-1	-1
OM654377.fasta	-1	-1	-1
OLRA01000126.1.fasta	-1	-1	-1
GWD2_PHAGE_CIR_40_276.fasta	-1	-1	-1
QGNH01001137.1.fasta	-1	-1	-1
MG696114.fasta	-1	-1	-1
MGV-GENOME-0367150.fasta	-1	-1	-1
MGV-GENOME-0377013.fasta	-1	-1	-1
MGV-GENOME-0375090.fasta	-1	-1	-1
KX443552.fasta	-1	-1	-1
LP_PHAGE_31_18.fasta	-1	-1	-1
SP_PHAGE_CIR_37_21.fasta	-1	-1	-1
MGV-GENOME-0368059.fasta	-1	-1	-1
MN395284.fasta	-1	-1	-1
MT701588.fasta	-1	-1	-1
MGV-GENOME-0373620.fasta	-1	-1	-1
HQ316582.fasta	-1	-1	-1
MK504444.fasta	-1	-1	-1
MK387337.fasta	-1	-1	-1
MGV-GENOME-0373100.fasta	-1	-1	-1
MG018927.fasta	-1	-1	-1
MGV-GENOME-0373941.fasta	-1	-1	-1
MGV-GENOME-0379575.fasta	-1	-1	-1
MGV-GENOME-0380163.fasta	-1	-1	-1
KM236245.fasta	-1	-1	-1
Station193_SUR_ALL_assembly_NODE_173_length_111606_cov_4.474178.fasta	-1	-1	-1
MGV-GENOME-0375663.fasta	-1	-1	-1
AY967407.fasta	-1	-1	-1
MGV-GENOME-0377394.fasta	-1	-1	-1
MGV-GENOME-0369661.fasta	-1	-1	-1
GD_PHAGE_48_49.fasta	-1	-1	-1
Station155_MES_ALL_assembly_NODE_405_length_113613_cov_9.444522.fasta	-1	-1	-1
BML_PHAGE_CIR_42_5.fasta	-1	-1	-1
MGV-GENOME-0380016.fasta	-1	-1	-1
HQ317393.fasta	-1	-1	-1
MT740245.fasta	-1	-1	-1
MN038175.fasta	-1	-1	-1
GU396103.fasta	-1	-1	-1
OM135992.fasta	-1	-1	-1
OMAV01000002.1.fasta	-1	-1	-1
MN908687.fasta	-1	-1	-1
F25_PHAGE_CIR-CU-GA_25_19.fasta	-1	-1	-1
BML_PHAGE_32_10.fasta	-1	-1	-1
MGV-GENOME-0378123.fasta	-1	-1	-1
MGV-GENOME-0379527.fasta	-1	-1	-1
OP186293.fasta	-1	-1	-1
MGV-GENOME-0378755.fasta	-1	-1	-1
JX238501.fasta	-1	-1	-1
MGV-GENOME-0369951.fasta	-1	-1	-1
MGV-GENOME-0375981.fasta	-1	-1	-1
OM971648.fasta	-1	-1	-1
M-05_PHAGE_37_37.fasta	-1	-1	-1
KJ019059.fasta	-1	-1	-1
MGV-GENOME-0379379.fasta	-1	-1	-1
Station82_DCM_COMBINED_FINAL_NODE_38_length_207221_cov_83.602758.fasta	-1	-1	-1
OMGQ01000114.1.fasta	-1	-1	-1
MH517022.fasta	-1	-1	-1
Station109_SUR_ALL_assembly_NODE_82_length_113008_cov_10.633600.fasta	-1	-1	-1
OMEW01000010.1.fasta	-1	-1	-1
M11_PHAGE_CU_31_24.fasta	-1	-1	-1
MGV-GENOME-0376349.fasta	-1	-1	-1
MGV-GENOME-0374428.fasta	-1	-1	-1
HM114277.fasta	-1	-1	-1
Station196_SUR_ALL_assembly_NODE_207_length_101469_cov_7.135208.fasta	-1	-1	-1
MGV-GENOME-0376471.fasta	-1	-1	-1
ER_PHAGE_58_11.fasta	-1	-1	-1
OLSG01000039.1.fasta	-1	-1	-1
OCPX01000081.1.fasta	-1	-1	-1
GD_PHAGE_CIR_54_81.fasta	-1	-1	-1
R2_PHAGE_46_52.fasta	-1	-1	-1
MGV-GENOME-0369393.fasta	-1	-1	-1
MGV-GENOME-4435284.fasta	-1	-1	-1
KU594605.fasta	-1	-1	-1
MH588545.fasta	-1	-1	-1
KU737348.fasta	-1	-1	-1
MGV-GENOME-0369006.fasta	-1	-1	-1
MGV-GENOME-0374611.fasta	-1	-1	-1
MGV-GENOME-0370746.fasta	-1	-1	-1
MGV-GENOME-0378361.fasta	-1	-1	-1
MGV-GENOME-0379815.fasta	-1	-1	-1
Station155_MES_ALL_assembly_NODE_456_length_105443_cov_27.449700.fasta	-1	-1	-1
MT114163.fasta	-1	-1	-1
CG_PHAGE_59_93.fasta	-1	-1	-1
Station111_MES_COMBINED_FINAL_NODE_34_length_388780_cov_201.649192.fasta	-1	-1	-1
LC597490.fasta	-1	-1	-1
SR-VP_PHAGE_CIR_49_18.fasta	-1	-1	-1
MF787246.fasta	-1	-1	-1
ERM_PHAGE_CIR_40_28.fasta	-1	-1	-1
MGV-GENOME-0379725.fasta	-1	-1	-1
MGV-GENOME-0377793.fasta	-1	-1	-1
MGV-GENOME-0376699.fasta	-1	-1	-1
MGV-GENOME-0374382.fasta	-1	-1	-1
MK240351.fasta	-1	-1	-1
MGV-GENOME-0369569.fasta	-1	-1	-1
MGV-GENOME-0366941.fasta	-1	-1	-1
MH636380.fasta	-1	-1	-1
Station100_SUR_ALL_assembly_NODE_24_length_114856_cov_7.920288.fasta	-1	-1	-1
MT028491.fasta	-1	-1	-1
MT732454.fasta	-1	-1	-1
MT939486.fasta	-1	-1	-1
Station125_MXL_ALL_assembly_NODE_18_length_163327_cov_43.375796.fasta	-1	-1	-1
MH059636.fasta	-1	-1	-1
MGV-GENOME-0375385.fasta	-1	-1	-1
MW147367.fasta	-1	-1	-1
QGNH01001866.1.fasta	-1	-1	-1
MGV-GENOME-0379342.fasta	-1	-1	-1
MGV-GENOME-0368853.fasta	-1	-1	-1
Station124_SUR_ALL_assembly_NODE_37_length_105919_cov_44.120834.fasta	-1	-1	-1
MGV-GENOME-0370064.fasta	-1	-1	-1
AOT-PERU_PHAGE_COMPLETE_CIR-CU-CL_35_94.fasta	-1	-1	-1
PPYF01370165.1.fasta	-1	-1	-1
MGV-GENOME-0380198.fasta	-1	-1	-1
MH389777.fasta	-1	-1	-1
MGV-GENOME-0368653.fasta	-1	-1	-1
MGV-GENOME-0375568.fasta	-1	-1	-1
OLQK01000028.1.fasta	-1	-1	-1
MZ420150.fasta	-1	-1	-1
GWB1_PHAGE_CIR_34_21.fasta	-1	-1	-1
OM638103.fasta	-1	-1	-1
BML_PHAGE_COMPLETE_CIR-CU-CL_32_14.fasta	-1	-1	-1
MGV-GENOME-0379492.fasta	-1	-1	-1
Station175_SUR_ALL_assembly_NODE_338_length_109802_cov_42.129871.fasta	-1	-1	-1
MW460245.fasta	-1	-1	-1
SCN_PHAGE_32_18.fasta	-1	-1	-1
MGV-GENOME-0370293.fasta	-1	-1	-1
M07_PHAGE_34_19.fasta	-1	-1	-1
PIG_PHAGE_CU_31_44.fasta	-1	-1	-1
MGV-GENOME-0379707.fasta	-1	-1	-1
QGNH01001135.1.fasta	-1	-1	-1
MGV-GENOME-0372234.fasta	-1	-1	-1
OP292654.fasta	-1	-1	-1
CHG_PHAGE_CIR_31_47.fasta	-1	-1	-1
MW367898.fasta	-1	-1	-1
MN128594.fasta	-1	-1	-1
MGV-GENOME-0367505.fasta	-1	-1	-1
MGV-GENOME-0378804.fasta	-1	-1	-1
MGV-GENOME-0377491.fasta	-1	-1	-1
JX195166.fasta	-1	-1	-1
MGV-GENOME-0377561.fasta	-1	-1	-1
MGV-GENOME-0368455.fasta	-1	-1	-1
MGV-GENOME-0368786.fasta	-1	-1	-1
OHAE01000029.1.fasta	-1	-1	-1
MN988547.fasta	-1	-1	-1
OK499991.fasta	-1	-1	-1
MGV-GENOME-0380269.fasta	-1	-1	-1
MH576968.fasta	-1	-1	-1
LP_PHAGE_38_12.fasta	-1	-1	-1
KP881232.fasta	-1	-1	-1
MT151604.fasta	-1	-1	-1
MGV-GENOME-0378482.fasta	-1	-1	-1
MGV-GENOME-0371197.fasta	-1	-1	-1
SK1809_1386.fasta	-1	-1	-1
OODP01000063.1.fasta	-1	-1	-1
ER_PHAGE_CIR_36_10.fasta	-1	-1	-1
MGV-GENOME-0370065.fasta	-1	-1	-1
Station155_MES_ALL_assembly_NODE_362_length_124322_cov_176.990714.fasta	-1	-1	-1
MG450654.fasta	-1	-1	-1
MGV-GENOME-0375262.fasta	-1	-1	-1
Station68_DCM_ALL_assembly_NODE_1_length_177863_cov_9.085845.fasta	-1	-1	-1
OWJC01000044.1.fasta	-1	-1	-1
GWE1_PHAGE_CIR_37_418.fasta	-1	-1	-1
MK552140.fasta	-1	-1	-1
MGV-GENOME-0379628.fasta	-1	-1	-1
MGV-GENOME-0373757.fasta	-1	-1	-1
BJP_PHAGE_COMPLETE_CIR-CU-CL_29_15.fasta	-1	-1	-1
HM452126.fasta	-1	-1	-1
OLPB01000025.1.fasta	-1	-1	-1
MGV-GENOME-0377665.fasta	-1	-1	-1
MGV-GENOME-0368302.fasta	-1	-1	-1
MGV-GENOME-0377557.fasta	-1	-1	-1
MZ574432.fasta	-1	-1	-1
KY984068.fasta	-1	-1	-1
MK977696.fasta	-1	-1	-1
MZ501100.fasta	-1	-1	-1
KC292026.fasta	-1	-1	-1
AJ630128.fasta	-1	-1	-1
MGV-GENOME-0378854.fasta	-1	-1	-1
R2_PHAGE_46_15.fasta	-1	-1	-1
MGV-GENOME-0373528.fasta	-1	-1	-1
MGV-GENOME-0368811.fasta	-1	-1	-1
LC168164.fasta	-1	-1	-1
Station193_SUR_ALL_assembly_NODE_194_length_101764_cov_30.456793.fasta	-1	-1	-1
MGV-GENOME-0367641.fasta	-1	-1	-1
MH576962.fasta	-1	-1	-1
MGV-GENOME-0370444.fasta	-1	-1	-1
OM386667.fasta	-1	-1	-1
OL963731.fasta	-1	-1	-1
DGJ_PHAGE_43_837.fasta	-1	-1	-1
MGV-GENOME-0375903.fasta	-1	-1	-1
OGYD01000027.1.fasta	-1	-1	-1
HQ633071.fasta	-1	-1	-1
MGV-GENOME-0377428.fasta	-1	-1	-1
SR-VP_PHAGE_52_310.fasta	-1	-1	-1
MT270409.fasta	-1	-1	-1
Station33_SUR_ALL_assembly_NODE_1_length_180488_cov_7.717602.fasta	-1	-1	-1
Station168_IZZ_ALL_assembly_NODE_96_length_196665_cov_98.140873.fasta	-1	-1	-1
F-31_PHAGE_35_42.fasta	-1	-1	-1
MW057858.fasta	-1	-1	-1
MGV-GENOME-0379916.fasta	-1	-1	-1
MGV-GENOME-0369129.fasta	-1	-1	-1
MGV-GENOME-0375455.fasta	-1	-1	-1
OIZT01000036.1.fasta	-1	-1	-1
OCIU01000041.1.fasta	-1	-1	-1
MGV-GENOME-0377667.fasta	-1	-1	-1
MK016664.fasta	-1	-1	-1
KU847400.fasta	-1	-1	-1
MGV-GENOME-0367808.fasta	-1	-1	-1
KU594606.fasta	-1	-1	-1
OLSC01000099.1.fasta	-1	-1	-1
JN882285.fasta	-1	-1	-1
MN549360.fasta	-1	-1	-1
LP_PHAGE_38_17.fasta	-1	-1	-1
KU686203.fasta	-1	-1	-1
OP068343.fasta	-1	-1	-1
MT771347.fasta	-1	-1	-1
MGV-GENOME-0370837.fasta	-1	-1	-1
BML_PHAGE_CIR_31_29_A.fasta	-1	-1	-1
KJ019089.fasta	-1	-1	-1
OHPG01000032.1.fasta	-1	-1	-1
QC4_PHAGE_CIR_51_52.fasta	-1	-1	-1
ER_PHAGE_35_11.fasta	-1	-1	-1
KR063281.fasta	-1	-1	-1
MGV-GENOME-0379983.fasta	-1	-1	-1
Station188_DCM_ALL_assembly_NODE_185_length_103179_cov_7.854680.fasta	-1	-1	-1
Station66_DCM_ALL_assembly_NODE_73_length_107293_cov_17.995104.fasta	-1	-1	-1
MGV-GENOME-0372487.fasta	-1	-1	-1
KJ174318.fasta	-1	-1	-1
KU686199.fasta	-1	-1	-1
F-04_PHAGE_36_18.fasta	-1	-1	-1
MT778840.fasta	-1	-1	-1
SP_PHAGE_44_14_A.fasta	-1	-1	-1
MGV-GENOME-0380160.fasta	-1	-1	-1
Station46_SUR_ALL_assembly_NODE_81_length_104616_cov_17.840352.fasta	-1	-1	-1
MGV-GENOME-0375037.fasta	-1	-1	-1
OL702939.fasta	-1	-1	-1
KU686210.fasta	-1	-1	-1
MGV-GENOME-0373950.fasta	-1	-1	-1
MGV-GENOME-0370320.fasta	-1	-1	-1
MGV-GENOME-0377844.fasta	-1	-1	-1
SR-VP_PHAGE_64_16.fasta	-1	-1	-1
MGV-GENOME-0373363.fasta	-1	-1	-1
MGV-GENOME-0379800.fasta	-1	-1	-1
MW824375.fasta	-1	-1	-1
MGV-GENOME-0380240.fasta	-1	-1	-1
MGV-GENOME-0380257.fasta	-1	-1	-1
SP_PHAGE_CIR_41_28.fasta	-1	-1	-1
MGV-GENOME-0378438.fasta	-1	-1	-1
MT366760.fasta	-1	-1	-1
MGV-GENOME-0376807.fasta	-1	-1	-1
HQ337021.fasta	-1	-1	-1
ON529858.fasta	-1	-1	-1
MG962366.fasta	-1	-1	-1
HQ634193.fasta	-1	-1	-1
MGV-GENOME-0373601.fasta	-1	-1	-1
MGV-GENOME-0377232.fasta	-1	-1	-1
GU071097.fasta	-1	-1	-1
SR-VP_PHAGE_48_20.fasta	-1	-1	-1
MGV-GENOME-0377800.fasta	-1	-1	-1
R3_PHAGE_CIR_58_19.fasta	-1	-1	-1
MGV-GENOME-0379794.fasta	-1	-1	-1
MGV-GENOME-0379138.fasta	-1	-1	-1
MT416612.fasta	-1	-1	-1
Station109_DCM_ALL_assembly_NODE_4_length_100114_cov_15.642261.fasta	-1	-1	-1
MGV-GENOME-0376749.fasta	-1	-1	-1
MZ443780.fasta	-1	-1	-1
BML_PHAGE_CIR_30_13.fasta	-1	-1	-1
MGV-GENOME-0379797.fasta	-1	-1	-1
SP_PHAGE_46_14.fasta	-1	-1	-1
MH015255.fasta	-1	-1	-1
MGV-GENOME-0371117.fasta	-1	-1	-1
OMBT01000004.1.fasta	-1	-1	-1
MGV-GENOME-0369036.fasta	-1	-1	-1
MGV-GENOME-0370810.fasta	-1	-1	-1
RIF_PHAGE_CIR_29_13.fasta	-1	-1	-1
MGV-GENOME-0368285.fasta	-1	-1	-1
Station125_MXL_ALL_assembly_NODE_11_length_180037_cov_6.575730.fasta	-1	-1	-1
MGV-GENOME-0366822.fasta	-1	-1	-1
MGV-GENOME-0367589.fasta	-1	-1	-1
KP211958.fasta	-1	-1	-1
MW272540.fasta	-1	-1	-1
F-26_PHAGE_31_64.fasta	-1	-1	-1
Station41_SUR_ALL_assembly_NODE_25_length_111503_cov_7.790315.fasta	-1	-1	-1
MGV-GENOME-0373258.fasta	-1	-1	-1
ERM_PHAGE_CIR_43_54.fasta	-1	-1	-1
MGV-GENOME-0371307.fasta	-1	-1	-1
ON758385.fasta	-1	-1	-1
MK554696.fasta	-1	-1	-1
MGV-GENOME-0376442.fasta	-1	-1	-1
MZ334523.fasta	-1	-1	-1
LP_PHAGE_CIR_34_34.fasta	-1	-1	-1
Station111_SUR_ALL_assembly_NODE_11_length_118957_cov_9.912155.fasta	-1	-1	-1
OLXR01000011.1.fasta	-1	-1	-1
RIF_PHAGE_CIR_34_145.fasta	-1	-1	-1
Station111_SUR_ALL_assembly_NODE_12_length_113685_cov_13.373951.fasta	-1	-1	-1
LP_PHAGE_41_26.fasta	-1	-1	-1
OP394178.fasta	-1	-1	-1
OM634661.fasta	-1	-1	-1
OLHA01000002.1.fasta	-1	-1	-1
MGV-GENOME-0368661.fasta	-1	-1	-1
Station125_SUR_ALL_assembly_NODE_6_length_182527_cov_23.869870.fasta	-1	-1	-1
GU296433.fasta	-1	-1	-1
MGV-GENOME-0367822.fasta	-1	-1	-1
KP054477.fasta	-1	-1	-1
MGV-GENOME-0380268.fasta	-1	-1	-1
MGV-GENOME-0372117.fasta	-1	-1	-1
KY290957.fasta	-1	-1	-1
ERM_PHAGE_CIR_34_117.fasta	-1	-1	-1
MGV-GENOME-0377163.fasta	-1	-1	-1
MZ150783.fasta	-1	-1	-1
MW824423.fasta	-1	-1	-1
AP011616.fasta	-1	-1	-1
MGV-GENOME-0378709.fasta	-1	-1	-1
OKTS01000039.1.fasta	-1	-1	-1
GWF1_PHAGE_CIR_26_9.fasta	-1	-1	-1
LR588166.fasta	-1	-1	-1
KT001915.fasta	-1	-1	-1
RIF_PHAGE_CIR_34_90.fasta	-1	-1	-1
OKVF01000073.1.fasta	-1	-1	-1
GWB1_PHAGE_CIR_38_192.fasta	-1	-1	-1
MGV-GENOME-0380058.fasta	-1	-1	-1
MGV-GENOME-0379708.fasta	-1	-1	-1
LT960610.fasta	-1	-1	-1
MGV-GENOME-0367708.fasta	-1	-1	-1
OGTB01000008.1.fasta	-1	-1	-1
KP280063.fasta	-1	-1	-1
Station205_SUR_ALL_assembly_NODE_119_length_114484_cov_297.220836.fasta	-1	-1	-1
MGV-GENOME-0367415.fasta	-1	-1	-1
OLHG01000031.1.fasta	-1	-1	-1
Station125_MXL_ALL_assembly_NODE_6_length_251303_cov_13.929110.fasta	-1	-1	-1
MW749002.fasta	-1	-1	-1
MW117965.fasta	-1	-1	-1
KY363465.fasta	-1	-1	-1
MGV-GENOME-0375026.fasta	-1	-1	-1
BML_PHAGE_CIR_47_13.fasta	-1	-1	-1
MGV-GENOME-0375065.fasta	-1	-1	-1
MH412654.fasta	-1	-1	-1
MGV-GENOME-0370200.fasta	-1	-1	-1
ON014754.fasta	-1	-1	-1
MK620899.fasta	-1	-1	-1
BML_PHAGE_48_21.fasta	-1	-1	-1
SR-VP_PHAGE_43_18.fasta	-1	-1	-1
MGV-GENOME-0378086.fasta	-1	-1	-1
MGV-GENOME-0375304.fasta	-1	-1	-1
KX349293.fasta	-1	-1	-1
MGV-GENOME-0373651.fasta	-1	-1	-1
MH512890.fasta	-1	-1	-1
HQ634156.fasta	-1	-1	-1
MGV-GENOME-0371526.fasta	-1	-1	-1
MGV-GENOME-0378413.fasta	-1	-1	-1
MGV-GENOME-0372307.fasta	-1	-1	-1
OK040793.fasta	-1	-1	-1
HQ634175.fasta	-1	-1	-1
MGV-GENOME-0374846.fasta	-1	-1	-1
ALT_PHAGE_40_10.fasta	-1	-1	-1
MK894436.fasta	-1	-1	-1
BML_PHAGE_48_38.fasta	-1	-1	-1
MGV-GENOME-0367918.fasta	-1	-1	-1
MGV-GENOME-0374641.fasta	-1	-1	-1
MH533020.fasta	-1	-1	-1
OBKV01000053.1.fasta	-1	-1	-1
MGV-GENOME-0377656.fasta	-1	-1	-1
MGV-GENOME-0367168.fasta	-1	-1	-1
MN043730.fasta	-1	-1	-1
BML_PHAGE_48_9.fasta	-1	-1	-1
MGV-GENOME-0374364.fasta	-1	-1	-1
MGV-GENOME-0379893.fasta	-1	-1	-1
MGV-GENOME-0376955.fasta	-1	-1	-1
Station123_MXL_ALL_assembly_NODE_3_length_137746_cov_38.966962.fasta	-1	-1	-1
CG_PHAGE_37_32.fasta	-1	-1	-1
MH606185.fasta	-1	-1	-1
MN988519.fasta	-1	-1	-1
MGV-GENOME-0374782.fasta	-1	-1	-1
GU911519.fasta	-1	-1	-1
MZ443783.fasta	-1	-1	-1
Station64_MES_COMBINED_FINAL_NODE_240_length_142549_cov_22.163853.fasta	-1	-1	-1
MGV-GENOME-0368637.fasta	-1	-1	-1
MT457552.fasta	-1	-1	-1
Station155_MES_ALL_assembly_NODE_74_length_336066_cov_5.285669.fasta	-1	-1	-1
MGV-GENOME-0378490.fasta	-1	-1	-1
Station175_ZZZ_ALL_assembly_NODE_232_length_105915_cov_93.421443.fasta	-1	-1	-1
OJWG01000033.1.fasta	-1	-1	-1
MGV-GENOME-0379754.fasta	-1	-1	-1
Station194_SUR_ALL_assembly_NODE_144_length_114558_cov_898.927120.fasta	-1	-1	-1
MGV-GENOME-0368970.fasta	-1	-1	-1
BML_PHAGE_CIR_31_30.fasta	-1	-1	-1
QH-7_PHAGE_41_19.fasta	-1	-1	-1
MH884511.fasta	-1	-1	-1
GU071094.fasta	-1	-1	-1
MGV-GENOME-0374284.fasta	-1	-1	-1
OCHL01000028.1.fasta	-1	-1	-1
MGV-GENOME-0379473.fasta	-1	-1	-1
GWA1_PHAGE_CIR_34_16.fasta	-1	-1	-1
A12_PHAGE_COMPLETE_CIR-CU-CL_32_1.fasta	-1	-1	-1
ERM_PHAGE_CIR_40_15.fasta	-1	-1	-1
MGV-GENOME-0368694.fasta	-1	-1	-1
MGV-GENOME-0368379.fasta	-1	-1	-1
GR_PHAGE_54_16_B.fasta	-1	-1	-1
DQ149023.fasta	-1	-1	-1
F31_PHAGE_CIR_26_47.fasta	-1	-1	-1
OLGF01000091.1.fasta	-1	-1	-1
MGV-GENOME-0368991.fasta	-1	-1	-1
MGV-GENOME-0369165.fasta	-1	-1	-1
LC121084.fasta	-1	-1	-1
MK770119.fasta	-1	-1	-1
MGV-GENOME-0378403.fasta	1	-1	-1
M01_PHAGE_CIR_33_48.fasta	1	-1	-1
MH494197.fasta	1	-1	-1
MGV-GENOME-0367464.fasta	1	-1	-1
MGV-GENOME-0368403.fasta	1	-1	-1
OGWT01000016.1.fasta	1	-1	-1
MGV-GENOME-0376322.fasta	1	-1	-1

## Sheet: APIS_diamond
qseqid	famid	Defense type	Hit CLAN	Hit CLAN defense type	seqid	pident	align length	evalue	bitscore	qcov	scov
A10_PHAGE_COMPLETE_CIR-CU-CL_30_1_113	AcrIIA7	CRISPR-Cas			IMGVR_UViG_3300029119_000021|3300029119|Ga0168816_10067239	65.9	82	8.7e-27	115.5	0.546667	0.509317
A10_PHAGE_COMPLETE_CIR-CU-CL_30_1_113	AcrIIA7	CRISPR-Cas			IMGVR_UViG_3300045988_140150|3300045988|Ga0495776_066648_12569_13054	65.9	82	8.7e-27	115.5	0.546667	0.509317
A10_PHAGE_COMPLETE_CIR-CU-CL_30_1_113	AcrIIA7	CRISPR-Cas			IMGVR_UViG_3300045988_162772|3300045988|Ga0495776_085059_3199_3684	65.9	82	8.7e-27	115.5	0.546667	0.509317
A10_PHAGE_COMPLETE_CIR-CU-CL_30_1_113	AcrIIA7	CRISPR-Cas			IMGVR_UViG_3300045988_172240|3300045988|Ga0495776_168295_18260_18745	65.9	82	8.7e-27	115.5	0.546667	0.509317
A10_PHAGE_COMPLETE_CIR-CU-CL_30_1_113	AcrIIA7	CRISPR-Cas			MGV-GENOME-0247283_38	65.9	82	8.7e-27	115.5	0.546667	0.509317
A10_PHAGE_COMPLETE_CIR-CU-CL_30_1_113	AcrIIA7	CRISPR-Cas			uvig_140486_24	65.9	82	8.7e-27	115.5	0.546667	0.509317
A10_PHAGE_COMPLETE_CIR-CU-CL_30_1_113	AcrIIA7	CRISPR-Cas			IMGVR_UViG_3300029118_000007|3300029118|Ga0168844_10023354	65.1	83	4.6e-28	119.8	0.553333	0.512346
A10_PHAGE_COMPLETE_CIR-CU-CL_30_1_113	AcrIIA7	CRISPR-Cas			IMGVR_UViG_3300029708_000352|3300029708|Ga0245189_100094171	65.1	83	1e-27	118.6	0.553333	0.512346
A10_PHAGE_COMPLETE_CIR-CU-CL_30_1_113	AcrIIA7	CRISPR-Cas			IMGVR_UViG_3300045988_135817|3300045988|Ga0495776_166788_14783_15271	65.1	83	4.6e-28	119.8	0.553333	0.512346
A10_PHAGE_COMPLETE_CIR-CU-CL_30_1_113	AcrIIA7	CRISPR-Cas			IMGVR_UViG_3300045988_146016|3300045988|Ga0495776_186835_15815_16303	65.1	83	4.6e-28	119.8	0.553333	0.512346
A10_PHAGE_COMPLETE_CIR-CU-CL_30_1_113	AcrIIA7	CRISPR-Cas			IMGVR_UViG_7000000559_000007|7000000559|SRS058723_Baylor_scaffold_10828__gene_24756	65.1	83	4.6e-28	119.8	0.553333	0.512346
A10_PHAGE_COMPLETE_CIR-CU-CL_30_1_113	AcrIIA7	CRISPR-Cas			MGV-GENOME-0347883_35	65.1	83	4.6e-28	119.8	0.553333	0.512346
A10_PHAGE_COMPLETE_CIR-CU-CL_30_1_113	AcrIIA7	CRISPR-Cas			uvig_213965_10	65.1	83	4.6e-28	119.8	0.553333	0.512346
A10_PHAGE_COMPLETE_CIR-CU-CL_30_1_113	AcrIIA7	CRISPR-Cas			uvig_549496_26	65.1	83	4.6e-28	119.8	0.553333	0.512346
A10_PHAGE_COMPLETE_CIR-CU-CL_30_1_113	AcrIIA7	CRISPR-Cas			uvig_135694_54	64.2	148	3.8e-54	206.5	0.986667	0.993197
A10_PHAGE_COMPLETE_CIR-CU-CL_30_1_113	AcrIIA7	CRISPR-Cas			uvig_293692_38	63.9	83	1.3e-27	118.2	0.553333	0.512346
A10_PHAGE_COMPLETE_CIR-CU-CL_30_1_113	AcrIIA7	CRISPR-Cas			uvig_469753_10	63.9	83	1.3e-27	118.2	0.553333	0.512346
A10_PHAGE_COMPLETE_CIR-CU-CL_30_1_113	AcrIIA7	CRISPR-Cas			uvig_12231_21	63.1	84	1.8e-27	117.9	0.56	0.988235
A10_PHAGE_COMPLETE_CIR-CU-CL_30_1_113	AcrIIA7	CRISPR-Cas			uvig_554880_11	63.1	84	1.8e-27	117.9	0.56	0.988235
A10_PHAGE_COMPLETE_CIR-CU-CL_30_1_113	AcrIIA7	CRISPR-Cas			uvig_563334_23	63.1	84	1.8e-27	117.9	0.56	0.988235
A10_PHAGE_COMPLETE_CIR-CU-CL_30_1_113	AcrIIA7	CRISPR-Cas			MGV-GENOME-0151765_22	61.4	83	4.3e-26	113.2	0.553333	0.515528
A10_PHAGE_COMPLETE_CIR-CU-CL_30_1_113	AcrIIA7	CRISPR-Cas			uvig_271201_36	61.4	83	3.3e-26	113.6	0.553333	0.515528
A10_PHAGE_COMPLETE_CIR-CU-CL_30_1_113	AcrIIA7	CRISPR-Cas			uvig_277509_7	61.4	83	3.3e-26	113.6	0.553333	0.515528
A10_PHAGE_COMPLETE_CIR-CU-CL_30_1_113	AcrIIA7	CRISPR-Cas			uvig_277915_28	61.4	83	3.3e-26	113.6	0.553333	0.515528
A10_PHAGE_COMPLETE_CIR-CU-CL_30_1_113	AcrIIA7	CRISPR-Cas			uvig_56244_24	61.4	83	3.3e-26	113.6	0.553333	0.515528
A10_PHAGE_COMPLETE_CIR-CU-CL_30_1_113	AcrIIA7	CRISPR-Cas			uvig_75402_42	61.4	83	3.3e-26	113.6	0.553333	0.515528
A10_PHAGE_COMPLETE_CIR-CU-CL_30_1_113	AcrIIA7	CRISPR-Cas			IMGVR_UViG_3300045988_124914|3300045988|Ga0495776_160814_8315_8572	60.7	84	1.5e-26	114.8	0.56	0.988235
A10_PHAGE_COMPLETE_CIR-CU-CL_30_1_113	AcrIIA7	CRISPR-Cas			IMGVR_UViG_3300029021_000056|3300029021|Ga0169710_1027976	60.2	88	4.3e-26	113.2	0.586667	0.575163
A10_PHAGE_COMPLETE_CIR-CU-CL_30_1_113	AcrIIA7	CRISPR-Cas			IMGVR_UViG_3300032167_002381|3300032167|Ga0224413_100875437	60.2	83	1.1e-26	115.2	0.553333	0.42132
A10_PHAGE_COMPLETE_CIR-CU-CL_30_1_113	AcrIIA7	CRISPR-Cas			IMGVR_UViG_3300042923_001762|3300042923|Ga0456365_0001273_17401_17898	60.2	83	6.2e-25	109.4	0.553333	0.50303
A10_PHAGE_COMPLETE_CIR-CU-CL_30_1_113	AcrIIA7	CRISPR-Cas			IMGVR_UViG_3300045988_079048|3300045988|Ga0495776_048951_7646_7897	60.2	83	6.7e-27	115.9	0.553333	1
A10_PHAGE_COMPLETE_CIR-CU-CL_30_1_113	AcrIIA7	CRISPR-Cas			MGV-GENOME-0198541_18	60.2	88	4.3e-26	113.2	0.586667	0.575163
A10_PHAGE_COMPLETE_CIR-CU-CL_30_1_113	AcrIIA7	CRISPR-Cas			MGV-GENOME-0352280_13	60.2	83	6.7e-27	115.9	0.553333	1
A10_PHAGE_COMPLETE_CIR-CU-CL_30_1_113	AcrIIA7	CRISPR-Cas			uvig_200005_37	60.2	83	2.8e-25	110.5	0.553333	0.515528
A10_PHAGE_COMPLETE_CIR-CU-CL_30_1_113	AcrIIA7	CRISPR-Cas			uvig_503371_12	60.2	88	4.3e-26	113.2	0.586667	0.575163
A10_PHAGE_COMPLETE_CIR-CU-CL_30_1_113	AcrIIA7	CRISPR-Cas			IMGVR_UViG_3300045988_118347|3300045988|Ga0495776_086555_22827_23150	59.1	88	5.1e-27	116.3	0.586667	0.82243
A10_PHAGE_COMPLETE_CIR-CU-CL_30_1_113	AcrIIA7	CRISPR-Cas			MGV-GENOME-0258204_37	59.1	88	5.1e-27	116.3	0.586667	0.82243
A10_PHAGE_COMPLETE_CIR-CU-CL_30_1_113	AcrIIA7	CRISPR-Cas			IMGVR_UViG_3300045988_062271|3300045988|Ga0495776_176690_402_842	58.8	148	5.8e-47	182.6	0.986667	0.993151
A10_PHAGE_COMPLETE_CIR-CU-CL_30_1_113	AcrIIA7	CRISPR-Cas			MGV-GENOME-0268311_2	58.8	148	5.8e-47	182.6	0.986667	0.993151
A10_PHAGE_COMPLETE_CIR-CU-CL_30_1_113	AcrIIA7	CRISPR-Cas			IMGVR_UViG_3300029845_000055|3300029845|Ga0245277_100259711	58.3	84	8.7e-27	115.5	0.56	0.933333
A10_PHAGE_COMPLETE_CIR-CU-CL_30_1_113	AcrIIA7	CRISPR-Cas			IMGVR_UViG_3300033174_000045|3300033174|Ga0334882_10033268	58.3	84	3.3e-26	113.6	0.56	1
A10_PHAGE_COMPLETE_CIR-CU-CL_30_1_113	AcrIIA7	CRISPR-Cas			IMGVR_UViG_3300042974_000004|3300042974|Ga0455830_001_21632_21901	58.3	84	3.3e-26	113.6	0.56	0.94382
A10_PHAGE_COMPLETE_CIR-CU-CL_30_1_113	AcrIIA7	CRISPR-Cas			IMGVR_UViG_3300043958_000202|3300043958|Ga0455780_00163_41848_42117	58.3	84	3.3e-26	113.6	0.56	0.94382
A10_PHAGE_COMPLETE_CIR-CU-CL_30_1_113	AcrIIA7	CRISPR-Cas			IMGVR_UViG_3300044545_000136|3300044545|Ga0455781_000002_539892_540161	58.3	84	3.3e-26	113.6	0.56	0.94382
A10_PHAGE_COMPLETE_CIR-CU-CL_30_1_113	AcrIIA7	CRISPR-Cas			IMGVR_UViG_3300044548_000202|3300044548|Ga0455782_000001_539892_540161	58.3	84	3.3e-26	113.6	0.56	0.94382
A10_PHAGE_COMPLETE_CIR-CU-CL_30_1_113	AcrIIA7	CRISPR-Cas			IMGVR_UViG_3300044549_000084|3300044549|Ga0455783_00430_21633_21902	58.3	84	3.3e-26	113.6	0.56	0.94382
A10_PHAGE_COMPLETE_CIR-CU-CL_30_1_113	AcrIIA7	CRISPR-Cas			IMGVR_UViG_3300044550_000076|3300044550|Ga0455784_00333_21633_21902	58.3	84	3.3e-26	113.6	0.56	0.94382
A10_PHAGE_COMPLETE_CIR-CU-CL_30_1_113	AcrIIA7	CRISPR-Cas			IMGVR_UViG_3300044551_000044|3300044551|Ga0455787_00458_21633_21902	58.3	84	3.3e-26	113.6	0.56	0.94382
A10_PHAGE_COMPLETE_CIR-CU-CL_30_1_113	AcrIIA7	CRISPR-Cas			IMGVR_UViG_3300045592_000047|3300045592|Ga0455785_00323_21633_21902	58.3	84	3.3e-26	113.6	0.56	0.94382
A10_PHAGE_COMPLETE_CIR-CU-CL_30_1_113	AcrIIA7	CRISPR-Cas			IMGVR_UViG_3300045593_000043|3300045593|Ga0455786_00289_21633_21902	58.3	84	3.3e-26	113.6	0.56	0.94382
A10_PHAGE_COMPLETE_CIR-CU-CL_30_1_113	AcrIIA7	CRISPR-Cas			uvig_402693_7	58.3	84	4.3e-26	113.2	0.56	0.884211
A10_PHAGE_COMPLETE_CIR-CU-CL_30_1_113	AcrIIA7	CRISPR-Cas			MGV-GENOME-0154561_12	57.5	80	4e-24	106.7	0.533333	0.496894
A10_PHAGE_COMPLETE_CIR-CU-CL_30_1_113	AcrIIA7	CRISPR-Cas			uvig_160645_23	57.5	80	4e-24	106.7	0.533333	0.496894
A10_PHAGE_COMPLETE_CIR-CU-CL_30_1_113	AcrIIA7	CRISPR-Cas			MGV-GENOME-0369158_87	57.1	84	4.8e-25	109.8	0.56	1
A10_PHAGE_COMPLETE_CIR-CU-CL_30_1_113	AcrIIA7	CRISPR-Cas			uvig_202592_35	57.1	84	6.9e-24	105.9	0.56	0.666667
A10_PHAGE_COMPLETE_CIR-CU-CL_30_1_113	AcrIIA7	CRISPR-Cas			IMGVR_UViG_3300045988_018941|3300045988|Ga0495776_188726_7894_8166	56.6	83	6.9e-24	105.9	0.553333	0.922222
A10_PHAGE_COMPLETE_CIR-CU-CL_30_1_113	AcrIIA7	CRISPR-Cas			IMGVR_UViG_3300045988_022256|3300045988|Ga0495776_092772_39444_39716	56.6	83	6.9e-24	105.9	0.553333	0.922222
A10_PHAGE_COMPLETE_CIR-CU-CL_30_1_113	AcrIIA7	CRISPR-Cas			MGV-GENOME-0291598_54	56.6	83	6.9e-24	105.9	0.553333	0.922222
A10_PHAGE_COMPLETE_CIR-CU-CL_30_1_113	AcrIIA7	CRISPR-Cas			MGV-GENOME-0325250_13	56.6	83	6.9e-24	105.9	0.553333	0.922222
A10_PHAGE_COMPLETE_CIR-CU-CL_30_1_113	AcrIIA7	CRISPR-Cas			uvig_55742_13	56.6	83	6.9e-24	105.9	0.553333	0.922222
A10_PHAGE_COMPLETE_CIR-CU-CL_30_1_113	AcrIIA7	CRISPR-Cas			IMGVR_UViG_3300037249_000930|3300037249|Ga0392371_0006551_3922_4377	54.6	97	2.5e-26	114	0.646667	0.642384
A10_PHAGE_COMPLETE_CIR-CU-CL_30_1_113	AcrIIA7	CRISPR-Cas			uvig_107176_27	54.1	85	9e-24	105.5	0.566667	0.438144
A10_PHAGE_COMPLETE_CIR-CU-CL_30_1_113	AcrIIA7	CRISPR-Cas			uvig_145354_21	54.1	85	5.3e-24	106.3	0.566667	0.438144
A10_PHAGE_COMPLETE_CIR-CU-CL_30_1_113	AcrIIA7	CRISPR-Cas			IMGVR_UViG_3300045988_064519|3300045988|Ga0495776_129029_2250_2699	53.1	98	8.2e-25	109	0.653333	0.630872
A10_PHAGE_COMPLETE_CIR-CU-CL_30_1_113	AcrIIA7	CRISPR-Cas			IMGVR_UViG_3300045988_092940|3300045988|Ga0495776_033253_28622_29071	53.1	98	8.2e-25	109	0.653333	0.630872
A10_PHAGE_COMPLETE_CIR-CU-CL_30_1_113	AcrIIA7	CRISPR-Cas			MGV-GENOME-0190539_5	53.1	98	8.2e-25	109	0.653333	0.630872
A10_PHAGE_COMPLETE_CIR-CU-CL_30_1_113	AcrIIA7	CRISPR-Cas			MGV-GENOME-0218658_45	53.1	98	8.2e-25	109	0.653333	0.630872
A10_PHAGE_COMPLETE_CIR-CU-CL_30_1_113	AcrIIA7	CRISPR-Cas			uvig_30401_45	53.1	98	8.2e-25	109	0.653333	0.630872
A10_PHAGE_COMPLETE_CIR-CU-CL_30_1_113	AcrIIA7	CRISPR-Cas			IMGVR_UViG_3300029571_000312|3300029571|Ga0244922_100098128	52.9	85	1.5e-23	104.8	0.566667	0.57047
A10_PHAGE_COMPLETE_CIR-CU-CL_30_1_113	AcrIIA7	CRISPR-Cas			IMGVR_UViG_3300045988_137067|3300045988|Ga0495776_146987_33979_34467	52.9	85	1.5e-23	104.8	0.566667	0.524691
A10_PHAGE_COMPLETE_CIR-CU-CL_30_1_113	AcrIIA7	CRISPR-Cas			IMGVR_UViG_3300045988_148038|3300045988|Ga0495776_103210_17982_18470	52.9	85	1.5e-23	104.8	0.566667	0.524691
A10_PHAGE_COMPLETE_CIR-CU-CL_30_1_113	AcrIIA7	CRISPR-Cas			IMGVR_UViG_3300045988_168895|3300045988|Ga0495776_169105_15265_15735	52.9	85	1.5e-23	104.8	0.566667	0.544872
A10_PHAGE_COMPLETE_CIR-CU-CL_30_1_113	AcrIIA7	CRISPR-Cas			MGV-GENOME-0242115_29	52.9	85	1.5e-23	104.8	0.566667	0.57047
A10_PHAGE_COMPLETE_CIR-CU-CL_30_1_113	AcrIIA7	CRISPR-Cas			MGV-GENOME-0323491_46	52.9	85	1.5e-23	104.8	0.566667	0.57047
A10_PHAGE_COMPLETE_CIR-CU-CL_30_1_113	AcrIIA7	CRISPR-Cas			MGV-GENOME-0333475_24	52.9	85	1.5e-23	104.8	0.566667	0.57047
A10_PHAGE_COMPLETE_CIR-CU-CL_30_1_113	AcrIIA7	CRISPR-Cas			MGV-GENOME-0334751_25	52.9	85	1.5e-23	104.8	0.566667	0.57047
A10_PHAGE_COMPLETE_CIR-CU-CL_30_1_113	AcrIIA7	CRISPR-Cas			MGV-GENOME-4428855_56	52.9	85	1.5e-23	104.8	0.566667	0.57047
A10_PHAGE_COMPLETE_CIR-CU-CL_30_1_113	AcrIIA7	CRISPR-Cas			uvig_140611_28	52.9	85	1.5e-23	104.8	0.566667	0.57047
A10_PHAGE_COMPLETE_CIR-CU-CL_30_1_113	AcrIIA7	CRISPR-Cas			uvig_246107_26	52.9	85	1.5e-23	104.8	0.566667	0.57047
A10_PHAGE_COMPLETE_CIR-CU-CL_30_1_113	AcrIIA7	CRISPR-Cas			uvig_308295_13	52.9	85	3.4e-23	103.6	0.566667	0.611511
A10_PHAGE_COMPLETE_CIR-CU-CL_30_1_113	AcrIIA7	CRISPR-Cas			uvig_310322_13	52.9	85	1.5e-23	104.8	0.566667	0.57047
A10_PHAGE_COMPLETE_CIR-CU-CL_30_1_113	AcrIIA7	CRISPR-Cas			uvig_436976_10	52.9	85	4.5e-23	103.2	0.566667	0.57047
A10_PHAGE_COMPLETE_CIR-CU-CL_30_1_113	AcrIIA7	CRISPR-Cas			uvig_67839_59	52.9	85	1.5e-23	104.8	0.566667	0.57047
A10_PHAGE_COMPLETE_CIR-CU-CL_30_1_113	AcrIIA7	CRISPR-Cas			IMGVR_UViG_3300029796_000101|3300029796|Ga0243875_10056915	52	100	7.4e-26	112.5	0.666667	0.64
A10_PHAGE_COMPLETE_CIR-CU-CL_30_1_113	AcrIIA7	CRISPR-Cas			IMGVR_UViG_3300030365_000218|3300030365|Ga0245220_10000617	52	98	1.8e-24	107.8	0.653333	0.630872
A10_PHAGE_COMPLETE_CIR-CU-CL_30_1_113	AcrIIA7	CRISPR-Cas			IMGVR_UViG_3300045988_015454|3300045988|Ga0495776_049985_1235_1687	52	100	7.4e-26	112.5	0.666667	0.64
A10_PHAGE_COMPLETE_CIR-CU-CL_30_1_113	AcrIIA7	CRISPR-Cas			IMGVR_UViG_3300045988_075119|3300045988|Ga0495776_155155_22527_22976	52	98	1.8e-24	107.8	0.653333	0.630872
A10_PHAGE_COMPLETE_CIR-CU-CL_30_1_113	AcrIIA7	CRISPR-Cas			IMGVR_UViG_3300045988_081561|3300045988|Ga0495776_173362_2863_3315	52	100	7.4e-26	112.5	0.666667	0.64
A10_PHAGE_COMPLETE_CIR-CU-CL_30_1_113	AcrIIA7	CRISPR-Cas			IMGVR_UViG_3300045988_085205|3300045988|Ga0495776_188230_17196_17645	52	98	1.8e-24	107.8	0.653333	0.630872
A10_PHAGE_COMPLETE_CIR-CU-CL_30_1_113	AcrIIA7	CRISPR-Cas			IMGVR_UViG_3300045988_093288|3300045988|Ga0495776_163465_22527_22976	52	98	1.8e-24	107.8	0.653333	0.630872
A10_PHAGE_COMPLETE_CIR-CU-CL_30_1_113	AcrIIA7	CRISPR-Cas			IMGVR_UViG_3300045988_100490|3300045988|Ga0495776_092965_8077_8529	52	100	7.4e-26	112.5	0.666667	0.64
A10_PHAGE_COMPLETE_CIR-CU-CL_30_1_113	AcrIIA7	CRISPR-Cas			IMGVR_UViG_3300045988_164571|3300045988|Ga0495776_085915_1347_1796	52	98	1.8e-24	107.8	0.653333	0.630872
A10_PHAGE_COMPLETE_CIR-CU-CL_30_1_113	AcrIIA7	CRISPR-Cas			IMGVR_UViG_3300045988_184603|3300045988|Ga0495776_173784_21695_22144	52	98	1.8e-24	107.8	0.653333	0.630872
A10_PHAGE_COMPLETE_CIR-CU-CL_30_1_113	AcrIIA7	CRISPR-Cas			MGV-GENOME-0195082_44	52	98	1.8e-24	107.8	0.653333	0.630872
A10_PHAGE_COMPLETE_CIR-CU-CL_30_1_113	AcrIIA7	CRISPR-Cas			MGV-GENOME-0220997_31	52	100	7.4e-26	112.5	0.666667	0.64
A10_PHAGE_COMPLETE_CIR-CU-CL_30_1_113	AcrIIA7	CRISPR-Cas			MGV-GENOME-0260733_3	52	98	1.8e-24	107.8	0.653333	0.630872
A10_PHAGE_COMPLETE_CIR-CU-CL_30_1_113	AcrIIA7	CRISPR-Cas			MGV-GENOME-0284331_8	52	100	7.4e-26	112.5	0.666667	0.64
A10_PHAGE_COMPLETE_CIR-CU-CL_30_1_113	AcrIIA7	CRISPR-Cas			MGV-GENOME-0289373_5	52	100	7.4e-26	112.5	0.666667	0.64
A10_PHAGE_COMPLETE_CIR-CU-CL_30_1_113	AcrIIA7	CRISPR-Cas			MGV-GENOME-0289676_35	52	100	7.4e-26	112.5	0.666667	0.64
A10_PHAGE_COMPLETE_CIR-CU-CL_30_1_113	AcrIIA7	CRISPR-Cas			MGV-GENOME-0300259_36	52	100	7.4e-26	112.5	0.666667	0.64
A10_PHAGE_COMPLETE_CIR-CU-CL_30_1_113	AcrIIA7	CRISPR-Cas			MGV-GENOME-0324480_37	52	100	7.4e-26	112.5	0.666667	0.64
A10_PHAGE_COMPLETE_CIR-CU-CL_30_1_113	AcrIIA7	CRISPR-Cas			MGV-GENOME-0349173_26	52	98	1.8e-24	107.8	0.653333	0.630872
A10_PHAGE_COMPLETE_CIR-CU-CL_30_1_113	AcrIIA7	CRISPR-Cas			MGV-GENOME-0372353_22	52	98	1.8e-24	107.8	0.653333	0.630872
A10_PHAGE_COMPLETE_CIR-CU-CL_30_1_113	AcrIIA7	CRISPR-Cas			uvig_137755_17	52	98	1.8e-24	107.8	0.653333	0.630872
A10_PHAGE_COMPLETE_CIR-CU-CL_30_1_113	AcrIIA7	CRISPR-Cas			uvig_155212_46	52	98	1.8e-24	107.8	0.653333	0.630872
A10_PHAGE_COMPLETE_CIR-CU-CL_30_1_113	AcrIIA7	CRISPR-Cas			uvig_192428_6	52	98	1.8e-24	107.8	0.653333	0.630872
A10_PHAGE_COMPLETE_CIR-CU-CL_30_1_113	AcrIIA7	CRISPR-Cas			uvig_309020_22	52	98	2.4e-24	107.5	0.653333	0.630872
A10_PHAGE_COMPLETE_CIR-CU-CL_30_1_113	AcrIIA7	CRISPR-Cas			uvig_309397_5	52	98	2.4e-24	107.5	0.653333	0.630872
A10_PHAGE_COMPLETE_CIR-CU-CL_30_1_113	AcrIIA7	CRISPR-Cas			uvig_531016_3	52	98	1.8e-24	107.8	0.653333	0.630872
A10_PHAGE_COMPLETE_CIR-CU-CL_30_1_113	AcrIIA7	CRISPR-Cas			IMGVR_UViG_3300045988_166716|3300045988|Ga0495776_054506_12410_12898	51.8	85	3.4e-23	103.6	0.566667	0.524691
A10_PHAGE_COMPLETE_CIR-CU-CL_30_1_113	AcrIIA7	CRISPR-Cas			ivig_1955_29	51.6	95	9e-24	105.5	0.633333	0.619048
A10_PHAGE_COMPLETE_CIR-CU-CL_30_1_113	AcrIIA7	CRISPR-Cas			IMGVR_UViG_3300045988_013435|3300045988|Ga0495776_136179_38687_39076	51.1	92	1.5e-23	104.8	0.613333	0.713178
A10_PHAGE_COMPLETE_CIR-CU-CL_30_1_113	AcrIIA7	CRISPR-Cas			IMGVR_UViG_3300045988_020515|3300045988|Ga0495776_006337_4732_5121	51.1	92	1.5e-23	104.8	0.613333	0.713178
A10_PHAGE_COMPLETE_CIR-CU-CL_30_1_113	AcrIIA7	CRISPR-Cas			IMGVR_UViG_3300045988_032681|3300045988|Ga0495776_166324_5700_6245	51.1	92	1.5e-23	104.8	0.613333	0.508287
A10_PHAGE_COMPLETE_CIR-CU-CL_30_1_113	AcrIIA7	CRISPR-Cas			IMGVR_UViG_3300045988_067383|3300045988|Ga0495776_074875_17038_17583	51.1	92	1.5e-23	104.8	0.613333	0.508287
A10_PHAGE_COMPLETE_CIR-CU-CL_30_1_113	AcrIIA7	CRISPR-Cas			MGV-GENOME-0217132_35	51.1	92	1.5e-23	104.8	0.613333	0.508287
A10_PHAGE_COMPLETE_CIR-CU-CL_30_1_113	AcrIIA7	CRISPR-Cas			MGV-GENOME-0223135_10	51.1	92	1.5e-23	104.8	0.613333	0.508287
A10_PHAGE_COMPLETE_CIR-CU-CL_30_1_113	AcrIIA7	CRISPR-Cas			MGV-GENOME-0300786_52	51.1	92	1.5e-23	104.8	0.613333	0.713178
A10_PHAGE_COMPLETE_CIR-CU-CL_30_1_113	AcrIIA7	CRISPR-Cas			MGV-GENOME-0301250_8	51.1	92	1.5e-23	104.8	0.613333	0.713178
A10_PHAGE_COMPLETE_CIR-CU-CL_30_1_113	AcrIIA7	CRISPR-Cas			uvig_492787_14	51.1	92	1.5e-23	104.8	0.613333	0.508287
A10_PHAGE_COMPLETE_CIR-CU-CL_30_1_113	AcrIIA7	CRISPR-Cas			uvig_552201_13	51	98	9e-24	105.5	0.653333	0.630872
A10_PHAGE_COMPLETE_CIR-CU-CL_30_1_113	AcrIIA7	CRISPR-Cas			IMGVR_UViG_3300045988_075871|3300045988|Ga0495776_189522_24213_24674	49.5	99	3.7e-25	110.2	0.66	0.627451
A10_PHAGE_COMPLETE_CIR-CU-CL_30_1_113	AcrIIA7	CRISPR-Cas			IMGVR_UViG_3300045988_080591|3300045988|Ga0495776_075326_23730_24191	49.5	99	4.8e-25	109.8	0.66	0.627451
A10_PHAGE_COMPLETE_CIR-CU-CL_30_1_113	AcrIIA7	CRISPR-Cas			IMGVR_UViG_3300045988_102757|3300045988|Ga0495776_052211_19775_20236	49.5	99	3.7e-25	110.2	0.66	0.627451
A10_PHAGE_COMPLETE_CIR-CU-CL_30_1_113	AcrIIA7	CRISPR-Cas			MGV-GENOME-0203431_29	49.5	99	3.7e-25	110.2	0.66	0.627451
A10_PHAGE_COMPLETE_CIR-CU-CL_30_1_113	AcrIIA7	CRISPR-Cas			MGV-GENOME-0217988_33	49.5	99	4.8e-25	109.8	0.66	0.627451
A10_PHAGE_COMPLETE_CIR-CU-CL_30_1_113	AcrIIA7	CRISPR-Cas			MGV-GENOME-0230227_34	49.5	99	3.7e-25	110.2	0.66	0.627451
A10_PHAGE_COMPLETE_CIR-CU-CL_30_1_113	AcrIIA7	CRISPR-Cas			MGV-GENOME-0251295_42	49.5	99	3.7e-25	110.2	0.66	0.627451
A10_PHAGE_COMPLETE_CIR-CU-CL_30_1_113	AcrIIA7	CRISPR-Cas			uvig_155098_39	49.5	99	3.7e-25	110.2	0.66	0.627451
A10_PHAGE_COMPLETE_CIR-CU-CL_30_1_113	AcrIIA7	CRISPR-Cas			uvig_171551_53	49.5	99	3.7e-25	110.2	0.66	0.627451
A10_PHAGE_COMPLETE_CIR-CU-CL_30_1_113	AcrIIA7	CRISPR-Cas			uvig_17924_10	49.5	99	3.7e-25	110.2	0.66	0.627451
A10_PHAGE_COMPLETE_CIR-CU-CL_30_1_113	AcrIIA7	CRISPR-Cas			uvig_219542_16	49.5	99	3.7e-25	110.2	0.66	0.627451
A10_PHAGE_COMPLETE_CIR-CU-CL_30_1_113	AcrIIA7	CRISPR-Cas			uvig_289894_44	49.5	99	3.7e-25	110.2	0.66	0.627451
A10_PHAGE_COMPLETE_CIR-CU-CL_30_1_113	AcrIIA7	CRISPR-Cas			uvig_34356_22	49.5	99	4.8e-25	109.8	0.66	0.627451
A10_PHAGE_COMPLETE_CIR-CU-CL_30_1_113	AcrIIA7	CRISPR-Cas			uvig_401236_11	49.5	99	3.7e-25	110.2	0.66	0.627451
A10_PHAGE_COMPLETE_CIR-CU-CL_30_1_113	AcrIIA7	CRISPR-Cas			uvig_463098_29	49.5	99	3.7e-25	110.2	0.66	0.627451
A10_PHAGE_COMPLETE_CIR-CU-CL_30_1_113	AcrIIA7	CRISPR-Cas			uvig_466268_34	49.5	99	3.7e-25	110.2	0.66	0.627451
A10_PHAGE_COMPLETE_CIR-CU-CL_30_1_113	AcrIIA7	CRISPR-Cas			IMGVR_UViG_3300031867_000424|3300031867|Ga0326511_1000072116	47.7	130	1.8e-27	117.9	0.86	0.805195
A10_PHAGE_COMPLETE_CIR-CU-CL_30_1_113	APIS070		CLAN031	Thoeris	IMGVR_UViG_651324002_000003|651324002|651579585	46.9	49	6.9e-08	52.8	0.326667	0.266304
A10_PHAGE_COMPLETE_CIR-CU-CL_30_1_113	AcrIIA7	CRISPR-Cas			IMGVR_UViG_3300020073_000096|3300020073|Ga0187905_10014840	46.2	117	5.3e-24	106.3	0.78	0.689024
A10_PHAGE_COMPLETE_CIR-CU-CL_30_1_113	AcrIIA7	CRISPR-Cas			IMGVR_UViG_3300022377_000105|3300022377|Ga0216344_10015140	46.2	117	5.3e-24	106.3	0.78	0.689024
A10_PHAGE_COMPLETE_CIR-CU-CL_30_1_113	AcrIIA7	CRISPR-Cas			IMGVR_UViG_3300023713_000157|3300023713|Ga0257074_100016468	46.2	117	5.3e-24	106.3	0.78	0.689024
A10_PHAGE_COMPLETE_CIR-CU-CL_30_1_113	AcrIIA7	CRISPR-Cas			IMGVR_UViG_3300028454_001269|3300028454|Ga0307245_147831868	46.2	117	5.3e-24	106.3	0.78	0.689024
A10_PHAGE_COMPLETE_CIR-CU-CL_30_1_113	AcrIIA7	CRISPR-Cas			uvig_200381_11	44	116	2.1e-25	110.9	0.76	0.738562
A10_PHAGE_COMPLETE_CIR-CU-CL_30_1_113	AcrIIA7	CRISPR-Cas			IMGVR_UViG_3300032030_000015|3300032030|Ga0310697_1000006123	43.1	144	4.6e-28	119.8	0.873333	0.723958
A10_PHAGE_COMPLETE_CIR-CU-CL_30_1_113	AcrIIA7	CRISPR-Cas			IMGVR_UViG_3300045988_137163|3300045988|Ga0495776_186327_43617_44096	41.7	96	3e-11	63.9	0.566667	0.591195
A10_PHAGE_COMPLETE_CIR-CU-CL_30_1_113	AcrIIA7	CRISPR-Cas			MGV-GENOME-0350173_55	41.7	96	3e-11	63.9	0.566667	0.591195
A10_PHAGE_COMPLETE_CIR-CU-CL_30_1_113	AcrIIA7	CRISPR-Cas			MGYG000170999_02051	41.7	96	3e-11	63.9	0.566667	0.591195
A10_PHAGE_COMPLETE_CIR-CU-CL_30_1_113	AcrIIA7	CRISPR-Cas			uvig_434095_88	41.4	133	1.1e-24	108.6	0.86	0.791411
A10_PHAGE_COMPLETE_CIR-CU-CL_30_1_113	AcrIIA7	CRISPR-Cas			IMGVR_UViG_3300046002_005933|3300046002|Ga0485177_0000358_22455_23027	40.7	140	5.8e-23	102.8	0.86	0.726316
A10_PHAGE_COMPLETE_CIR-CU-CL_30_1_113	AcrIIA7	CRISPR-Cas			IMGVR_UViG_3300029305_000536|3300029305|Ga0307249_101295476	40.2	87	1.4e-11	65.1	0.56	1
A10_PHAGE_COMPLETE_CIR-CU-CL_30_1_113	AcrIIA7	CRISPR-Cas			IMGVR_UViG_3300007541_000024|3300007541|Ga0099848_10000163	40	100	1.7e-09	58.2	0.553333	0.531073
A10_PHAGE_COMPLETE_CIR-CU-CL_30_1_113	AcrIIA7	CRISPR-Cas			IMGVR_UViG_3300025646_000096|3300025646|Ga0208161_100010441	40	100	1.7e-09	58.2	0.553333	0.543353
A10_PHAGE_COMPLETE_CIR-CU-CL_30_1_113	AcrIIA7	CRISPR-Cas			IMGVR_UViG_3300031382_000115|3300031382|Ga0307971_10032756	40	100	3e-11	63.9	0.586667	0.546961
A10_PHAGE_COMPLETE_CIR-CU-CL_30_1_113	AcrIIA7	CRISPR-Cas			IMGVR_UViG_2574179724_000001|2574179724|2574276030	39.8	88	8.5e-14	72.4	0.58	0.607143
A10_PHAGE_COMPLETE_CIR-CU-CL_30_1_113	AcrIIA7	CRISPR-Cas			IMGVR_UViG_2660238052_000002|2660238052|2660837256	39.8	88	8.5e-14	72.4	0.58	0.607143
A10_PHAGE_COMPLETE_CIR-CU-CL_30_1_113	AcrIIA7	CRISPR-Cas			uvig_594663_29	39.8	133	4.5e-23	103.2	0.86	0.791411
A10_PHAGE_COMPLETE_CIR-CU-CL_30_1_113	AcrIIA7	CRISPR-Cas			IMGVR_UViG_3300012007_000677|3300012007|Ga0120382_1000047123	39.4	94	1.4e-11	65.1	0.606667	0.723077
A10_PHAGE_COMPLETE_CIR-CU-CL_30_1_113	AcrIIA7	CRISPR-Cas			IMGVR_UViG_3300033068_000047|3300033068|Ga0364484_100426	39.3	89	6.7e-11	62.8	0.553333	1
A10_PHAGE_COMPLETE_CIR-CU-CL_30_1_113	AcrIIA7	Thoeris	CLAN031	Thoeris	IMGVR_UViG_3300033068_000047|3300033068|Ga0364484_100426	39.3	89	6.7e-11	62.8	0.553333	1
A10_PHAGE_COMPLETE_CIR-CU-CL_30_1_113	APIS029	CRISPR-Cas			IMGVR_UViG_3300033068_000047|3300033068|Ga0364484_100426	39.3	89	6.7e-11	62.8	0.553333	1
A10_PHAGE_COMPLETE_CIR-CU-CL_30_1_113	APIS029	Thoeris	CLAN031	Thoeris	IMGVR_UViG_2627853870_000002|2627853870|2629309063	39.3	89	7.9e-12	65.9	0.56	1
A10_PHAGE_COMPLETE_CIR-CU-CL_30_1_113	APIS029	Thoeris	CLAN031	Thoeris	IMGVR_UViG_3300033068_000047|3300033068|Ga0364484_100426	39.3	89	6.7e-11	62.8	0.553333	1
A10_PHAGE_COMPLETE_CIR-CU-CL_30_1_113	AcrIIA7	CRISPR-Cas			IMGVR_UViG_2554235285_000006|2554235285|2555474831	38.9	95	2.3e-11	64.3	0.56	1
A10_PHAGE_COMPLETE_CIR-CU-CL_30_1_113	AcrIIA7	CRISPR-Cas			IMGVR_UViG_2843246524_000005|2843246524|2843251228	38.9	95	2.3e-11	64.3	0.56	1
A10_PHAGE_COMPLETE_CIR-CU-CL_30_1_113	AcrIIA7	CRISPR-Cas			IMGVR_UViG_2855314903_000002|2855314903|2855315098	38.9	95	2.3e-11	64.3	0.56	1
A10_PHAGE_COMPLETE_CIR-CU-CL_30_1_113	AcrIIA7	CRISPR-Cas			IMGVR_UViG_3300032037_000120|3300032037|Ga0326508_100017311	38.9	95	4.6e-12	66.6	0.56	1
A10_PHAGE_COMPLETE_CIR-CU-CL_30_1_113	AcrIIA7	CRISPR-Cas			IMGVR_UViG_3300032038_000354|3300032038|Ga0326512_1000049314	38.9	95	4.6e-12	66.6	0.56	1
A10_PHAGE_COMPLETE_CIR-CU-CL_30_1_113	AcrIIA7	CRISPR-Cas			WP_024362657.1	38.9	95	2.3e-11	64.3	0.56	1
A10_PHAGE_COMPLETE_CIR-CU-CL_30_1_113	AcrIIA7	CRISPR-Cas			IMGVR_UViG_3300006213_002339|3300006213|Ga0081460_100009619	38.3	94	5.7e-10	59.7	0.56	1
A10_PHAGE_COMPLETE_CIR-CU-CL_30_1_113	AcrIIA7	CRISPR-Cas			IMGVR_UViG_3300006217_000379|3300006217|Ga0081461_10043262	38.3	94	5.7e-10	59.7	0.56	1
A10_PHAGE_COMPLETE_CIR-CU-CL_30_1_113	AcrIIA7	CRISPR-Cas			IMGVR_UViG_3300031998_000062|3300031998|Ga0310786_10000400106	38.3	94	7.4e-10	59.3	0.56	0.566879
A10_PHAGE_COMPLETE_CIR-CU-CL_30_1_113	AcrIIA7	CRISPR-Cas			MW824377_00289	38.1	97	1.4e-08	55.1	0.56	1
A10_PHAGE_COMPLETE_CIR-CU-CL_30_1_113	AcrIIA7	CRISPR-Cas			IMGVR_UViG_3300022695_000042|3300022695|Ga0248673_1031625	38	92	2e-10	61.2	0.56	1
A10_PHAGE_COMPLETE_CIR-CU-CL_30_1_113	AcrIIA7	CRISPR-Cas			IMGVR_UViG_3300022697_000119|3300022697|Ga0248672_10091611	38	92	2e-10	61.2	0.56	1
A10_PHAGE_COMPLETE_CIR-CU-CL_30_1_113	APIS052		CLAN031	Thoeris	IMGVR_UViG_3300012991_000489|3300012991|Ga0157148_10003866	37.9	103	1.7e-09	58.2	0.66	0.606061
A10_PHAGE_COMPLETE_CIR-CU-CL_30_1_113	AcrIIA7	CRISPR-Cas			IMGVR_UViG_3300044557_000159|3300044557|Ga0455790_001726_28_456	37.8	82	1.7e-09	58.2	0.533333	0.577465
A10_PHAGE_COMPLETE_CIR-CU-CL_30_1_113	AcrIIA7	CRISPR-Cas			IMGVR_UViG_3300028887_000075|3300028887|Ga0265299_100000468	37.6	133	1.8e-19	91.3	0.833333	0.691099
A10_PHAGE_COMPLETE_CIR-CU-CL_30_1_113	AcrIIA7	CRISPR-Cas			IMGVR_UViG_3300031993_000029|3300031993|Ga0310696_10000157162	37.6	133	1.8e-19	91.3	0.833333	0.691099
A10_PHAGE_COMPLETE_CIR-CU-CL_30_1_113	AcrIIA7	CRISPR-Cas			IMGVR_UViG_3300031998_000041|3300031998|Ga0310786_10000225114	37.6	133	1.8e-19	91.3	0.833333	0.691099
A10_PHAGE_COMPLETE_CIR-CU-CL_30_1_113	AcrIIA7	CRISPR-Cas			IMGVR_UViG_3300044449_000028|3300044449|Ga0451480_000524_57460_57990	37.6	101	3.6e-12	67	0.56	0.522727
A10_PHAGE_COMPLETE_CIR-CU-CL_30_1_113	AcrIIA7	CRISPR-Cas			IMGVR_UViG_3300044450_000310|3300044450|Ga0451481_000427_57476_58006	37.6	101	3.6e-12	67	0.56	0.522727
A10_PHAGE_COMPLETE_CIR-CU-CL_30_1_113	AcrIIA7	CRISPR-Cas			IMGVR_UViG_3300028591_000395|3300028591|Ga0247611_1000149725	37.4	91	6.7e-11	62.8	0.56	1
A10_PHAGE_COMPLETE_CIR-CU-CL_30_1_113	AcrIIA7	CRISPR-Cas			IMGVR_UViG_3300031993_000121|3300031993|Ga0310696_1000069355	37.3	102	1.7e-09	58.2	0.606667	0.970297
A10_PHAGE_COMPLETE_CIR-CU-CL_30_1_113	AcrIIA7	CRISPR-Cas			IMGVR_UViG_3300050138_000324|3300050138|Ga0500032_0002782_5665_6162	37.3	102	1.7e-09	58.2	0.64	0.618182
A10_PHAGE_COMPLETE_CIR-CU-CL_30_1_113	AcrIIA7	CRISPR-Cas			IMGVR_UViG_3300037296_000151|3300037296|Ga0400260_000268_56739_57302	37.2	183	9e-24	105.5	0.986667	0.97861
A10_PHAGE_COMPLETE_CIR-CU-CL_30_1_113	APIS029	Thoeris	CLAN031	Thoeris	IMGVR_UViG_2619618821_000002|2619618821|2619657085	37.1	89	5.7e-10	59.7	0.553333	1
A10_PHAGE_COMPLETE_CIR-CU-CL_30_1_113	AcrIIA7	CRISPR-Cas			IMGVR_UViG_3300045988_154208|3300045988|Ga0495776_155427_18397_18669	37	92	1.4e-08	55.1	0.56	1
A10_PHAGE_COMPLETE_CIR-CU-CL_30_1_113	AcrIIA7	CRISPR-Cas			MGV-GENOME-0351981_19	37	92	1.4e-08	55.1	0.56	1
A10_PHAGE_COMPLETE_CIR-CU-CL_30_1_113	AcrIIA7	CRISPR-Cas			uvig_76952_19	37	92	1.4e-08	55.1	0.56	1
A10_PHAGE_COMPLETE_CIR-CU-CL_30_1_113	AcrIIA7	CRISPR-Cas			IMGVR_UViG_3300045988_117796|3300045988|Ga0495776_034527_110217_110537	36.8	87	1.7e-09	58.2	0.56	0.820755
A10_PHAGE_COMPLETE_CIR-CU-CL_30_1_113	AcrIIA7	CRISPR-Cas			MGV-GENOME-0373196_160	36.8	87	1.7e-09	58.2	0.56	0.820755
A10_PHAGE_COMPLETE_CIR-CU-CL_30_1_113	AcrIIA7	CRISPR-Cas			IMGVR_UViG_3300022661_000355|3300022661|Ga0216339_1000843427	36.5	85	2.5e-10	60.8	0.553333	0.521472
A10_PHAGE_COMPLETE_CIR-CU-CL_30_1_113	AcrIIA7	CRISPR-Cas			IMGVR_UViG_3300022753_000854|3300022753|Ga0216341_100351963	36.5	85	2.5e-10	60.8	0.553333	0.521472
A10_PHAGE_COMPLETE_CIR-CU-CL_30_1_113	AcrIIA7	CRISPR-Cas			IMGVR_UViG_3300023371_001236|3300023371|Ga0216340_100458273	36.5	85	2.5e-10	60.8	0.553333	0.521472
A10_PHAGE_COMPLETE_CIR-CU-CL_30_1_113	AcrIIA7	CRISPR-Cas			IMGVR_UViG_3300024268_001189|3300024268|Ga0257090_100518485	36.5	85	2.5e-10	60.8	0.553333	0.521472
A10_PHAGE_COMPLETE_CIR-CU-CL_30_1_113	AcrIIA7	CRISPR-Cas			IMGVR_UViG_3300024269_000525|3300024269|Ga0257076_1001319227	36.5	85	2.5e-10	60.8	0.553333	0.521472
A10_PHAGE_COMPLETE_CIR-CU-CL_30_1_113	AcrIIA7	CRISPR-Cas			IMGVR_UViG_3300024270_001219|3300024270|Ga0257091_100493854	36.5	85	2.5e-10	60.8	0.553333	0.521472
A10_PHAGE_COMPLETE_CIR-CU-CL_30_1_113	AcrIIA7	CRISPR-Cas			IMGVR_UViG_3300024272_001656|3300024272|Ga0257077_100566956	36.5	85	2.5e-10	60.8	0.553333	0.521472
A10_PHAGE_COMPLETE_CIR-CU-CL_30_1_113	AcrIIA7	CRISPR-Cas			IMGVR_UViG_3300028242_000597|3300028242|Ga0302102_1003702510	36.5	85	2.5e-10	60.8	0.553333	0.521472
A10_PHAGE_COMPLETE_CIR-CU-CL_30_1_113	AcrIIA7	CRISPR-Cas			IMGVR_UViG_3300029705_002287|3300029705|Ga0224414_100630237	36.5	85	2.5e-10	60.8	0.553333	0.521472
A10_PHAGE_COMPLETE_CIR-CU-CL_30_1_113	AcrIIA7	CRISPR-Cas			IMGVR_UViG_3300031555_001352|3300031555|Ga0318466_1003981629	36.5	85	2.5e-10	60.8	0.553333	0.521472
A10_PHAGE_COMPLETE_CIR-CU-CL_30_1_113	AcrIIA7	CRISPR-Cas			IMGVR_UViG_3300032167_002631|3300032167|Ga0224413_100727368	36.5	85	2.5e-10	60.8	0.553333	0.521472
A10_PHAGE_COMPLETE_CIR-CU-CL_30_1_113	AcrIIA7	CRISPR-Cas			IMGVR_UViG_3300028423_000048|3300028423|Ga0307028_100017513	36.4	88	2.8e-09	57.4	0.56	0.935484
A10_PHAGE_COMPLETE_CIR-CU-CL_30_1_113	AcrIIA7	CRISPR-Cas			IMGVR_UViG_3300028595_000076|3300028595|Ga0272440_10016191	36.4	140	7.9e-20	92.4	0.86	0.726316
A10_PHAGE_COMPLETE_CIR-CU-CL_30_1_113	AcrIIA7	CRISPR-Cas			IMGVR_UViG_3300035428_000175|3300035428|Ga0247197_00702_17408_17743	36.3	91	9.7e-10	58.9	0.553333	0.81982
A10_PHAGE_COMPLETE_CIR-CU-CL_30_1_113	AcrIIA7	CRISPR-Cas			IMGVR_UViG_3300035429_000191|3300035429|Ga0247199_00048_27899_28234	36.3	91	9.7e-10	58.9	0.553333	0.81982
A10_PHAGE_COMPLETE_CIR-CU-CL_30_1_113	AcrIIA7	CRISPR-Cas			IMGVR_UViG_2505119027_000003|2505119027|2505247838	36.2	94	2.5e-10	60.8	0.56	0.659259
A10_PHAGE_COMPLETE_CIR-CU-CL_30_1_113	AcrIIA7	CRISPR-Cas			IMGVR_UViG_2505119027_000007|2505119027|2505247838	36.2	94	2.5e-10	60.8	0.56	0.659259
A10_PHAGE_COMPLETE_CIR-CU-CL_30_1_113	AcrIIA7	CRISPR-Cas			IMGVR_UViG_2912320959_000002|2912320959|2912321550	36.2	94	2.5e-10	60.8	0.56	1
A10_PHAGE_COMPLETE_CIR-CU-CL_30_1_113	AcrIIA7	CRISPR-Cas			IMGVR_UViG_3300012016_000056|3300012016|Ga0120387_10012144	36.2	105	5.7e-10	59.7	0.586667	0.695652
A10_PHAGE_COMPLETE_CIR-CU-CL_30_1_113	AcrIIA7	CRISPR-Cas			uvig_556679_46	36.2	105	5.7e-10	59.7	0.56	1
A10_PHAGE_COMPLETE_CIR-CU-CL_30_1_113	AcrIIA7	CRISPR-Cas			WP_105922487.1	36.2	94	2.5e-10	60.8	0.56	1
A10_PHAGE_COMPLETE_CIR-CU-CL_30_1_113	AcrIIA7	CRISPR-Cas			IMGVR_UViG_3300021387_001940|3300021387|Ga0223845_1113729327	36.1	97	5.7e-10	59.7	0.56	0.989247
A10_PHAGE_COMPLETE_CIR-CU-CL_30_1_113	AcrIIA7	CRISPR-Cas			IMGVR_UViG_2149837006_000049|2149837006|meta_HC09_00783630	35.9	92	3.3e-10	60.5	0.56	0.989247
A10_PHAGE_COMPLETE_CIR-CU-CL_30_1_113	AcrIIA7	CRISPR-Cas			IMGVR_UViG_3300000976_000002|3300000976|BBAY71_1000014579	35.9	92	1.8e-08	54.7	0.553333	0.978723
A10_PHAGE_COMPLETE_CIR-CU-CL_30_1_113	AcrIIA7	CRISPR-Cas			IMGVR_UViG_3300006132_000005|3300006132|Ga0080693_100041815	35.9	92	3.3e-10	60.5	0.56	0.989247
A10_PHAGE_COMPLETE_CIR-CU-CL_30_1_113	AcrIIA7	CRISPR-Cas			IMGVR_UViG_3300006138_000069|3300006138|Ga0080701_10032303	35.9	92	3.3e-10	60.5	0.56	0.989247
A10_PHAGE_COMPLETE_CIR-CU-CL_30_1_113	AcrIIA7	CRISPR-Cas			IMGVR_UViG_3300006213_000032|3300006213|Ga0081460_100218740	35.9	92	3.3e-10	60.5	0.56	0.989247
A10_PHAGE_COMPLETE_CIR-CU-CL_30_1_113	AcrIIA7	CRISPR-Cas			IMGVR_UViG_3300006217_000119|3300006217|Ga0081461_100216542	35.9	92	3.3e-10	60.5	0.56	0.989247
A10_PHAGE_COMPLETE_CIR-CU-CL_30_1_113	AcrIIA7	CRISPR-Cas			IMGVR_UViG_3300008101_000017|3300008101|Ga0114024_10068752	35.6	104	5.1e-11	63.2	0.56	0.979592
A10_PHAGE_COMPLETE_CIR-CU-CL_30_1_113	AcrIIA7	CRISPR-Cas			uvig_404380_56	35.6	104	6.7e-11	62.8	0.56	0.989691
A10_PHAGE_COMPLETE_CIR-CU-CL_30_1_113	AcrIIA7	CRISPR-Cas			uvig_412426_21	35.6	104	5.1e-11	63.2	0.56	0.979592
A10_PHAGE_COMPLETE_CIR-CU-CL_30_1_113	AcrIIA7		CLAN031	Thoeris	IMGVR_UViG_2556921007_000002|2556921007|2556950327	35.5	110	6.1e-12	66.2	0.66	0.591463
A10_PHAGE_COMPLETE_CIR-CU-CL_30_1_113	AcrIIA7		CLAN031	Thoeris	IMGVR_UViG_2767802355_000002|2767802355|2769871653	35.5	110	3.6e-12	67	0.66	0.591463
A10_PHAGE_COMPLETE_CIR-CU-CL_30_1_113	AcrIIA7	CRISPR-Cas			IMGVR_UViG_2556921007_000002|2556921007|2556950327	35.5	110	6.1e-12	66.2	0.66	0.591463
A10_PHAGE_COMPLETE_CIR-CU-CL_30_1_113	AcrIIA7	CRISPR-Cas			IMGVR_UViG_2616644821_000001|2616644821|2616716224	35.5	183	1.8e-24	107.8	0.986667	0.968085
A10_PHAGE_COMPLETE_CIR-CU-CL_30_1_113	AcrIIA7	CRISPR-Cas			IMGVR_UViG_2767802355_000002|2767802355|2769871653	35.5	110	3.6e-12	67	0.66	0.591463
A10_PHAGE_COMPLETE_CIR-CU-CL_30_1_113	APIS079		CLAN031	Thoeris	IMGVR_UViG_2556921007_000002|2556921007|2556950327	35.5	110	6.1e-12	66.2	0.66	0.591463
A10_PHAGE_COMPLETE_CIR-CU-CL_30_1_113	APIS079		CLAN031	Thoeris	IMGVR_UViG_2767802355_000002|2767802355|2769871653	35.5	110	3.6e-12	67	0.66	0.591463
A10_PHAGE_COMPLETE_CIR-CU-CL_30_1_113	APIS079	CRISPR-Cas			IMGVR_UViG_2556921007_000002|2556921007|2556950327	35.5	110	6.1e-12	66.2	0.66	0.591463
A10_PHAGE_COMPLETE_CIR-CU-CL_30_1_113	APIS079	CRISPR-Cas			IMGVR_UViG_2767802355_000002|2767802355|2769871653	35.5	110	3.6e-12	67	0.66	0.591463
A10_PHAGE_COMPLETE_CIR-CU-CL_30_1_113	AcrIIA7	CRISPR-Cas			IMGVR_UViG_3300005460_000029|3300005460|Ga0073908_100128441	35.3	85	4.8e-09	56.6	0.553333	0.512048
A10_PHAGE_COMPLETE_CIR-CU-CL_30_1_113	AcrIIA7	CRISPR-Cas			IMGVR_UViG_3300005461_000287|3300005461|Ga0073906_10090292	35.3	85	4.8e-09	56.6	0.553333	0.512048
A10_PHAGE_COMPLETE_CIR-CU-CL_30_1_113	AcrIIA7	CRISPR-Cas			IMGVR_UViG_3300045988_083926|3300045988|Ga0495776_015983_34513_35013	35.3	85	4.8e-09	56.6	0.553333	0.512048
A10_PHAGE_COMPLETE_CIR-CU-CL_30_1_113	AcrIIA7	CRISPR-Cas			MGV-GENOME-0297066_55	35.3	85	4.8e-09	56.6	0.553333	0.512048
A10_PHAGE_COMPLETE_CIR-CU-CL_30_1_113	AcrIIA7	CRISPR-Cas			IMGVR_UViG_3300029822_000020|3300029822|Ga0134854_100060152	35.2	88	5.7e-10	59.7	0.56	1
A10_PHAGE_COMPLETE_CIR-CU-CL_30_1_113	AcrIIA7	CRISPR-Cas			uvig_332681_43	35.2	105	2.8e-09	57.4	0.56	1
A10_PHAGE_COMPLETE_CIR-CU-CL_30_1_113	AcrIIA7	Thoeris	CLAN031	Thoeris	IMGVR_UViG_3300029822_000020|3300029822|Ga0134854_100060152	35.2	88	5.7e-10	59.7	0.56	1
A10_PHAGE_COMPLETE_CIR-CU-CL_30_1_113	APIS029	CRISPR-Cas			IMGVR_UViG_3300029822_000020|3300029822|Ga0134854_100060152	35.2	88	5.7e-10	59.7	0.56	1
A10_PHAGE_COMPLETE_CIR-CU-CL_30_1_113	APIS029	Thoeris	CLAN031	Thoeris	IMGVR_UViG_3300029822_000020|3300029822|Ga0134854_100060152	35.2	88	5.7e-10	59.7	0.56	1
A10_PHAGE_COMPLETE_CIR-CU-CL_30_1_113	AcrIIA7	CRISPR-Cas			IMGVR_UViG_3300007498_000248|3300007498|Ga0104980_10027971	35.1	94	2.2e-09	57.8	0.613333	0.566265
A10_PHAGE_COMPLETE_CIR-CU-CL_30_1_113	AcrIIA7	CRISPR-Cas			IMGVR_UViG_3300008728_000102|3300008728|Ga0115675_10056413	35.1	94	2.2e-09	57.8	0.613333	0.566265
A10_PHAGE_COMPLETE_CIR-CU-CL_30_1_113	AcrIIA7	CRISPR-Cas			IMGVR_UViG_3300035208_002726|3300035208|Ga0376279_0002426_16559_16843	35.1	94	8.2e-09	55.8	0.56	1
A10_PHAGE_COMPLETE_CIR-CU-CL_30_1_113	AcrIIA7	CRISPR-Cas			IMGVR_UViG_3300045988_058721|3300045988|Ga0495776_180070_37134_37634	35.1	94	2.2e-09	57.8	0.613333	0.566265
A10_PHAGE_COMPLETE_CIR-CU-CL_30_1_113	AcrIIA7	CRISPR-Cas			IMGVR_UViG_3300045988_058748|3300045988|Ga0495776_184933_37134_37634	35.1	94	2.2e-09	57.8	0.613333	0.566265
A10_PHAGE_COMPLETE_CIR-CU-CL_30_1_113	AcrIIA7	CRISPR-Cas			IMGVR_UViG_3300045988_060040|3300045988|Ga0495776_181451_37113_37613	35.1	94	2.2e-09	57.8	0.613333	0.566265
A10_PHAGE_COMPLETE_CIR-CU-CL_30_1_113	AcrIIA7	CRISPR-Cas			IMGVR_UViG_3300045988_073770|3300045988|Ga0495776_163518_9239_9739	35.1	94	2.2e-09	57.8	0.613333	0.566265
A10_PHAGE_COMPLETE_CIR-CU-CL_30_1_113	AcrIIA7	CRISPR-Cas			IMGVR_UViG_3300045988_075753|3300045988|Ga0495776_096942_10175_10645	35.1	94	2.2e-09	57.8	0.613333	0.602564
A10_PHAGE_COMPLETE_CIR-CU-CL_30_1_113	AcrIIA7	CRISPR-Cas			IMGVR_UViG_7000000231_000032|7000000231|SRS014613_WUGC_scaffold_20261__gene_49693	35.1	94	2.2e-09	57.8	0.613333	0.566265
A10_PHAGE_COMPLETE_CIR-CU-CL_30_1_113	AcrIIA7	CRISPR-Cas			MGV-GENOME-0300318_56	35.1	94	2.2e-09	57.8	0.613333	0.566265
A10_PHAGE_COMPLETE_CIR-CU-CL_30_1_113	AcrIIA7	CRISPR-Cas			MGV-GENOME-0303663_15	35.1	94	2.2e-09	57.8	0.613333	0.566265
A10_PHAGE_COMPLETE_CIR-CU-CL_30_1_113	AcrIIA7	CRISPR-Cas			MGV-GENOME-0306301_56	35.1	94	2.2e-09	57.8	0.613333	0.566265
A10_PHAGE_COMPLETE_CIR-CU-CL_30_1_113	AcrIIA7	CRISPR-Cas			MGV-GENOME-0337703_57	35.1	94	2.2e-09	57.8	0.613333	0.566265
A10_PHAGE_COMPLETE_CIR-CU-CL_30_1_113	AcrIIA7	CRISPR-Cas			MGV-GENOME-0342031_13	35.1	94	2.2e-09	57.8	0.613333	0.566265
A10_PHAGE_COMPLETE_CIR-CU-CL_30_1_113	AcrIIA7	CRISPR-Cas			uvig_539465_14	35.1	94	2.2e-09	57.8	0.613333	0.566265
A10_PHAGE_COMPLETE_CIR-CU-CL_30_1_113	APIS029	Thoeris	CLAN031	Thoeris	MGV-GENOME-0253149_28	35.1	97	5.7e-10	59.7	0.56	0.978723
A10_PHAGE_COMPLETE_CIR-CU-CL_30_1_113	APIS029	Thoeris	CLAN031	Thoeris	uvig_77713_15	35.1	97	5.7e-10	59.7	0.56	0.989247
A10_PHAGE_COMPLETE_CIR-CU-CL_30_1_113	APIS029	Thoeris	CLAN031	Thoeris	IMGVR_UViG_2660238302_000002|2660238302|2661840062	34.9	86	1.5e-10	61.6	0.56	0.819048
A10_PHAGE_COMPLETE_CIR-CU-CL_30_1_113	APIS029	Thoeris	CLAN031	Thoeris	IMGVR_UViG_2878854494_000003|2878854494|2878854985	34.9	86	1.1e-10	62	0.56	1
A10_PHAGE_COMPLETE_CIR-CU-CL_30_1_113	AcrIIA7	CRISPR-Cas			IMGVR_UViG_3300033148_000652|3300033148|Ga0366832_10772785	34.8	92	1.8e-08	54.7	0.553333	1
A10_PHAGE_COMPLETE_CIR-CU-CL_30_1_113	AcrIIA7	CRISPR-Cas			IMGVR_UViG_3300034012_000228|3300034012|Ga0334986_0007658_1074_1364	34.8	92	2e-10	61.2	0.56	0.958333
A10_PHAGE_COMPLETE_CIR-CU-CL_30_1_113	AcrIIA7	CRISPR-Cas			IMGVR_UViG_3300034107_000038|3300034107|Ga0335037_0006179_2373_2663	34.8	92	2e-10	61.2	0.56	0.958333
A10_PHAGE_COMPLETE_CIR-CU-CL_30_1_113	AcrIIA7	CRISPR-Cas			IMGVR_UViG_3300042509_000884|3300042509|Ga0453196_0001494_17104_17394	34.8	92	2e-10	61.2	0.56	0.958333
A10_PHAGE_COMPLETE_CIR-CU-CL_30_1_113	AcrIIA7	CRISPR-Cas			IMGVR_UViG_3300044911_000750|3300044911|Ga0453728_0000653_6001_6291	34.8	92	2e-10	61.2	0.56	0.958333
A10_PHAGE_COMPLETE_CIR-CU-CL_30_1_113	AcrIIA7	CRISPR-Cas			IMGVR_UViG_3300033120_000946|3300033120|Ga0364481_103662	34.7	190	6.5e-22	99.4	0.986667	1
A10_PHAGE_COMPLETE_CIR-CU-CL_30_1_113	AcrIIA7	CRISPR-Cas			IMGVR_UViG_3300037418_004174|3300037418|Ga0395900_0000476_40112_40693	34.7	193	4e-24	106.7	0.993333	1
A10_PHAGE_COMPLETE_CIR-CU-CL_30_1_113	AcrIIA7	CRISPR-Cas			IMGVR_UViG_3300038335_000052|3300038335|Ga0246096_01768_112_432	34.7	98	3.4e-07	50.4	0.593333	0.90566
A10_PHAGE_COMPLETE_CIR-CU-CL_30_1_113	AcrIIA7	CRISPR-Cas			IMGVR_UViG_3300037453_000538|3300037453|Ga0394155_0000179_14532_14936	34.6	104	3.4e-07	50.4	0.56	0.768657
A10_PHAGE_COMPLETE_CIR-CU-CL_30_1_113	AcrIIA7	CRISPR-Cas			IMGVR_UViG_3300031993_000105|3300031993|Ga0310696_1000061140	34.5	142	1.2e-12	68.6	0.8	0.787879
A10_PHAGE_COMPLETE_CIR-CU-CL_30_1_113	AcrIIA7	CRISPR-Cas			IMGVR_UViG_2563366723_000001|2563366723|2563793062	34.4	90	2.5e-10	60.8	0.56	0.491713
A10_PHAGE_COMPLETE_CIR-CU-CL_30_1_113	AcrIIA7	CRISPR-Cas			IMGVR_UViG_2731957640_000001|2731957640|2732539564	34.4	90	2.5e-10	60.8	0.56	0.491713
A10_PHAGE_COMPLETE_CIR-CU-CL_30_1_113	AcrIIA7	CRISPR-Cas			IMGVR_UViG_2850023359_000001|2850023359|2850024183	34.4	90	2.5e-10	60.8	0.56	0.491713
A10_PHAGE_COMPLETE_CIR-CU-CL_30_1_113	AcrIIA7	CRISPR-Cas			WP_159298662.1	34.1	91	4.8e-09	56.6	0.56	1
A10_PHAGE_COMPLETE_CIR-CU-CL_30_1_113	AcrIIA7	CRISPR-Cas			IMGVR_UViG_3300027904_000465|3300027904|Ga0209737_100327642	34	106	3e-11	63.9	0.666667	0.615854
A10_PHAGE_COMPLETE_CIR-CU-CL_30_1_113	AcrIIA7	CRISPR-Cas			IMGVR_UViG_3300028914_000359|3300028914|Ga0265300_1000129613	33.7	101	3.7e-09	57	0.566667	0.588957
A10_PHAGE_COMPLETE_CIR-CU-CL_30_1_113	AcrIIA7	CRISPR-Cas			IMGVR_UViG_3300031998_000175|3300031998|Ga0310786_1000092614	33.7	101	3.7e-09	57	0.566667	0.588957
A10_PHAGE_COMPLETE_CIR-CU-CL_30_1_113	AcrIIA7	CRISPR-Cas			IMGVR_UViG_3300042565_001877|3300042565|Ga0453076_0000303_1968_2471	33.7	104	1.3e-09	58.5	0.64	0.622754
A10_PHAGE_COMPLETE_CIR-CU-CL_30_1_113	AcrIIA7	CRISPR-Cas			IMGVR_UViG_3300044678_001403|3300044678|Ga0453933_0000223_15567_16070	33.7	104	1.3e-09	58.5	0.64	0.622754
A10_PHAGE_COMPLETE_CIR-CU-CL_30_1_113	AcrIIA7	CRISPR-Cas			IMGVR_UViG_3300044695_003674|3300044695|Ga0453119_0000475_14233_14736	33.7	104	1.3e-09	58.5	0.64	0.622754
A10_PHAGE_COMPLETE_CIR-CU-CL_30_1_113	AcrIIA7	CRISPR-Cas			IMGVR_UViG_3300045988_181894|3300045988|Ga0495776_122424_56636_57028	33.7	104	1.7e-09	58.2	0.56	0.738462
A10_PHAGE_COMPLETE_CIR-CU-CL_30_1_113	AcrIIA7	CRISPR-Cas			IMGVR_UViG_3300045988_182388|3300045988|Ga0495776_119721_28579_28908	33.7	104	1.7e-09	58.2	0.56	0.880734
A10_PHAGE_COMPLETE_CIR-CU-CL_30_1_113	AcrIIA7	CRISPR-Cas			IMGVR_UViG_3300045988_182901|3300045988|Ga0495776_001726_151684_152076	33.7	104	1.7e-09	58.2	0.56	0.738462
A10_PHAGE_COMPLETE_CIR-CU-CL_30_1_113	AcrIIA7	CRISPR-Cas			MGV-GENOME-0371813_56	33.7	104	1.7e-09	58.2	0.56	0.880734
A10_PHAGE_COMPLETE_CIR-CU-CL_30_1_113	AcrIIA7	CRISPR-Cas			MGV-GENOME-0377802_41	33.7	104	1.7e-09	58.2	0.56	0.880734
A10_PHAGE_COMPLETE_CIR-CU-CL_30_1_113	AcrIIA7	CRISPR-Cas			MGV-GENOME-0377828_156	33.7	104	1.7e-09	58.2	0.56	0.880734
A10_PHAGE_COMPLETE_CIR-CU-CL_30_1_113	AcrIIA7	CRISPR-Cas			IMGVR_UViG_3300003844_000001|3300003844|Ga0056914_1000018929	33.3	111	3.9e-11	63.5	0.66	0.614943
A10_PHAGE_COMPLETE_CIR-CU-CL_30_1_113	AcrIIA7	CRISPR-Cas			IMGVR_UViG_3300026516_000001|3300026516|Ga0209573_100066953	33.3	111	3.9e-11	63.5	0.66	0.614943
A10_PHAGE_COMPLETE_CIR-CU-CL_30_1_113	AcrIIA7	CRISPR-Cas			IMGVR_UViG_3300031485_000001|3300031485|Ga0325302_11421883	33.3	111	1.1e-08	55.5	0.646667	0.691824
A10_PHAGE_COMPLETE_CIR-CU-CL_30_1_113	AcrIIA7	CRISPR-Cas			IMGVR_UViG_3300033141_000350|3300033141|Ga0366833_10027722	33.3	105	3.3e-10	60.5	0.64	0.628743
A10_PHAGE_COMPLETE_CIR-CU-CL_30_1_113	AcrIIA7	CRISPR-Cas			IMGVR_UViG_3300033143_005799|3300033143|Ga0366829_100756537	33.3	99	6.7e-11	62.8	0.66	0.594937
A10_PHAGE_COMPLETE_CIR-CU-CL_30_1_113	AcrIIA7	CRISPR-Cas			IMGVR_UViG_3300046791_000470|3300046791|Ga0495500_0000034_68656_68958	33.3	93	3.4e-07	50.4	0.533333	0.92
A10_PHAGE_COMPLETE_CIR-CU-CL_30_1_113	AcrIIA7	CRISPR-Cas			IMGVR_UViG_3300010935_000101|3300010935|Ga0127392_100001353	33.1	124	5.7e-10	59.7	0.693333	0.709091
A10_PHAGE_COMPLETE_CIR-CU-CL_30_1_113	AcrIIA7	CRISPR-Cas			IMGVR_UViG_3300001598_000340|3300001598|EMG_1000658920	33	97	1.1e-08	55.5	0.56	0.989247
A10_PHAGE_COMPLETE_CIR-CU-CL_30_1_113	AcrIIA7	CRISPR-Cas			IMGVR_UViG_3300029288_000610|3300029288|Ga0265297_1000354129	33	94	1.4e-08	55.1	0.566667	0.666667
A10_PHAGE_COMPLETE_CIR-CU-CL_30_1_113	AcrIIA7	CRISPR-Cas			IMGVR_UViG_3300045988_181188|3300045988|Ga0495776_101671_110451_110843	33	109	7.4e-10	59.3	0.593333	0.776923
A10_PHAGE_COMPLETE_CIR-CU-CL_30_1_113	AcrIIA7	CRISPR-Cas			IMGVR_UViG_3300045988_181532|3300045988|Ga0495776_101672_110452_110844	33	109	7.4e-10	59.3	0.593333	0.776923
A10_PHAGE_COMPLETE_CIR-CU-CL_30_1_113	AcrIIA7	CRISPR-Cas			IMGVR_UViG_3300045988_181878|3300045988|Ga0495776_001653_85780_86109	33	109	7.4e-10	59.3	0.593333	0.926606
A10_PHAGE_COMPLETE_CIR-CU-CL_30_1_113	AcrIIA7	CRISPR-Cas			IMGVR_UViG_3300045988_182184|3300045988|Ga0495776_001903_27286_27615	33	109	7.4e-10	59.3	0.593333	0.926606
A10_PHAGE_COMPLETE_CIR-CU-CL_30_1_113	AcrIIA7	CRISPR-Cas			MGV-GENOME-0377380_129	33	109	7.4e-10	59.3	0.593333	0.926606
A10_PHAGE_COMPLETE_CIR-CU-CL_30_1_113	AcrIIA7	CRISPR-Cas			MGV-GENOME-0377381_129	33	109	7.4e-10	59.3	0.593333	0.926606
A10_PHAGE_COMPLETE_CIR-CU-CL_30_1_113	AcrIIA7	CRISPR-Cas			MGV-GENOME-0377462_36	33	109	7.4e-10	59.3	0.593333	0.926606
A10_PHAGE_COMPLETE_CIR-CU-CL_30_1_113	AcrIIA7	CRISPR-Cas			MGV-GENOME-0377511_93	33	109	7.4e-10	59.3	0.593333	0.926606
A10_PHAGE_COMPLETE_CIR-CU-CL_30_1_113	AcrIIA7	CRISPR-Cas			IMGVR_UViG_3300048549_001014|3300048549|Ga0494207_0000288_4355_4624	32.9	85	4.5e-07	50.1	0.533333	0.932584
A10_PHAGE_COMPLETE_CIR-CU-CL_30_1_113	AcrIIA7	CRISPR-Cas			IMGVR_UViG_3300045411_000126|3300045411|Ga0438317_0006847_4732_5277	32.8	177	8.7e-19	89	0.973333	0.972376
A10_PHAGE_COMPLETE_CIR-CU-CL_30_1_113	AcrIIA7	CRISPR-Cas			IMGVR_UViG_3300031867_001783|3300031867|Ga0326511_1000640510	32.7	101	9.1e-08	52.4	0.56	0.958333
A10_PHAGE_COMPLETE_CIR-CU-CL_30_1_113	AcrIIA7	CRISPR-Cas			IMGVR_UViG_3300032030_000073|3300032030|Ga0310697_1000032076	32.7	153	1.6e-12	68.2	0.92	0.915152
A10_PHAGE_COMPLETE_CIR-CU-CL_30_1_113	AcrIIA7	Thoeris	CLAN031	Thoeris	IMGVR_UViG_3300031867_001783|3300031867|Ga0326511_1000640510	32.7	101	9.1e-08	52.4	0.56	0.958333
A10_PHAGE_COMPLETE_CIR-CU-CL_30_1_113	APIS029	CRISPR-Cas			IMGVR_UViG_3300031867_001783|3300031867|Ga0326511_1000640510	32.7	101	9.1e-08	52.4	0.56	0.958333
A10_PHAGE_COMPLETE_CIR-CU-CL_30_1_113	APIS029	Thoeris	CLAN031	Thoeris	IMGVR_UViG_3300031867_001783|3300031867|Ga0326511_1000640510	32.7	101	9.1e-08	52.4	0.56	0.958333
A10_PHAGE_COMPLETE_CIR-CU-CL_30_1_113	AcrIIA7	CRISPR-Cas			IMGVR_UViG_2706795377_000001|2706795377|2708655017	32.6	86	1.2e-07	52	0.553333	0.988506
A10_PHAGE_COMPLETE_CIR-CU-CL_30_1_113	AcrIIA7	CRISPR-Cas			IMGVR_UViG_2876070276_000002|2876070276|2876075251	32.6	138	4.8e-09	56.6	0.786667	0.787879
A10_PHAGE_COMPLETE_CIR-CU-CL_30_1_113	AcrIIA7	CRISPR-Cas			ivig_2355_6	32.6	138	4.8e-09	56.6	0.786667	0.787879
A10_PHAGE_COMPLETE_CIR-CU-CL_30_1_113	AcrIIA7	CRISPR-Cas			KT151959_00105	32.6	86	1.2e-07	52	0.553333	0.988506
A10_PHAGE_COMPLETE_CIR-CU-CL_30_1_113	AcrIIA7	CRISPR-Cas			YP_009194160.1	32.6	86	1.2e-07	52	0.553333	0.988506
A10_PHAGE_COMPLETE_CIR-CU-CL_30_1_113	AcrIIA7	CRISPR-Cas			IMGVR_UViG_3300033463_000149|3300033463|Ga0310690_100008725	32.5	114	1.3e-06	48.5	0.606667	0.670807
A10_PHAGE_COMPLETE_CIR-CU-CL_30_1_113	AcrIIA7	CRISPR-Cas			IMGVR_UViG_3300037400_004252|3300037400|Ga0392372_0000180_11716_12072	32.5	114	1e-06	48.9	0.606667	0.915254
A10_PHAGE_COMPLETE_CIR-CU-CL_30_1_113	AcrIIA7	CRISPR-Cas			IMGVR_UViG_3300002127_000023|3300002127|JGI20164J26629_100017541	32.3	99	4.1e-08	53.5	0.6	0.99
A10_PHAGE_COMPLETE_CIR-CU-CL_30_1_113	AcrIIA7	CRISPR-Cas			IMGVR_UViG_3300027891_000154|3300027891|Ga0209628_100425274	32.3	99	4.1e-08	53.5	0.6	0.99
A10_PHAGE_COMPLETE_CIR-CU-CL_30_1_113	AcrIIA7	CRISPR-Cas			IMGVR_UViG_3300027904_000731|3300027904|Ga0209737_1000018834	32.3	99	4.1e-08	53.5	0.6	0.99
A10_PHAGE_COMPLETE_CIR-CU-CL_30_1_113	AcrIIA7	CRISPR-Cas			IMGVR_UViG_3300029996_000255|3300029996|Ga0245029_100062221	32.3	96	5.3e-08	53.1	0.56	0.989691
A10_PHAGE_COMPLETE_CIR-CU-CL_30_1_113	AcrIIA7	CRISPR-Cas			uvig_247509_117	32.3	96	5.3e-08	53.1	0.56	0.989691
A10_PHAGE_COMPLETE_CIR-CU-CL_30_1_113	AcrIIA7	CRISPR-Cas			uvig_533354_16	32.3	99	2.8e-09	57.4	0.653333	0.62585
A10_PHAGE_COMPLETE_CIR-CU-CL_30_1_113	AcrIIA7	CRISPR-Cas			IMGVR_UViG_3300038828_000071|3300038828|Ga0238661_000110_57585_57938	32.2	118	4.5e-07	50.1	0.58	0.991453
A10_PHAGE_COMPLETE_CIR-CU-CL_30_1_113	AcrIIA7	CRISPR-Cas			IMGVR_UViG_3300038470_000064|3300038470|Ga0436467_0003509_14374_14862	32.1	109	9.7e-10	58.9	0.666667	0.611111
A10_PHAGE_COMPLETE_CIR-CU-CL_30_1_113	AcrIIA7	CRISPR-Cas			IMGVR_UViG_3300045988_180451|3300045988|Ga0495776_001747_12306_12635	32.1	109	1.3e-09	58.5	0.593333	0.926606
A10_PHAGE_COMPLETE_CIR-CU-CL_30_1_113	AcrIIA7	CRISPR-Cas			IMGVR_UViG_3300045988_181075|3300045988|Ga0495776_101606_109728_110057	32.1	109	1.3e-09	58.5	0.593333	0.926606
A10_PHAGE_COMPLETE_CIR-CU-CL_30_1_113	AcrIIA7	CRISPR-Cas			IMGVR_UViG_3300045988_181110|3300045988|Ga0495776_014982_144534_144914	32.1	109	3.7e-09	57	0.593333	0.801587
A10_PHAGE_COMPLETE_CIR-CU-CL_30_1_113	AcrIIA7	CRISPR-Cas			IMGVR_UViG_3300045988_181778|3300045988|Ga0495776_014983_114164_114481	32.1	109	3.7e-09	57	0.593333	0.961905
A10_PHAGE_COMPLETE_CIR-CU-CL_30_1_113	AcrIIA7	CRISPR-Cas			MGV-GENOME-0377245_129	32.1	109	1.3e-09	58.5	0.593333	0.926606
A10_PHAGE_COMPLETE_CIR-CU-CL_30_1_113	AcrIIA7	CRISPR-Cas			MGV-GENOME-0377867_10	32.1	109	1.3e-09	58.5	0.593333	0.926606
A10_PHAGE_COMPLETE_CIR-CU-CL_30_1_113	AcrIIA7	CRISPR-Cas			MGV-GENOME-0377923_155	32.1	109	3.7e-09	57	0.593333	0.961905
A10_PHAGE_COMPLETE_CIR-CU-CL_30_1_113	AcrIIA7	CRISPR-Cas			MGV-GENOME-0377924_139	32.1	109	3.7e-09	57	0.593333	0.961905
A10_PHAGE_COMPLETE_CIR-CU-CL_30_1_113	AcrIIA7		CLAN031	Thoeris	IMGVR_UViG_3300044630_002347|3300044630|Ga0453703_0013641_4573_5067	32	100	5.7e-10	59.7	0.626667	0.603659
A10_PHAGE_COMPLETE_CIR-CU-CL_30_1_113	AcrIIA7	CRISPR-Cas			IMGVR_UViG_3300020045_001253|3300020045|Ga0206662_100215511	32	100	9.7e-10	58.9	0.58	0.980392
A10_PHAGE_COMPLETE_CIR-CU-CL_30_1_113	AcrIIA7	CRISPR-Cas			IMGVR_UViG_3300026522_000021|3300026522|Ga0256406_100010758	32	103	6.3e-09	56.2	0.66	0.553763
A10_PHAGE_COMPLETE_CIR-CU-CL_30_1_113	AcrIIA7	CRISPR-Cas			IMGVR_UViG_3300029826_000052|3300029826|Ga0134619_10010264	32	100	3.7e-09	57	0.56	0.915094
A10_PHAGE_COMPLETE_CIR-CU-CL_30_1_113	AcrIIA7	CRISPR-Cas			IMGVR_UViG_3300038309_000075|3300038309|Ga0134588_000058_34138_34458	32	100	3.7e-09	57	0.56	0.915094
A10_PHAGE_COMPLETE_CIR-CU-CL_30_1_113	AcrIIA7	CRISPR-Cas			IMGVR_UViG_3300044627_004075|3300044627|Ga0453694_0020710_1611_1868	32	97	2.4e-08	54.3	0.593333	0.988235
A10_PHAGE_COMPLETE_CIR-CU-CL_30_1_113	AcrIIA7	CRISPR-Cas			IMGVR_UViG_3300044630_002347|3300044630|Ga0453703_0013641_4573_5067	32	100	5.7e-10	59.7	0.626667	0.603659
A10_PHAGE_COMPLETE_CIR-CU-CL_30_1_113	APIS079		CLAN031	Thoeris	IMGVR_UViG_3300044630_002347|3300044630|Ga0453703_0013641_4573_5067	32	100	5.7e-10	59.7	0.626667	0.603659
A10_PHAGE_COMPLETE_CIR-CU-CL_30_1_113	APIS079	CRISPR-Cas			IMGVR_UViG_3300044630_002347|3300044630|Ga0453703_0013641_4573_5067	32	100	5.7e-10	59.7	0.626667	0.603659
A10_PHAGE_COMPLETE_CIR-CU-CL_30_1_113	AcrIIA7	CRISPR-Cas			IMGVR_UViG_3300017524_000111|3300017524|Ga0187330_10000572	31.9	116	2.8e-09	57.4	0.66	0.80292
A10_PHAGE_COMPLETE_CIR-CU-CL_30_1_113	AcrIIA7	CRISPR-Cas			IMGVR_UViG_3300023103_000066|3300023103|Ga0247739_100000664	31.9	94	1e-06	48.9	0.553333	0.949495
A10_PHAGE_COMPLETE_CIR-CU-CL_30_1_113	AcrIIA7	CRISPR-Cas			IMGVR_UViG_3300028864_000124|3300028864|Ga0302215_1000117321	31.9	113	2e-07	51.2	0.56	1
A10_PHAGE_COMPLETE_CIR-CU-CL_30_1_113	AcrIIA7	CRISPR-Cas			IMGVR_UViG_3300030002_000054|3300030002|Ga0311350_1000049535	31.9	113	2e-07	51.2	0.56	1
A10_PHAGE_COMPLETE_CIR-CU-CL_30_1_113	AcrIIA7	CRISPR-Cas			IMGVR_UViG_3300030294_000108|3300030294|Ga0311349_100005184	31.9	113	2e-07	51.2	0.56	1
A10_PHAGE_COMPLETE_CIR-CU-CL_30_1_113	AcrIIA7	CRISPR-Cas			IMGVR_UViG_3300031521_000313|3300031521|Ga0311364_1000181011	31.9	113	2e-07	51.2	0.56	1
A10_PHAGE_COMPLETE_CIR-CU-CL_30_1_113	AcrIIA7	CRISPR-Cas			IMGVR_UViG_3300031722_000067|3300031722|Ga0311351_1000038340	31.9	113	2e-07	51.2	0.56	1
A10_PHAGE_COMPLETE_CIR-CU-CL_30_1_113	AcrIIA7	CRISPR-Cas			uvig_299748_14	31.9	94	1.4e-08	55.1	0.613333	0.566265
A10_PHAGE_COMPLETE_CIR-CU-CL_30_1_113	AcrIIA7	CRISPR-Cas			uvig_304415_11	31.9	94	1.4e-08	55.1	0.613333	0.566265
A10_PHAGE_COMPLETE_CIR-CU-CL_30_1_113	AcrIIA7	CRISPR-Cas			IMGVR_UViG_3300009685_000172|3300009685|Ga0116142_100081446	31.8	88	1.8e-08	54.7	0.56	1
A10_PHAGE_COMPLETE_CIR-CU-CL_30_1_113	AcrIIA7	CRISPR-Cas			IMGVR_UViG_3300009690_000109|3300009690|Ga0116143_1000311432	31.8	88	1.8e-08	54.7	0.56	1
A10_PHAGE_COMPLETE_CIR-CU-CL_30_1_113	AcrIIA7	CRISPR-Cas			IMGVR_UViG_3300010356_000235|3300010356|Ga0116237_1000687733	31.8	88	1.8e-08	54.7	0.56	1
A10_PHAGE_COMPLETE_CIR-CU-CL_30_1_113	AcrIIA7	CRISPR-Cas			IMGVR_UViG_3300006192_000075|3300006192|Ga0075011_100007428	31.7	82	3.8e-06	47	0.52	0.80198
A10_PHAGE_COMPLETE_CIR-CU-CL_30_1_113	AcrIIA7	CRISPR-Cas			IMGVR_UViG_3300018405_000694|3300018405|Ga0194138_1000023722	31.7	82	3.8e-06	47	0.52	0.80198
A10_PHAGE_COMPLETE_CIR-CU-CL_30_1_113	AcrIIA7	CRISPR-Cas			IMGVR_UViG_3300018411_000654|3300018411|Ga0194137_1000035321	31.7	82	3.8e-06	47	0.52	0.80198
A10_PHAGE_COMPLETE_CIR-CU-CL_30_1_113	AcrIIA7	CRISPR-Cas			IMGVR_UViG_3300018412_000020|3300018412|Ga0194136_100009744	31.7	82	3.8e-06	47	0.52	0.80198
A10_PHAGE_COMPLETE_CIR-CU-CL_30_1_113	AcrIIA7	CRISPR-Cas			IMGVR_UViG_3300031993_000074|3300031993|Ga0310696_1000046051	31.4	137	2.3e-11	64.3	0.766667	0.835616
A10_PHAGE_COMPLETE_CIR-CU-CL_30_1_113	AcrIIA7	CRISPR-Cas			IMGVR_UViG_3300043803_001168|3300043803|Ga0453732_0010025_9580_9930	31.4	105	5.7e-10	59.7	0.566667	0.836207
A10_PHAGE_COMPLETE_CIR-CU-CL_30_1_113	AcrIIA7	CRISPR-Cas			IMGVR_UViG_3300044608_001664|3300044608|Ga0453734_0000185_57702_58052	31.4	105	5.7e-10	59.7	0.566667	0.836207
A10_PHAGE_COMPLETE_CIR-CU-CL_30_1_113	AcrIIA7	CRISPR-Cas			IMGVR_UViG_3300044615_001108|3300044615|Ga0453755_0002075_5907_6257	31.4	105	5.7e-10	59.7	0.566667	0.836207
A10_PHAGE_COMPLETE_CIR-CU-CL_30_1_113	AcrIIA7	CRISPR-Cas			IMGVR_UViG_3300044636_000627|3300044636|Ga0453707_0000127_11876_12226	31.4	105	5.7e-10	59.7	0.566667	0.836207
A10_PHAGE_COMPLETE_CIR-CU-CL_30_1_113	AcrIIA7	CRISPR-Cas			uvig_389387_30	31.3	99	1e-06	48.9	0.56	0.99
A10_PHAGE_COMPLETE_CIR-CU-CL_30_1_113	AcrIIA7	CRISPR-Cas			IMGVR_UViG_3300018411_000735|3300018411|Ga0194137_100149723	31.1	103	3.1e-08	53.9	0.573333	0.971698
A10_PHAGE_COMPLETE_CIR-CU-CL_30_1_113	AcrIIA7	CRISPR-Cas			IMGVR_UViG_3300020048_000736|3300020048|Ga0207193_100539627	31.1	106	1.7e-06	48.1	0.56	0.972222
A10_PHAGE_COMPLETE_CIR-CU-CL_30_1_113	AcrIIA7	CRISPR-Cas			IMGVR_UViG_3300038828_000048|3300038828|Ga0238661_000045_2877_3146	31.1	90	1.8e-08	54.7	0.56	0.977528
A10_PHAGE_COMPLETE_CIR-CU-CL_30_1_113	APIS029	Thoeris	CLAN031	Thoeris	IMGVR_UViG_2630968482_000001|2630968482|2631978536	31.1	90	6.5e-06	46.2	0.56	0.934066
A10_PHAGE_COMPLETE_CIR-CU-CL_30_1_113	AcrIIA7	CRISPR-Cas			IMGVR_UViG_3300020047_007989|3300020047|Ga0206650_100006714	31	113	3.7e-09	57	0.64	0.540816
A10_PHAGE_COMPLETE_CIR-CU-CL_30_1_113	AcrIIA7	CRISPR-Cas			IMGVR_UViG_3300020577_000799|3300020577|Ga0212215_1000183619	30.8	169	2.1e-12	67.8	0.96	0.928144
A10_PHAGE_COMPLETE_CIR-CU-CL_30_1_113	AcrIIA7	CRISPR-Cas			IMGVR_UViG_3300033065_000232|3300033065|Ga0364479_1134619	30.8	169	2.1e-12	67.8	0.96	0.928144
A10_PHAGE_COMPLETE_CIR-CU-CL_30_1_113	AcrIIA7	CRISPR-Cas			IMGVR_UViG_3300033067_000116|3300033067|Ga0364483_1000719	30.8	169	2.1e-12	67.8	0.96	0.928144
A10_PHAGE_COMPLETE_CIR-CU-CL_30_1_113	AcrIIA7	CRISPR-Cas			WP_217011762.1	30.7	88	5.9e-07	49.7	0.553333	0.956522
A10_PHAGE_COMPLETE_CIR-CU-CL_30_1_113	AcrIIA7	CRISPR-Cas			IMGVR_UViG_3300005512_001773|3300005512|Ga0074648_10107012	30.6	108	3.7e-09	57	0.646667	0.631579
A10_PHAGE_COMPLETE_CIR-CU-CL_30_1_113	AcrIIA7	CRISPR-Cas			IMGVR_UViG_3300005611_000258|3300005611|Ga0074647_100055133	30.6	108	3.7e-09	57	0.646667	0.613636
A10_PHAGE_COMPLETE_CIR-CU-CL_30_1_113	AcrIIA7	CRISPR-Cas			IMGVR_UViG_3300028864_000109|3300028864|Ga0302215_1000091817	30.6	111	1.2e-07	52	0.56	0.880952
A10_PHAGE_COMPLETE_CIR-CU-CL_30_1_113	AcrIIA7	CRISPR-Cas			IMGVR_UViG_3300029923_000310|3300029923|Ga0311347_100085227	30.6	111	1.2e-07	52	0.56	0.880952
A10_PHAGE_COMPLETE_CIR-CU-CL_30_1_113	AcrIIA7	CRISPR-Cas			IMGVR_UViG_3300029995_000105|3300029995|Ga0302210_100025132	30.6	111	1.2e-07	52	0.56	0.880952
A10_PHAGE_COMPLETE_CIR-CU-CL_30_1_113	AcrIIA7	CRISPR-Cas			IMGVR_UViG_3300030943_000616|3300030943|Ga0311366_100052668	30.6	111	1.2e-07	52	0.56	0.880952
A10_PHAGE_COMPLETE_CIR-CU-CL_30_1_113	AcrIIA7	CRISPR-Cas			IMGVR_UViG_3300034179_000019|3300034179|Ga0374193_086706_8686_9168	30.6	160	4.6e-12	66.6	0.94	0.95
A10_PHAGE_COMPLETE_CIR-CU-CL_30_1_113	AcrIIA7	CRISPR-Cas			WP_266364217.1	30.6	98	2.2e-06	47.8	0.566667	0.970297
A10_PHAGE_COMPLETE_CIR-CU-CL_30_1_113	AcrIIA7	CRISPR-Cas			IMGVR_UViG_3300020047_002346|3300020047|Ga0206650_100048027	30.5	141	4.8e-09	56.6	0.846667	0.836478
A10_PHAGE_COMPLETE_CIR-CU-CL_30_1_113	AcrIIA7	CRISPR-Cas			IMGVR_UViG_3300037400_004179|3300037400|Ga0392372_0000130_32735_33232	30.2	162	2.1e-12	67.8	0.92	0.915152
A10_PHAGE_COMPLETE_CIR-CU-CL_30_1_113	AcrIIA7	CRISPR-Cas			IMGVR_UViG_3300030002_000175|3300030002|Ga0311350_1000281723	30.1	113	3.4e-07	50.4	0.56	1
A10_PHAGE_COMPLETE_CIR-CU-CL_30_1_113	AcrIIA7	CRISPR-Cas			IMGVR_UViG_3300028048_000166|3300028048|Ga0256405_100017816	30	100	5e-06	46.6	0.553333	0.636943
A10_PHAGE_COMPLETE_CIR-CU-CL_30_1_113	AcrIIA7	CRISPR-Cas			IMGVR_UViG_3300028558_000040|3300028558|Ga0265326_1000009526	29.8	114	6.9e-08	52.8	0.56	0.973913
A10_PHAGE_COMPLETE_CIR-CU-CL_30_1_113	AcrIIA7	CRISPR-Cas			IMGVR_UViG_3300028563_000031|3300028563|Ga0265319_100019943	29.8	114	6.9e-08	52.8	0.56	0.973913
A10_PHAGE_COMPLETE_CIR-CU-CL_30_1_113	AcrIIA7	CRISPR-Cas			IMGVR_UViG_3300047548_000517|3300047548|Ga0485233_000615_14099_14395	29.8	94	4.8e-09	56.6	0.56	0.959184
A10_PHAGE_COMPLETE_CIR-CU-CL_30_1_113	AcrIIA7	CRISPR-Cas			IMGVR_UViG_3300039323_000029|3300039323|Ga0169852_00307_25807_26322	29.4	85	5.9e-07	49.7	0.553333	0.497076
A10_PHAGE_COMPLETE_CIR-CU-CL_30_1_113	AcrIIA7	CRISPR-Cas			IMGVR_UViG_3300045988_041718|3300045988|Ga0495776_006283_14300_14815	29.4	85	5.9e-07	49.7	0.553333	0.497076
A10_PHAGE_COMPLETE_CIR-CU-CL_30_1_113	AcrIIA7	CRISPR-Cas			MGV-GENOME-0300644_25	29.4	85	5.9e-07	49.7	0.553333	0.497076
A10_PHAGE_COMPLETE_CIR-CU-CL_30_1_113	AcrIIA7	CRISPR-Cas			uvig_108725_3	29.4	85	5.9e-07	49.7	0.553333	0.497076
A10_PHAGE_COMPLETE_CIR-CU-CL_30_1_113	AcrIIA7	CRISPR-Cas			IMGVR_UViG_3300029821_000130|3300029821|Ga0246092_1000157139	29.2	113	6.5e-06	46.2	0.553333	0.956522
A10_PHAGE_COMPLETE_CIR-CU-CL_30_1_113	AcrIIA7	CRISPR-Cas			IMGVR_UViG_3300037067_008348|3300037067|Ga0378408_0012307_9317_9832	29.1	151	3.3e-10	60.5	0.82	0.859649
A10_PHAGE_COMPLETE_CIR-CU-CL_30_1_113	AcrIIA7	CRISPR-Cas			IMGVR_UViG_3300033068_000817|3300033068|Ga0364484_1030238	29	93	6.9e-08	52.8	0.553333	0.958763
A10_PHAGE_COMPLETE_CIR-CU-CL_30_1_113	AcrIIA7	CRISPR-Cas			IMGVR_UViG_3300014204_000647|3300014204|Ga0172381_1000160419	28.9	114	2.2e-06	47.8	0.56	0.973913
A10_PHAGE_COMPLETE_CIR-CU-CL_30_1_113	AcrIIA7	CRISPR-Cas			IMGVR_UViG_3300020043_002249|3300020043|Ga0206655_10006327	28.8	153	8.8e-11	62.4	0.953333	0.915584
A10_PHAGE_COMPLETE_CIR-CU-CL_30_1_113	AcrIIA7	CRISPR-Cas			IMGVR_UViG_3300028767_000031|3300028767|Ga0302288_100022843	28.7	115	5.9e-07	49.7	0.56	0.948718
A10_PHAGE_COMPLETE_CIR-CU-CL_30_1_113	AcrIIA7	CRISPR-Cas			IMGVR_UViG_3300028862_000035|3300028862|Ga0302296_100020910	28.7	115	5.9e-07	49.7	0.56	0.948718
A10_PHAGE_COMPLETE_CIR-CU-CL_30_1_113	AcrIIA7	CRISPR-Cas			IMGVR_UViG_3300029989_000037|3300029989|Ga0311365_1000036429	28.7	115	5.9e-07	49.7	0.56	0.948718
A10_PHAGE_COMPLETE_CIR-CU-CL_30_1_113	AcrIIA7	CRISPR-Cas			IMGVR_UViG_3300029998_000005|3300029998|Ga0302271_1000024334	28.7	115	5.9e-07	49.7	0.56	0.948718
A10_PHAGE_COMPLETE_CIR-CU-CL_30_1_113	AcrIIA7	CRISPR-Cas			IMGVR_UViG_3300030001_000036|3300030001|Ga0302272_100018538	28.7	115	5.9e-07	49.7	0.56	0.948718
A10_PHAGE_COMPLETE_CIR-CU-CL_30_1_113	AcrIIA7	CRISPR-Cas			IMGVR_UViG_3300030047_000028|3300030047|Ga0302286_1000018838	28.7	115	5.9e-07	49.7	0.56	0.948718
A10_PHAGE_COMPLETE_CIR-CU-CL_30_1_113	AcrIIA7	CRISPR-Cas			IMGVR_UViG_3300030339_000063|3300030339|Ga0311360_1000045134	28.7	115	5.9e-07	49.7	0.56	0.948718
A10_PHAGE_COMPLETE_CIR-CU-CL_30_1_113	AcrIIA7	CRISPR-Cas			IMGVR_UViG_3300030685_000147|3300030685|Ga0302285_1000132516	28.7	115	5.9e-07	49.7	0.56	0.948718
A10_PHAGE_COMPLETE_CIR-CU-CL_30_1_113	AcrIIA7	CRISPR-Cas			IMGVR_UViG_3300030943_000027|3300030943|Ga0311366_1000045928	28.7	115	5.9e-07	49.7	0.56	0.948718
A10_PHAGE_COMPLETE_CIR-CU-CL_30_1_113	AcrIIA7	CRISPR-Cas			IMGVR_UViG_3300031521_000092|3300031521|Ga0311364_1000053638	28.7	115	5.9e-07	49.7	0.56	0.948718
A10_PHAGE_COMPLETE_CIR-CU-CL_30_1_113	AcrIIA7	CRISPR-Cas			IMGVR_UViG_3300031918_000037|3300031918|Ga0311367_1000044110	28.7	115	5.9e-07	49.7	0.56	0.948718
A10_PHAGE_COMPLETE_CIR-CU-CL_30_1_113	AcrIIA7	CRISPR-Cas			IMGVR_UViG_3300008116_001258|3300008116|Ga0114350_10030346	28	107	1e-06	48.9	0.553333	0.955357
A10_PHAGE_COMPLETE_CIR-CU-CL_30_1_113	AcrIIA7	CRISPR-Cas			IMGVR_UViG_3300008120_000334|3300008120|Ga0114355_100068090	28	107	1e-06	48.9	0.553333	0.955357
A10_PHAGE_COMPLETE_CIR-CU-CL_30_1_113	AcrIIA7	CRISPR-Cas			IMGVR_UViG_3300030943_000259|3300030943|Ga0311366_100033907	27.9	136	5.3e-08	53.1	0.666667	0.801205
A10_PHAGE_COMPLETE_CIR-CU-CL_30_1_113	AcrIIA7	CRISPR-Cas			IMGVR_UViG_3300031722_000146|3300031722|Ga0311351_1000108829	27.9	136	5.3e-08	53.1	0.666667	0.801205
A10_PHAGE_COMPLETE_CIR-CU-CL_30_1_113	AcrIIA7	CRISPR-Cas			IMGVR_UViG_3300017613_002660|3300017613|Ga0186781_13168053	27.5	142	4.3e-10	60.1	0.846667	0.843373
A10_PHAGE_COMPLETE_CIR-CU-CL_30_1_113	AcrIIA7	CRISPR-Cas			IMGVR_UViG_3300037119_007296|3300037119|Ga0373486_0000032_39154_39561	27.5	91	7.7e-07	49.3	0.546667	0.562963
A10_PHAGE_COMPLETE_CIR-CU-CL_30_1_113	AcrIIA7	CRISPR-Cas			IMGVR_UViG_3300037454_000334|3300037454|Ga0394156_0000130_69628_70086	27.2	151	1.7e-06	48.1	0.88	0.967105
A10_PHAGE_COMPLETE_CIR-CU-CL_30_1_113	AcrIIA7	CRISPR-Cas			IMGVR_UViG_3300033148_004379|3300033148|Ga0366832_100278544	26.4	148	7.4e-10	59.3	0.933333	0.923077
A12_PHAGE_COMPLETE_CIR-CU-CL_32_1_153	APIS024	Thoeris	CLAN031	Thoeris	IMGVR_UViG_3300028886_001728|3300028886|Ga0256407_1000408932	55.2	29	4.5e-06	46.6	0.211679	0.180124
A12_PHAGE_COMPLETE_CIR-CU-CL_32_1_153	APIS070		CLAN031	Thoeris	IMGVR_UViG_651324002_000003|651324002|651579585	54.7	53	5.2e-10	59.7	0.372263	0.288043
A12_PHAGE_COMPLETE_CIR-CU-CL_32_1_153	AcrIIA7	CRISPR-Cas			IMGVR_UViG_3300032030_000015|3300032030|Ga0310697_1000006123	50.6	87	9.1e-15	75.5	0.547445	0.453125
A12_PHAGE_COMPLETE_CIR-CU-CL_32_1_153	AcrIIA7	CRISPR-Cas			IMGVR_UViG_3300037418_004174|3300037418|Ga0395900_0000476_40112_40693	50.6	77	1.4e-15	78.2	0.562044	0.398964
A12_PHAGE_COMPLETE_CIR-CU-CL_32_1_153	AcrIIA7	CRISPR-Cas			IMGVR_UViG_3300046002_005933|3300046002|Ga0485177_0000358_22455_23027	48.9	90	4.5e-14	73.2	0.547445	0.436842
A12_PHAGE_COMPLETE_CIR-CU-CL_32_1_153	AcrIIA7	CRISPR-Cas			IMGVR_UViG_3300045411_000126|3300045411|Ga0438317_0006847_4732_5277	44	84	2e-14	74.3	0.569343	0.464088
A12_PHAGE_COMPLETE_CIR-CU-CL_32_1_153	AcrIIA7	CRISPR-Cas			IMGVR_UViG_3300037296_000151|3300037296|Ga0400260_000268_56739_57302	43.8	80	1.8e-10	61.2	0.554745	0.427807
A12_PHAGE_COMPLETE_CIR-CU-CL_32_1_153	AcrIIA7	CRISPR-Cas			IMGVR_UViG_3300028887_000075|3300028887|Ga0265299_100000468	43.3	97	7.2e-12	65.9	0.613139	0.492147
A12_PHAGE_COMPLETE_CIR-CU-CL_32_1_153	AcrIIA7	CRISPR-Cas			IMGVR_UViG_3300031993_000029|3300031993|Ga0310696_10000157162	43.3	97	7.2e-12	65.9	0.613139	0.492147
A12_PHAGE_COMPLETE_CIR-CU-CL_32_1_153	AcrIIA7	CRISPR-Cas			IMGVR_UViG_3300031998_000041|3300031998|Ga0310786_10000225114	43.3	97	7.2e-12	65.9	0.613139	0.492147
A12_PHAGE_COMPLETE_CIR-CU-CL_32_1_153	AcrIIA7	CRISPR-Cas			IMGVR_UViG_2616644821_000001|2616644821|2616716224	41.7	84	4.7e-11	63.2	0.583942	0.446809
A12_PHAGE_COMPLETE_CIR-CU-CL_32_1_153	AcrIIA7	CRISPR-Cas			uvig_135694_54	41.4	87	7.2e-12	65.9	0.635036	0.442177
A12_PHAGE_COMPLETE_CIR-CU-CL_32_1_153	AcrIIA7	CRISPR-Cas			IMGVR_UViG_3300033120_000946|3300033120|Ga0364481_103662	39.8	83	1.1e-12	68.6	0.576642	0.448649
A12_PHAGE_COMPLETE_CIR-CU-CL_32_1_153	AcrIIA7	CRISPR-Cas			IMGVR_UViG_3300028595_000076|3300028595|Ga0272440_10016191	37.6	101	1.7e-08	54.7	0.635036	0.521053
A3_PHAGE_COMPLETE_CIR-CU-CL_34_1_172	AcrIIA7	CRISPR-Cas			IMGVR_UViG_3300038659_000032|3300038659|Ga0400665_002345_4619_4972	36.5	104	1.1e-11	64.7	0.979381	0.871795
A3_PHAGE_COMPLETE_CIR-CU-CL_34_1_172	AcrIIA7	CRISPR-Cas			IMGVR_UViG_3300012271_000038|3300012271|Ga0136555_100009727	35.6	104	1.9e-11	63.9	0.979381	0.871795
A3_PHAGE_COMPLETE_CIR-CU-CL_34_1_172	AcrIIA7	CRISPR-Cas			IMGVR_UViG_3300014723_000010|3300014723|Ga0169791_10008208	32.7	101	4.1e-09	56.2	0.969072	0.673333
A3_PHAGE_COMPLETE_CIR-CU-CL_34_1_172	AcrIIA7	CRISPR-Cas			IMGVR_UViG_3300033068_000822|3300033068|Ga0364484_107114	32.7	98	5.9e-08	52.4	0.979381	0.931373
A3_PHAGE_COMPLETE_CIR-CU-CL_34_1_172	AcrIIA7	CRISPR-Cas			IMGVR_UViG_3300045988_125929|3300045988|Ga0495776_163303_16311_16763	32.7	101	4.1e-09	56.2	0.969072	0.673333
A3_PHAGE_COMPLETE_CIR-CU-CL_34_1_172	AcrIIA7	CRISPR-Cas			IMGVR_UViG_3300045988_137237|3300045988|Ga0495776_168600_52100_52552	32.7	101	4.1e-09	56.2	0.969072	0.673333
A3_PHAGE_COMPLETE_CIR-CU-CL_34_1_172	AcrIIA7	CRISPR-Cas			MGV-GENOME-0346378_29	32.7	101	4.1e-09	56.2	0.969072	0.673333
A3_PHAGE_COMPLETE_CIR-CU-CL_34_1_172	AcrIIA7	CRISPR-Cas			MGV-GENOME-0374354_73	32.7	101	4.1e-09	56.2	0.969072	0.673333
A3_PHAGE_COMPLETE_CIR-CU-CL_34_1_172	AcrIIA7	CRISPR-Cas			uvig_118137_87	32.7	101	4.1e-09	56.2	0.969072	0.673333
A3_PHAGE_COMPLETE_CIR-CU-CL_34_1_172	AcrIIA7	CRISPR-Cas			IMGVR_UViG_3300004154_000026|3300004154|Ga0066603_1000043119	32.1	112	2.9e-07	50.1	0.979381	0.956522
A3_PHAGE_COMPLETE_CIR-CU-CL_34_1_172	AcrIIA7	CRISPR-Cas			IMGVR_UViG_3300004241_000043|3300004241|Ga0066604_100003968	32.1	112	2.9e-07	50.1	0.979381	0.956522
A3_PHAGE_COMPLETE_CIR-CU-CL_34_1_172	AcrIIA7	CRISPR-Cas			IMGVR_UViG_3300027719_000051|3300027719|Ga0209467_100169319	32.1	112	2.9e-07	50.1	0.979381	0.956522
A3_PHAGE_COMPLETE_CIR-CU-CL_34_1_172	AcrIIA7	CRISPR-Cas			IMGVR_UViG_3300027796_000005|3300027796|Ga0209373_1000084430	32.1	112	2.9e-07	50.1	0.979381	0.956522
A3_PHAGE_COMPLETE_CIR-CU-CL_34_1_172	AcrIIA7	CRISPR-Cas			IMGVR_UViG_3300027800_000008|3300027800|Ga0209800_1000075730	32.1	112	2.9e-07	50.1	0.979381	0.956522
A3_PHAGE_COMPLETE_CIR-CU-CL_34_1_172	AcrIIA7	CRISPR-Cas			IMGVR_UViG_3300028887_002460|3300028887|Ga0265299_1000484827	32	97	2.2e-07	50.4	0.969072	0.979167
A3_PHAGE_COMPLETE_CIR-CU-CL_34_1_172	AcrIIA7	CRISPR-Cas			IMGVR_UViG_3300031993_000218|3300031993|Ga0310696_1000107947	32	97	2.2e-07	50.4	0.969072	0.979167
A3_PHAGE_COMPLETE_CIR-CU-CL_34_1_172	AcrIIA7	CRISPR-Cas			IMGVR_UViG_3300033463_000683|3300033463|Ga0310690_100023494	32	97	2.2e-07	50.4	0.969072	0.979167
A3_PHAGE_COMPLETE_CIR-CU-CL_34_1_172	AcrIIA7	CRISPR-Cas			IMGVR_UViG_3300014498_000016|3300014498|Ga0182019_100041067	31.6	95	1.3e-07	51.2	0.979381	0.928571
A3_PHAGE_COMPLETE_CIR-CU-CL_34_1_172	AcrIIA7	CRISPR-Cas			IMGVR_UViG_3300037129_000020|3300037129|Ga0395982_0000696_9453_9923	31.6	95	1.3e-07	51.2	0.979381	0.583333
A3_PHAGE_COMPLETE_CIR-CU-CL_34_1_172	AcrIIA7	CRISPR-Cas			IMGVR_UViG_3300038475_000005|3300038475|Ga0436670_0001815_126_596	31.6	95	1.3e-07	51.2	0.979381	0.583333
A3_PHAGE_COMPLETE_CIR-CU-CL_34_1_172	AcrIIA7	CRISPR-Cas			IMGVR_UViG_3300045988_151622|3300045988|Ga0495776_043975_32410_32724	31.4	102	2.6e-08	53.5	0.979381	0.980769
A3_PHAGE_COMPLETE_CIR-CU-CL_34_1_172	AcrIIA7	CRISPR-Cas			MGV-GENOME-0263181_35	31.4	102	2.6e-08	53.5	0.979381	0.980769
A3_PHAGE_COMPLETE_CIR-CU-CL_34_1_172	AcrIIA7	CRISPR-Cas			uvig_287270_35	31.4	102	2.6e-08	53.5	0.979381	0.980769
A3_PHAGE_COMPLETE_CIR-CU-CL_34_1_172	AcrIIA7	CRISPR-Cas			IMGVR_UViG_2518645577_000004|2518645577|2518895476	29.6	98	1.9e-06	47.4	0.979381	0.987952
A3_PHAGE_COMPLETE_CIR-CU-CL_34_1_172	AcrIIA7	CRISPR-Cas			IMGVR_UViG_2522572172_000001|2522572172|2523154203	29.6	98	1.9e-06	47.4	0.979381	0.987952
A3_PHAGE_COMPLETE_CIR-CU-CL_34_1_172	AcrIIA7	CRISPR-Cas			IMGVR_UViG_2545824726_000011|2545824726|2546588213	29.6	98	1.9e-06	47.4	0.979381	0.987952
A3_PHAGE_COMPLETE_CIR-CU-CL_34_1_172	AcrIIA7	CRISPR-Cas			IMGVR_UViG_2561511195_000003|2561511195|2562441394	29.6	98	1.9e-06	47.4	0.979381	0.987952
A3_PHAGE_COMPLETE_CIR-CU-CL_34_1_172	AcrIIA7	CRISPR-Cas			IMGVR_UViG_2568526216_000007|2568526216|2569268194	29.6	98	1.9e-06	47.4	0.979381	0.987952
A3_PHAGE_COMPLETE_CIR-CU-CL_34_1_172	AcrIIA7	CRISPR-Cas			IMGVR_UViG_2627854229_000005|2627854229|2630723423	29.6	98	1.9e-06	47.4	0.979381	0.987952
A3_PHAGE_COMPLETE_CIR-CU-CL_34_1_172	AcrIIA7	CRISPR-Cas			IMGVR_UViG_2643221729_000007|2643221729|2644705625	29.6	98	1.9e-06	47.4	0.979381	0.987952
A3_PHAGE_COMPLETE_CIR-CU-CL_34_1_172	AcrIIA7	CRISPR-Cas			IMGVR_UViG_2643221730_000005|2643221730|2644710318	29.6	98	1.9e-06	47.4	0.979381	0.987952
A3_PHAGE_COMPLETE_CIR-CU-CL_34_1_172	AcrIIA7	CRISPR-Cas			IMGVR_UViG_2645727880_000004|2645727880|2647378222	29.6	98	1.9e-06	47.4	0.979381	0.987952
A3_PHAGE_COMPLETE_CIR-CU-CL_34_1_172	AcrIIA7	CRISPR-Cas			IMGVR_UViG_2651869816_000013|2651869816|2652967847	29.6	98	1.9e-06	47.4	0.979381	0.987952
A3_PHAGE_COMPLETE_CIR-CU-CL_34_1_172	AcrIIA7	CRISPR-Cas			IMGVR_UViG_2698536665_000007|2698536665|2700006204	29.6	98	1.9e-06	47.4	0.979381	0.987952
A3_PHAGE_COMPLETE_CIR-CU-CL_34_1_172	AcrIIA7	CRISPR-Cas			IMGVR_UViG_2791355477_000009|2791355477|2794405484	29.6	98	1.9e-06	47.4	0.979381	0.987952
A3_PHAGE_COMPLETE_CIR-CU-CL_34_1_172	AcrIIA7	CRISPR-Cas			IMGVR_UViG_2818991443_000005|2818991443|2819580672	29.6	98	1.9e-06	47.4	0.979381	0.987952
A3_PHAGE_COMPLETE_CIR-CU-CL_34_1_172	AcrIIA7	CRISPR-Cas			IMGVR_UViG_2912849059_000002|2912849059|2912849636	29.6	98	1.9e-06	47.4	0.979381	0.987952
A3_PHAGE_COMPLETE_CIR-CU-CL_34_1_172	AcrIIA7	CRISPR-Cas			IMGVR_UViG_2916873227_000005|2916873227|2916877235	29.6	98	1.9e-06	47.4	0.979381	0.987952
A3_PHAGE_COMPLETE_CIR-CU-CL_34_1_172	AcrIIA7	CRISPR-Cas			IMGVR_UViG_2923108719_000004|2923108719|2923109085	29.6	98	1.9e-06	47.4	0.979381	0.987952
A3_PHAGE_COMPLETE_CIR-CU-CL_34_1_172	AcrIIA7	CRISPR-Cas			IMGVR_UViG_643886085_000007|643886085|644678214	29.6	98	1.9e-06	47.4	0.979381	0.987952
A3_PHAGE_COMPLETE_CIR-CU-CL_34_1_172	AcrIIA7	CRISPR-Cas			IMGVR_UViG_643886091_000009|643886091|644646848	29.6	98	1.9e-06	47.4	0.979381	0.987952
A3_PHAGE_COMPLETE_CIR-CU-CL_34_1_172	AcrIIA7	CRISPR-Cas			IMGVR_UViG_643886171_000005|643886171|644640432	29.6	98	1.9e-06	47.4	0.979381	0.987952
A3_PHAGE_COMPLETE_CIR-CU-CL_34_1_172	AcrIIA7	CRISPR-Cas			IMGVR_UViG_651053003_000003|651053003|651101482	29.6	98	1.9e-06	47.4	0.979381	0.987952
A3_PHAGE_COMPLETE_CIR-CU-CL_34_1_172	AcrIIA7	CRISPR-Cas			WP_003269488.1	29.6	98	1.9e-06	47.4	0.979381	0.987952
A3_PHAGE_COMPLETE_CIR-CU-CL_34_1_172	AcrIIA7	CRISPR-Cas			IMGVR_UViG_3300046003_003079|3300046003|Ga0485178_000080_55108_55404	29.5	95	3.2e-06	46.6	0.979381	0.938776
A3_PHAGE_COMPLETE_CIR-CU-CL_34_1_172	AcrIIA7	CRISPR-Cas			IMGVR_UViG_2651869531_000048|2651869531|2651950368	29.4	102	4.8e-10	59.3	0.979381	0.902655
A3_PHAGE_COMPLETE_CIR-CU-CL_34_1_172	AcrIIA7	CRISPR-Cas			IMGVR_UViG_3300002092_000166|3300002092|JGI24218J26658_100032713	29.4	102	4.8e-10	59.3	0.979381	0.902655
A3_PHAGE_COMPLETE_CIR-CU-CL_34_1_172	AcrIIA7	CRISPR-Cas			IMGVR_UViG_3300037067_002788|3300037067|Ga0378408_0000649_38886_39194	28.7	101	5.9e-08	52.4	0.979381	0.990196
A3_PHAGE_COMPLETE_CIR-CU-CL_34_1_172	AcrIIA7	CRISPR-Cas			IMGVR_UViG_3300010373_000040|3300010373|Ga0134128_1000019492	28.3	106	6.5e-07	48.9	0.989691	0.971963
A3_PHAGE_COMPLETE_CIR-CU-CL_34_1_172	AcrIIA7	CRISPR-Cas			IMGVR_UViG_3300020045_017019|3300020045|Ga0206662_100032113	26.3	99	1.7e-07	50.8	0.948454	0.925234
A3_PHAGE_COMPLETE_CIR-CU-CL_34_1_172	AcrIIA7	CRISPR-Cas			IMGVR_UViG_2524614594_000006|2524614594|2525103419	26	96	1.1e-06	48.1	0.989691	0.596273
A3_PHAGE_COMPLETE_CIR-CU-CL_34_1_172	AcrIIA7	CRISPR-Cas			IMGVR_UViG_2579778983_000004|2579778983|2581819336	26	96	1.1e-06	48.1	0.989691	0.596273
A3_PHAGE_COMPLETE_CIR-CU-CL_34_1_172	AcrIIA7	CRISPR-Cas			IMGVR_UViG_3300048672_001434|3300048672|Ga0485282_000677_5783_6121	24.5	106	7.2e-06	45.4	0.948454	0.901786
A3_PHAGE_COMPLETE_CIR-CU-CL_34_1_172	AcrIIA7	CRISPR-Cas			IMGVR_UViG_3300017605_000233|3300017605|Ga0187303_155388236	24.1	112	1e-07	51.6	0.989691	0.965517
A4_PHAGE_COMPLETE_CIR-CU-CL_34_1_159	AcrIIA7	CRISPR-Cas			IMGVR_UViG_3300038659_000032|3300038659|Ga0400665_002345_4619_4972	36.5	104	1.1e-11	64.7	0.979381	0.871795
A4_PHAGE_COMPLETE_CIR-CU-CL_34_1_159	AcrIIA7	CRISPR-Cas			IMGVR_UViG_3300012271_000038|3300012271|Ga0136555_100009727	35.6	104	1.9e-11	63.9	0.979381	0.871795
A4_PHAGE_COMPLETE_CIR-CU-CL_34_1_159	AcrIIA7	CRISPR-Cas			IMGVR_UViG_3300014723_000010|3300014723|Ga0169791_10008208	32.7	101	4.1e-09	56.2	0.969072	0.673333
A4_PHAGE_COMPLETE_CIR-CU-CL_34_1_159	AcrIIA7	CRISPR-Cas			IMGVR_UViG_3300033068_000822|3300033068|Ga0364484_107114	32.7	98	5.9e-08	52.4	0.979381	0.931373
A4_PHAGE_COMPLETE_CIR-CU-CL_34_1_159	AcrIIA7	CRISPR-Cas			IMGVR_UViG_3300045988_125929|3300045988|Ga0495776_163303_16311_16763	32.7	101	4.1e-09	56.2	0.969072	0.673333
A4_PHAGE_COMPLETE_CIR-CU-CL_34_1_159	AcrIIA7	CRISPR-Cas			IMGVR_UViG_3300045988_137237|3300045988|Ga0495776_168600_52100_52552	32.7	101	4.1e-09	56.2	0.969072	0.673333
A4_PHAGE_COMPLETE_CIR-CU-CL_34_1_159	AcrIIA7	CRISPR-Cas			MGV-GENOME-0346378_29	32.7	101	4.1e-09	56.2	0.969072	0.673333
A4_PHAGE_COMPLETE_CIR-CU-CL_34_1_159	AcrIIA7	CRISPR-Cas			MGV-GENOME-0374354_73	32.7	101	4.1e-09	56.2	0.969072	0.673333
A4_PHAGE_COMPLETE_CIR-CU-CL_34_1_159	AcrIIA7	CRISPR-Cas			uvig_118137_87	32.7	101	4.1e-09	56.2	0.969072	0.673333
A4_PHAGE_COMPLETE_CIR-CU-CL_34_1_159	AcrIIA7	CRISPR-Cas			IMGVR_UViG_3300004154_000026|3300004154|Ga0066603_1000043119	32.1	112	2.9e-07	50.1	0.979381	0.956522
A4_PHAGE_COMPLETE_CIR-CU-CL_34_1_159	AcrIIA7	CRISPR-Cas			IMGVR_UViG_3300004241_000043|3300004241|Ga0066604_100003968	32.1	112	2.9e-07	50.1	0.979381	0.956522
A4_PHAGE_COMPLETE_CIR-CU-CL_34_1_159	AcrIIA7	CRISPR-Cas			IMGVR_UViG_3300027719_000051|3300027719|Ga0209467_100169319	32.1	112	2.9e-07	50.1	0.979381	0.956522
A4_PHAGE_COMPLETE_CIR-CU-CL_34_1_159	AcrIIA7	CRISPR-Cas			IMGVR_UViG_3300027796_000005|3300027796|Ga0209373_1000084430	32.1	112	2.9e-07	50.1	0.979381	0.956522
A4_PHAGE_COMPLETE_CIR-CU-CL_34_1_159	AcrIIA7	CRISPR-Cas			IMGVR_UViG_3300027800_000008|3300027800|Ga0209800_1000075730	32.1	112	2.9e-07	50.1	0.979381	0.956522
A4_PHAGE_COMPLETE_CIR-CU-CL_34_1_159	AcrIIA7	CRISPR-Cas			IMGVR_UViG_3300028887_002460|3300028887|Ga0265299_1000484827	32	97	2.2e-07	50.4	0.969072	0.979167
A4_PHAGE_COMPLETE_CIR-CU-CL_34_1_159	AcrIIA7	CRISPR-Cas			IMGVR_UViG_3300031993_000218|3300031993|Ga0310696_1000107947	32	97	2.2e-07	50.4	0.969072	0.979167
A4_PHAGE_COMPLETE_CIR-CU-CL_34_1_159	AcrIIA7	CRISPR-Cas			IMGVR_UViG_3300033463_000683|3300033463|Ga0310690_100023494	32	97	2.2e-07	50.4	0.969072	0.979167
A4_PHAGE_COMPLETE_CIR-CU-CL_34_1_159	AcrIIA7	CRISPR-Cas			IMGVR_UViG_3300014498_000016|3300014498|Ga0182019_100041067	31.6	95	1.3e-07	51.2	0.979381	0.928571
A4_PHAGE_COMPLETE_CIR-CU-CL_34_1_159	AcrIIA7	CRISPR-Cas			IMGVR_UViG_3300037129_000020|3300037129|Ga0395982_0000696_9453_9923	31.6	95	1.3e-07	51.2	0.979381	0.583333
A4_PHAGE_COMPLETE_CIR-CU-CL_34_1_159	AcrIIA7	CRISPR-Cas			IMGVR_UViG_3300038475_000005|3300038475|Ga0436670_0001815_126_596	31.6	95	1.3e-07	51.2	0.979381	0.583333
A4_PHAGE_COMPLETE_CIR-CU-CL_34_1_159	AcrIIA7	CRISPR-Cas			IMGVR_UViG_3300045988_151622|3300045988|Ga0495776_043975_32410_32724	31.4	102	2.6e-08	53.5	0.979381	0.980769
A4_PHAGE_COMPLETE_CIR-CU-CL_34_1_159	AcrIIA7	CRISPR-Cas			MGV-GENOME-0263181_35	31.4	102	2.6e-08	53.5	0.979381	0.980769
A4_PHAGE_COMPLETE_CIR-CU-CL_34_1_159	AcrIIA7	CRISPR-Cas			uvig_287270_35	31.4	102	2.6e-08	53.5	0.979381	0.980769
A4_PHAGE_COMPLETE_CIR-CU-CL_34_1_159	AcrIIA7	CRISPR-Cas			IMGVR_UViG_2518645577_000004|2518645577|2518895476	29.6	98	1.9e-06	47.4	0.979381	0.987952
A4_PHAGE_COMPLETE_CIR-CU-CL_34_1_159	AcrIIA7	CRISPR-Cas			IMGVR_UViG_2522572172_000001|2522572172|2523154203	29.6	98	1.9e-06	47.4	0.979381	0.987952
A4_PHAGE_COMPLETE_CIR-CU-CL_34_1_159	AcrIIA7	CRISPR-Cas			IMGVR_UViG_2545824726_000011|2545824726|2546588213	29.6	98	1.9e-06	47.4	0.979381	0.987952
A4_PHAGE_COMPLETE_CIR-CU-CL_34_1_159	AcrIIA7	CRISPR-Cas			IMGVR_UViG_2561511195_000003|2561511195|2562441394	29.6	98	1.9e-06	47.4	0.979381	0.987952
A4_PHAGE_COMPLETE_CIR-CU-CL_34_1_159	AcrIIA7	CRISPR-Cas			IMGVR_UViG_2568526216_000007|2568526216|2569268194	29.6	98	1.9e-06	47.4	0.979381	0.987952
A4_PHAGE_COMPLETE_CIR-CU-CL_34_1_159	AcrIIA7	CRISPR-Cas			IMGVR_UViG_2627854229_000005|2627854229|2630723423	29.6	98	1.9e-06	47.4	0.979381	0.987952
A4_PHAGE_COMPLETE_CIR-CU-CL_34_1_159	AcrIIA7	CRISPR-Cas			IMGVR_UViG_2643221729_000007|2643221729|2644705625	29.6	98	1.9e-06	47.4	0.979381	0.987952
A4_PHAGE_COMPLETE_CIR-CU-CL_34_1_159	AcrIIA7	CRISPR-Cas			IMGVR_UViG_2643221730_000005|2643221730|2644710318	29.6	98	1.9e-06	47.4	0.979381	0.987952
A4_PHAGE_COMPLETE_CIR-CU-CL_34_1_159	AcrIIA7	CRISPR-Cas			IMGVR_UViG_2645727880_000004|2645727880|2647378222	29.6	98	1.9e-06	47.4	0.979381	0.987952
A4_PHAGE_COMPLETE_CIR-CU-CL_34_1_159	AcrIIA7	CRISPR-Cas			IMGVR_UViG_2651869816_000013|2651869816|2652967847	29.6	98	1.9e-06	47.4	0.979381	0.987952
A4_PHAGE_COMPLETE_CIR-CU-CL_34_1_159	AcrIIA7	CRISPR-Cas			IMGVR_UViG_2698536665_000007|2698536665|2700006204	29.6	98	1.9e-06	47.4	0.979381	0.987952
A4_PHAGE_COMPLETE_CIR-CU-CL_34_1_159	AcrIIA7	CRISPR-Cas			IMGVR_UViG_2791355477_000009|2791355477|2794405484	29.6	98	1.9e-06	47.4	0.979381	0.987952
A4_PHAGE_COMPLETE_CIR-CU-CL_34_1_159	AcrIIA7	CRISPR-Cas			IMGVR_UViG_2818991443_000005|2818991443|2819580672	29.6	98	1.9e-06	47.4	0.979381	0.987952
A4_PHAGE_COMPLETE_CIR-CU-CL_34_1_159	AcrIIA7	CRISPR-Cas			IMGVR_UViG_2912849059_000002|2912849059|2912849636	29.6	98	1.9e-06	47.4	0.979381	0.987952
A4_PHAGE_COMPLETE_CIR-CU-CL_34_1_159	AcrIIA7	CRISPR-Cas			IMGVR_UViG_2916873227_000005|2916873227|2916877235	29.6	98	1.9e-06	47.4	0.979381	0.987952
A4_PHAGE_COMPLETE_CIR-CU-CL_34_1_159	AcrIIA7	CRISPR-Cas			IMGVR_UViG_2923108719_000004|2923108719|2923109085	29.6	98	1.9e-06	47.4	0.979381	0.987952
A4_PHAGE_COMPLETE_CIR-CU-CL_34_1_159	AcrIIA7	CRISPR-Cas			IMGVR_UViG_643886085_000007|643886085|644678214	29.6	98	1.9e-06	47.4	0.979381	0.987952
A4_PHAGE_COMPLETE_CIR-CU-CL_34_1_159	AcrIIA7	CRISPR-Cas			IMGVR_UViG_643886091_000009|643886091|644646848	29.6	98	1.9e-06	47.4	0.979381	0.987952
A4_PHAGE_COMPLETE_CIR-CU-CL_34_1_159	AcrIIA7	CRISPR-Cas			IMGVR_UViG_643886171_000005|643886171|644640432	29.6	98	1.9e-06	47.4	0.979381	0.987952
A4_PHAGE_COMPLETE_CIR-CU-CL_34_1_159	AcrIIA7	CRISPR-Cas			IMGVR_UViG_651053003_000003|651053003|651101482	29.6	98	1.9e-06	47.4	0.979381	0.987952
A4_PHAGE_COMPLETE_CIR-CU-CL_34_1_159	AcrIIA7	CRISPR-Cas			WP_003269488.1	29.6	98	1.9e-06	47.4	0.979381	0.987952
A4_PHAGE_COMPLETE_CIR-CU-CL_34_1_159	AcrIIA7	CRISPR-Cas			IMGVR_UViG_3300046003_003079|3300046003|Ga0485178_000080_55108_55404	29.5	95	3.2e-06	46.6	0.979381	0.938776
A4_PHAGE_COMPLETE_CIR-CU-CL_34_1_159	AcrIIA7	CRISPR-Cas			IMGVR_UViG_2651869531_000048|2651869531|2651950368	29.4	102	4.8e-10	59.3	0.979381	0.902655
A4_PHAGE_COMPLETE_CIR-CU-CL_34_1_159	AcrIIA7	CRISPR-Cas			IMGVR_UViG_3300002092_000166|3300002092|JGI24218J26658_100032713	29.4	102	4.8e-10	59.3	0.979381	0.902655
A4_PHAGE_COMPLETE_CIR-CU-CL_34_1_159	AcrIIA7	CRISPR-Cas			IMGVR_UViG_3300037067_002788|3300037067|Ga0378408_0000649_38886_39194	28.7	101	5.9e-08	52.4	0.979381	0.990196
A4_PHAGE_COMPLETE_CIR-CU-CL_34_1_159	AcrIIA7	CRISPR-Cas			IMGVR_UViG_3300010373_000040|3300010373|Ga0134128_1000019492	28.3	106	6.5e-07	48.9	0.989691	0.971963
A4_PHAGE_COMPLETE_CIR-CU-CL_34_1_159	AcrIIA7	CRISPR-Cas			IMGVR_UViG_3300020045_017019|3300020045|Ga0206662_100032113	26.3	99	1.7e-07	50.8	0.948454	0.925234
A4_PHAGE_COMPLETE_CIR-CU-CL_34_1_159	AcrIIA7	CRISPR-Cas			IMGVR_UViG_2524614594_000006|2524614594|2525103419	26	96	1.1e-06	48.1	0.989691	0.596273
A4_PHAGE_COMPLETE_CIR-CU-CL_34_1_159	AcrIIA7	CRISPR-Cas			IMGVR_UViG_2579778983_000004|2579778983|2581819336	26	96	1.1e-06	48.1	0.989691	0.596273
A4_PHAGE_COMPLETE_CIR-CU-CL_34_1_159	AcrIIA7	CRISPR-Cas			IMGVR_UViG_3300048672_001434|3300048672|Ga0485282_000677_5783_6121	24.5	106	7.2e-06	45.4	0.948454	0.901786
A4_PHAGE_COMPLETE_CIR-CU-CL_34_1_159	AcrIIA7	CRISPR-Cas			IMGVR_UViG_3300017605_000233|3300017605|Ga0187303_155388236	24.1	112	1e-07	51.6	0.989691	0.965517
A7_PHAGE_COMPLETE_CIR-CU-CL-ST_29_1_166	AcrIIA7	CRISPR-Cas			IMGVR_UViG_3300029119_000021|3300029119|Ga0168816_10067239	65.9	82	8.7e-27	115.5	0.546667	0.509317
A7_PHAGE_COMPLETE_CIR-CU-CL-ST_29_1_166	AcrIIA7	CRISPR-Cas			IMGVR_UViG_3300045988_140150|3300045988|Ga0495776_066648_12569_13054	65.9	82	8.7e-27	115.5	0.546667	0.509317
A7_PHAGE_COMPLETE_CIR-CU-CL-ST_29_1_166	AcrIIA7	CRISPR-Cas			IMGVR_UViG_3300045988_162772|3300045988|Ga0495776_085059_3199_3684	65.9	82	8.7e-27	115.5	0.546667	0.509317
A7_PHAGE_COMPLETE_CIR-CU-CL-ST_29_1_166	AcrIIA7	CRISPR-Cas			IMGVR_UViG_3300045988_172240|3300045988|Ga0495776_168295_18260_18745	65.9	82	8.7e-27	115.5	0.546667	0.509317
A7_PHAGE_COMPLETE_CIR-CU-CL-ST_29_1_166	AcrIIA7	CRISPR-Cas			MGV-GENOME-0247283_38	65.9	82	8.7e-27	115.5	0.546667	0.509317
A7_PHAGE_COMPLETE_CIR-CU-CL-ST_29_1_166	AcrIIA7	CRISPR-Cas			uvig_140486_24	65.9	82	8.7e-27	115.5	0.546667	0.509317
A7_PHAGE_COMPLETE_CIR-CU-CL-ST_29_1_166	AcrIIA7	CRISPR-Cas			IMGVR_UViG_3300029118_000007|3300029118|Ga0168844_10023354	65.1	83	4.6e-28	119.8	0.553333	0.512346
A7_PHAGE_COMPLETE_CIR-CU-CL-ST_29_1_166	AcrIIA7	CRISPR-Cas			IMGVR_UViG_3300029708_000352|3300029708|Ga0245189_100094171	65.1	83	1e-27	118.6	0.553333	0.512346
A7_PHAGE_COMPLETE_CIR-CU-CL-ST_29_1_166	AcrIIA7	CRISPR-Cas			IMGVR_UViG_3300045988_135817|3300045988|Ga0495776_166788_14783_15271	65.1	83	4.6e-28	119.8	0.553333	0.512346
A7_PHAGE_COMPLETE_CIR-CU-CL-ST_29_1_166	AcrIIA7	CRISPR-Cas			IMGVR_UViG_3300045988_146016|3300045988|Ga0495776_186835_15815_16303	65.1	83	4.6e-28	119.8	0.553333	0.512346
A7_PHAGE_COMPLETE_CIR-CU-CL-ST_29_1_166	AcrIIA7	CRISPR-Cas			IMGVR_UViG_7000000559_000007|7000000559|SRS058723_Baylor_scaffold_10828__gene_24756	65.1	83	4.6e-28	119.8	0.553333	0.512346
A7_PHAGE_COMPLETE_CIR-CU-CL-ST_29_1_166	AcrIIA7	CRISPR-Cas			MGV-GENOME-0347883_35	65.1	83	4.6e-28	119.8	0.553333	0.512346
A7_PHAGE_COMPLETE_CIR-CU-CL-ST_29_1_166	AcrIIA7	CRISPR-Cas			uvig_213965_10	65.1	83	4.6e-28	119.8	0.553333	0.512346
A7_PHAGE_COMPLETE_CIR-CU-CL-ST_29_1_166	AcrIIA7	CRISPR-Cas			uvig_549496_26	65.1	83	4.6e-28	119.8	0.553333	0.512346
A7_PHAGE_COMPLETE_CIR-CU-CL-ST_29_1_166	AcrIIA7	CRISPR-Cas			uvig_293692_38	63.9	83	1.3e-27	118.2	0.553333	0.512346
A7_PHAGE_COMPLETE_CIR-CU-CL-ST_29_1_166	AcrIIA7	CRISPR-Cas			uvig_469753_10	63.9	83	1.3e-27	118.2	0.553333	0.512346
A7_PHAGE_COMPLETE_CIR-CU-CL-ST_29_1_166	AcrIIA7	CRISPR-Cas			uvig_135694_54	63.5	148	6.4e-54	205.7	0.986667	0.993197
A7_PHAGE_COMPLETE_CIR-CU-CL-ST_29_1_166	AcrIIA7	CRISPR-Cas			uvig_12231_21	63.1	84	1.8e-27	117.9	0.56	0.988235
A7_PHAGE_COMPLETE_CIR-CU-CL-ST_29_1_166	AcrIIA7	CRISPR-Cas			uvig_554880_11	63.1	84	1.8e-27	117.9	0.56	0.988235
A7_PHAGE_COMPLETE_CIR-CU-CL-ST_29_1_166	AcrIIA7	CRISPR-Cas			uvig_563334_23	63.1	84	1.8e-27	117.9	0.56	0.988235
A7_PHAGE_COMPLETE_CIR-CU-CL-ST_29_1_166	AcrIIA7	CRISPR-Cas			MGV-GENOME-0151765_22	61.4	83	4.3e-26	113.2	0.553333	0.515528
A7_PHAGE_COMPLETE_CIR-CU-CL-ST_29_1_166	AcrIIA7	CRISPR-Cas			uvig_271201_36	61.4	83	3.3e-26	113.6	0.553333	0.515528
A7_PHAGE_COMPLETE_CIR-CU-CL-ST_29_1_166	AcrIIA7	CRISPR-Cas			uvig_277509_7	61.4	83	3.3e-26	113.6	0.553333	0.515528
A7_PHAGE_COMPLETE_CIR-CU-CL-ST_29_1_166	AcrIIA7	CRISPR-Cas			uvig_277915_28	61.4	83	3.3e-26	113.6	0.553333	0.515528
A7_PHAGE_COMPLETE_CIR-CU-CL-ST_29_1_166	AcrIIA7	CRISPR-Cas			uvig_56244_24	61.4	83	3.3e-26	113.6	0.553333	0.515528
A7_PHAGE_COMPLETE_CIR-CU-CL-ST_29_1_166	AcrIIA7	CRISPR-Cas			uvig_75402_42	61.4	83	3.3e-26	113.6	0.553333	0.515528
A7_PHAGE_COMPLETE_CIR-CU-CL-ST_29_1_166	AcrIIA7	CRISPR-Cas			IMGVR_UViG_3300045988_124914|3300045988|Ga0495776_160814_8315_8572	60.7	84	1.5e-26	114.8	0.56	0.988235
A7_PHAGE_COMPLETE_CIR-CU-CL-ST_29_1_166	AcrIIA7	CRISPR-Cas			IMGVR_UViG_3300029021_000056|3300029021|Ga0169710_1027976	60.2	88	4.3e-26	113.2	0.586667	0.575163
A7_PHAGE_COMPLETE_CIR-CU-CL-ST_29_1_166	AcrIIA7	CRISPR-Cas			IMGVR_UViG_3300032167_002381|3300032167|Ga0224413_100875437	60.2	83	1.1e-26	115.2	0.553333	0.42132
A7_PHAGE_COMPLETE_CIR-CU-CL-ST_29_1_166	AcrIIA7	CRISPR-Cas			IMGVR_UViG_3300042923_001762|3300042923|Ga0456365_0001273_17401_17898	60.2	83	6.2e-25	109.4	0.553333	0.50303
A7_PHAGE_COMPLETE_CIR-CU-CL-ST_29_1_166	AcrIIA7	CRISPR-Cas			IMGVR_UViG_3300045988_079048|3300045988|Ga0495776_048951_7646_7897	60.2	83	6.7e-27	115.9	0.553333	1
A7_PHAGE_COMPLETE_CIR-CU-CL-ST_29_1_166	AcrIIA7	CRISPR-Cas			MGV-GENOME-0198541_18	60.2	88	4.3e-26	113.2	0.586667	0.575163
A7_PHAGE_COMPLETE_CIR-CU-CL-ST_29_1_166	AcrIIA7	CRISPR-Cas			MGV-GENOME-0352280_13	60.2	83	6.7e-27	115.9	0.553333	1
A7_PHAGE_COMPLETE_CIR-CU-CL-ST_29_1_166	AcrIIA7	CRISPR-Cas			uvig_200005_37	60.2	83	2.8e-25	110.5	0.553333	0.515528
A7_PHAGE_COMPLETE_CIR-CU-CL-ST_29_1_166	AcrIIA7	CRISPR-Cas			uvig_503371_12	60.2	88	4.3e-26	113.2	0.586667	0.575163
A7_PHAGE_COMPLETE_CIR-CU-CL-ST_29_1_166	AcrIIA7	CRISPR-Cas			IMGVR_UViG_3300045988_118347|3300045988|Ga0495776_086555_22827_23150	59.1	88	5.1e-27	116.3	0.586667	0.82243
A7_PHAGE_COMPLETE_CIR-CU-CL-ST_29_1_166	AcrIIA7	CRISPR-Cas			MGV-GENOME-0258204_37	59.1	88	5.1e-27	116.3	0.586667	0.82243
A7_PHAGE_COMPLETE_CIR-CU-CL-ST_29_1_166	AcrIIA7	CRISPR-Cas			IMGVR_UViG_3300029845_000055|3300029845|Ga0245277_100259711	58.3	84	8.7e-27	115.5	0.56	0.933333
A7_PHAGE_COMPLETE_CIR-CU-CL-ST_29_1_166	AcrIIA7	CRISPR-Cas			IMGVR_UViG_3300033174_000045|3300033174|Ga0334882_10033268	58.3	84	3.3e-26	113.6	0.56	1
A7_PHAGE_COMPLETE_CIR-CU-CL-ST_29_1_166	AcrIIA7	CRISPR-Cas			IMGVR_UViG_3300042974_000004|3300042974|Ga0455830_001_21632_21901	58.3	84	3.3e-26	113.6	0.56	0.94382
A7_PHAGE_COMPLETE_CIR-CU-CL-ST_29_1_166	AcrIIA7	CRISPR-Cas			IMGVR_UViG_3300043958_000202|3300043958|Ga0455780_00163_41848_42117	58.3	84	3.3e-26	113.6	0.56	0.94382
A7_PHAGE_COMPLETE_CIR-CU-CL-ST_29_1_166	AcrIIA7	CRISPR-Cas			IMGVR_UViG_3300044545_000136|3300044545|Ga0455781_000002_539892_540161	58.3	84	3.3e-26	113.6	0.56	0.94382
A7_PHAGE_COMPLETE_CIR-CU-CL-ST_29_1_166	AcrIIA7	CRISPR-Cas			IMGVR_UViG_3300044548_000202|3300044548|Ga0455782_000001_539892_540161	58.3	84	3.3e-26	113.6	0.56	0.94382
A7_PHAGE_COMPLETE_CIR-CU-CL-ST_29_1_166	AcrIIA7	CRISPR-Cas			IMGVR_UViG_3300044549_000084|3300044549|Ga0455783_00430_21633_21902	58.3	84	3.3e-26	113.6	0.56	0.94382
A7_PHAGE_COMPLETE_CIR-CU-CL-ST_29_1_166	AcrIIA7	CRISPR-Cas			IMGVR_UViG_3300044550_000076|3300044550|Ga0455784_00333_21633_21902	58.3	84	3.3e-26	113.6	0.56	0.94382
A7_PHAGE_COMPLETE_CIR-CU-CL-ST_29_1_166	AcrIIA7	CRISPR-Cas			IMGVR_UViG_3300044551_000044|3300044551|Ga0455787_00458_21633_21902	58.3	84	3.3e-26	113.6	0.56	0.94382
A7_PHAGE_COMPLETE_CIR-CU-CL-ST_29_1_166	AcrIIA7	CRISPR-Cas			IMGVR_UViG_3300045592_000047|3300045592|Ga0455785_00323_21633_21902	58.3	84	3.3e-26	113.6	0.56	0.94382
A7_PHAGE_COMPLETE_CIR-CU-CL-ST_29_1_166	AcrIIA7	CRISPR-Cas			IMGVR_UViG_3300045593_000043|3300045593|Ga0455786_00289_21633_21902	58.3	84	3.3e-26	113.6	0.56	0.94382
A7_PHAGE_COMPLETE_CIR-CU-CL-ST_29_1_166	AcrIIA7	CRISPR-Cas			uvig_402693_7	58.3	84	4.3e-26	113.2	0.56	0.884211
A7_PHAGE_COMPLETE_CIR-CU-CL-ST_29_1_166	AcrIIA7	CRISPR-Cas			IMGVR_UViG_3300045988_062271|3300045988|Ga0495776_176690_402_842	58.1	148	9.9e-47	181.8	0.986667	0.993151
A7_PHAGE_COMPLETE_CIR-CU-CL-ST_29_1_166	AcrIIA7	CRISPR-Cas			MGV-GENOME-0268311_2	58.1	148	9.9e-47	181.8	0.986667	0.993151
A7_PHAGE_COMPLETE_CIR-CU-CL-ST_29_1_166	AcrIIA7	CRISPR-Cas			MGV-GENOME-0154561_12	57.5	80	4e-24	106.7	0.533333	0.496894
A7_PHAGE_COMPLETE_CIR-CU-CL-ST_29_1_166	AcrIIA7	CRISPR-Cas			uvig_160645_23	57.5	80	4e-24	106.7	0.533333	0.496894
A7_PHAGE_COMPLETE_CIR-CU-CL-ST_29_1_166	AcrIIA7	CRISPR-Cas			MGV-GENOME-0369158_87	57.1	84	4.8e-25	109.8	0.56	1
A7_PHAGE_COMPLETE_CIR-CU-CL-ST_29_1_166	AcrIIA7	CRISPR-Cas			uvig_202592_35	57.1	84	6.9e-24	105.9	0.56	0.666667
A7_PHAGE_COMPLETE_CIR-CU-CL-ST_29_1_166	AcrIIA7	CRISPR-Cas			IMGVR_UViG_3300045988_018941|3300045988|Ga0495776_188726_7894_8166	56.6	83	6.9e-24	105.9	0.553333	0.922222
A7_PHAGE_COMPLETE_CIR-CU-CL-ST_29_1_166	AcrIIA7	CRISPR-Cas			IMGVR_UViG_3300045988_022256|3300045988|Ga0495776_092772_39444_39716	56.6	83	6.9e-24	105.9	0.553333	0.922222
A7_PHAGE_COMPLETE_CIR-CU-CL-ST_29_1_166	AcrIIA7	CRISPR-Cas			MGV-GENOME-0291598_54	56.6	83	6.9e-24	105.9	0.553333	0.922222
A7_PHAGE_COMPLETE_CIR-CU-CL-ST_29_1_166	AcrIIA7	CRISPR-Cas			MGV-GENOME-0325250_13	56.6	83	6.9e-24	105.9	0.553333	0.922222
A7_PHAGE_COMPLETE_CIR-CU-CL-ST_29_1_166	AcrIIA7	CRISPR-Cas			uvig_55742_13	56.6	83	6.9e-24	105.9	0.553333	0.922222
A7_PHAGE_COMPLETE_CIR-CU-CL-ST_29_1_166	AcrIIA7	CRISPR-Cas			IMGVR_UViG_3300037249_000930|3300037249|Ga0392371_0006551_3922_4377	54.6	97	2.5e-26	114	0.646667	0.642384
A7_PHAGE_COMPLETE_CIR-CU-CL-ST_29_1_166	AcrIIA7	CRISPR-Cas			uvig_107176_27	54.1	85	9e-24	105.5	0.566667	0.438144
A7_PHAGE_COMPLETE_CIR-CU-CL-ST_29_1_166	AcrIIA7	CRISPR-Cas			uvig_145354_21	54.1	85	5.3e-24	106.3	0.566667	0.438144
A7_PHAGE_COMPLETE_CIR-CU-CL-ST_29_1_166	AcrIIA7	CRISPR-Cas			IMGVR_UViG_3300045988_064519|3300045988|Ga0495776_129029_2250_2699	53.1	98	8.2e-25	109	0.653333	0.630872
A7_PHAGE_COMPLETE_CIR-CU-CL-ST_29_1_166	AcrIIA7	CRISPR-Cas			IMGVR_UViG_3300045988_092940|3300045988|Ga0495776_033253_28622_29071	53.1	98	8.2e-25	109	0.653333	0.630872
A7_PHAGE_COMPLETE_CIR-CU-CL-ST_29_1_166	AcrIIA7	CRISPR-Cas			MGV-GENOME-0190539_5	53.1	98	8.2e-25	109	0.653333	0.630872
A7_PHAGE_COMPLETE_CIR-CU-CL-ST_29_1_166	AcrIIA7	CRISPR-Cas			MGV-GENOME-0218658_45	53.1	98	8.2e-25	109	0.653333	0.630872
A7_PHAGE_COMPLETE_CIR-CU-CL-ST_29_1_166	AcrIIA7	CRISPR-Cas			uvig_30401_45	53.1	98	8.2e-25	109	0.653333	0.630872
A7_PHAGE_COMPLETE_CIR-CU-CL-ST_29_1_166	AcrIIA7	CRISPR-Cas			IMGVR_UViG_3300029571_000312|3300029571|Ga0244922_100098128	52.9	85	1.5e-23	104.8	0.566667	0.57047
A7_PHAGE_COMPLETE_CIR-CU-CL-ST_29_1_166	AcrIIA7	CRISPR-Cas			IMGVR_UViG_3300045988_137067|3300045988|Ga0495776_146987_33979_34467	52.9	85	1.5e-23	104.8	0.566667	0.524691
A7_PHAGE_COMPLETE_CIR-CU-CL-ST_29_1_166	AcrIIA7	CRISPR-Cas			IMGVR_UViG_3300045988_148038|3300045988|Ga0495776_103210_17982_18470	52.9	85	1.5e-23	104.8	0.566667	0.524691
A7_PHAGE_COMPLETE_CIR-CU-CL-ST_29_1_166	AcrIIA7	CRISPR-Cas			IMGVR_UViG_3300045988_168895|3300045988|Ga0495776_169105_15265_15735	52.9	85	1.5e-23	104.8	0.566667	0.544872
A7_PHAGE_COMPLETE_CIR-CU-CL-ST_29_1_166	AcrIIA7	CRISPR-Cas			MGV-GENOME-0242115_29	52.9	85	1.5e-23	104.8	0.566667	0.57047
A7_PHAGE_COMPLETE_CIR-CU-CL-ST_29_1_166	AcrIIA7	CRISPR-Cas			MGV-GENOME-0323491_46	52.9	85	1.5e-23	104.8	0.566667	0.57047
A7_PHAGE_COMPLETE_CIR-CU-CL-ST_29_1_166	AcrIIA7	CRISPR-Cas			MGV-GENOME-0333475_24	52.9	85	1.5e-23	104.8	0.566667	0.57047
A7_PHAGE_COMPLETE_CIR-CU-CL-ST_29_1_166	AcrIIA7	CRISPR-Cas			MGV-GENOME-0334751_25	52.9	85	1.5e-23	104.8	0.566667	0.57047
A7_PHAGE_COMPLETE_CIR-CU-CL-ST_29_1_166	AcrIIA7	CRISPR-Cas			MGV-GENOME-4428855_56	52.9	85	1.5e-23	104.8	0.566667	0.57047
A7_PHAGE_COMPLETE_CIR-CU-CL-ST_29_1_166	AcrIIA7	CRISPR-Cas			uvig_140611_28	52.9	85	1.5e-23	104.8	0.566667	0.57047
A7_PHAGE_COMPLETE_CIR-CU-CL-ST_29_1_166	AcrIIA7	CRISPR-Cas			uvig_246107_26	52.9	85	1.5e-23	104.8	0.566667	0.57047
A7_PHAGE_COMPLETE_CIR-CU-CL-ST_29_1_166	AcrIIA7	CRISPR-Cas			uvig_308295_13	52.9	85	3.4e-23	103.6	0.566667	0.611511
A7_PHAGE_COMPLETE_CIR-CU-CL-ST_29_1_166	AcrIIA7	CRISPR-Cas			uvig_310322_13	52.9	85	1.5e-23	104.8	0.566667	0.57047
A7_PHAGE_COMPLETE_CIR-CU-CL-ST_29_1_166	AcrIIA7	CRISPR-Cas			uvig_436976_10	52.9	85	4.5e-23	103.2	0.566667	0.57047
A7_PHAGE_COMPLETE_CIR-CU-CL-ST_29_1_166	AcrIIA7	CRISPR-Cas			uvig_67839_59	52.9	85	1.5e-23	104.8	0.566667	0.57047
A7_PHAGE_COMPLETE_CIR-CU-CL-ST_29_1_166	AcrIIA7	CRISPR-Cas			IMGVR_UViG_3300029796_000101|3300029796|Ga0243875_10056915	52	100	7.4e-26	112.5	0.666667	0.64
A7_PHAGE_COMPLETE_CIR-CU-CL-ST_29_1_166	AcrIIA7	CRISPR-Cas			IMGVR_UViG_3300030365_000218|3300030365|Ga0245220_10000617	52	98	1.8e-24	107.8	0.653333	0.630872
A7_PHAGE_COMPLETE_CIR-CU-CL-ST_29_1_166	AcrIIA7	CRISPR-Cas			IMGVR_UViG_3300045988_015454|3300045988|Ga0495776_049985_1235_1687	52	100	7.4e-26	112.5	0.666667	0.64
A7_PHAGE_COMPLETE_CIR-CU-CL-ST_29_1_166	AcrIIA7	CRISPR-Cas			IMGVR_UViG_3300045988_075119|3300045988|Ga0495776_155155_22527_22976	52	98	1.8e-24	107.8	0.653333	0.630872
A7_PHAGE_COMPLETE_CIR-CU-CL-ST_29_1_166	AcrIIA7	CRISPR-Cas			IMGVR_UViG_3300045988_081561|3300045988|Ga0495776_173362_2863_3315	52	100	7.4e-26	112.5	0.666667	0.64
A7_PHAGE_COMPLETE_CIR-CU-CL-ST_29_1_166	AcrIIA7	CRISPR-Cas			IMGVR_UViG_3300045988_085205|3300045988|Ga0495776_188230_17196_17645	52	98	1.8e-24	107.8	0.653333	0.630872
A7_PHAGE_COMPLETE_CIR-CU-CL-ST_29_1_166	AcrIIA7	CRISPR-Cas			IMGVR_UViG_3300045988_093288|3300045988|Ga0495776_163465_22527_22976	52	98	1.8e-24	107.8	0.653333	0.630872
A7_PHAGE_COMPLETE_CIR-CU-CL-ST_29_1_166	AcrIIA7	CRISPR-Cas			IMGVR_UViG_3300045988_100490|3300045988|Ga0495776_092965_8077_8529	52	100	7.4e-26	112.5	0.666667	0.64
A7_PHAGE_COMPLETE_CIR-CU-CL-ST_29_1_166	AcrIIA7	CRISPR-Cas			IMGVR_UViG_3300045988_164571|3300045988|Ga0495776_085915_1347_1796	52	98	1.8e-24	107.8	0.653333	0.630872
A7_PHAGE_COMPLETE_CIR-CU-CL-ST_29_1_166	AcrIIA7	CRISPR-Cas			IMGVR_UViG_3300045988_184603|3300045988|Ga0495776_173784_21695_22144	52	98	1.8e-24	107.8	0.653333	0.630872
A7_PHAGE_COMPLETE_CIR-CU-CL-ST_29_1_166	AcrIIA7	CRISPR-Cas			MGV-GENOME-0195082_44	52	98	1.8e-24	107.8	0.653333	0.630872
A7_PHAGE_COMPLETE_CIR-CU-CL-ST_29_1_166	AcrIIA7	CRISPR-Cas			MGV-GENOME-0220997_31	52	100	7.4e-26	112.5	0.666667	0.64
A7_PHAGE_COMPLETE_CIR-CU-CL-ST_29_1_166	AcrIIA7	CRISPR-Cas			MGV-GENOME-0260733_3	52	98	1.8e-24	107.8	0.653333	0.630872
A7_PHAGE_COMPLETE_CIR-CU-CL-ST_29_1_166	AcrIIA7	CRISPR-Cas			MGV-GENOME-0284331_8	52	100	7.4e-26	112.5	0.666667	0.64
A7_PHAGE_COMPLETE_CIR-CU-CL-ST_29_1_166	AcrIIA7	CRISPR-Cas			MGV-GENOME-0289373_5	52	100	7.4e-26	112.5	0.666667	0.64
A7_PHAGE_COMPLETE_CIR-CU-CL-ST_29_1_166	AcrIIA7	CRISPR-Cas			MGV-GENOME-0289676_35	52	100	7.4e-26	112.5	0.666667	0.64
A7_PHAGE_COMPLETE_CIR-CU-CL-ST_29_1_166	AcrIIA7	CRISPR-Cas			MGV-GENOME-0300259_36	52	100	7.4e-26	112.5	0.666667	0.64
A7_PHAGE_COMPLETE_CIR-CU-CL-ST_29_1_166	AcrIIA7	CRISPR-Cas			MGV-GENOME-0324480_37	52	100	7.4e-26	112.5	0.666667	0.64
A7_PHAGE_COMPLETE_CIR-CU-CL-ST_29_1_166	AcrIIA7	CRISPR-Cas			MGV-GENOME-0349173_26	52	98	1.8e-24	107.8	0.653333	0.630872
A7_PHAGE_COMPLETE_CIR-CU-CL-ST_29_1_166	AcrIIA7	CRISPR-Cas			MGV-GENOME-0372353_22	52	98	1.8e-24	107.8	0.653333	0.630872
A7_PHAGE_COMPLETE_CIR-CU-CL-ST_29_1_166	AcrIIA7	CRISPR-Cas			uvig_137755_17	52	98	1.8e-24	107.8	0.653333	0.630872
A7_PHAGE_COMPLETE_CIR-CU-CL-ST_29_1_166	AcrIIA7	CRISPR-Cas			uvig_155212_46	52	98	1.8e-24	107.8	0.653333	0.630872
A7_PHAGE_COMPLETE_CIR-CU-CL-ST_29_1_166	AcrIIA7	CRISPR-Cas			uvig_192428_6	52	98	1.8e-24	107.8	0.653333	0.630872
A7_PHAGE_COMPLETE_CIR-CU-CL-ST_29_1_166	AcrIIA7	CRISPR-Cas			uvig_309020_22	52	98	2.4e-24	107.5	0.653333	0.630872
A7_PHAGE_COMPLETE_CIR-CU-CL-ST_29_1_166	AcrIIA7	CRISPR-Cas			uvig_309397_5	52	98	2.4e-24	107.5	0.653333	0.630872
A7_PHAGE_COMPLETE_CIR-CU-CL-ST_29_1_166	AcrIIA7	CRISPR-Cas			uvig_531016_3	52	98	1.8e-24	107.8	0.653333	0.630872
A7_PHAGE_COMPLETE_CIR-CU-CL-ST_29_1_166	AcrIIA7	CRISPR-Cas			IMGVR_UViG_3300045988_166716|3300045988|Ga0495776_054506_12410_12898	51.8	85	3.4e-23	103.6	0.566667	0.524691
A7_PHAGE_COMPLETE_CIR-CU-CL-ST_29_1_166	AcrIIA7	CRISPR-Cas			ivig_1955_29	51.6	95	9e-24	105.5	0.633333	0.619048
A7_PHAGE_COMPLETE_CIR-CU-CL-ST_29_1_166	AcrIIA7	CRISPR-Cas			IMGVR_UViG_3300045988_013435|3300045988|Ga0495776_136179_38687_39076	51.1	92	1.5e-23	104.8	0.613333	0.713178
A7_PHAGE_COMPLETE_CIR-CU-CL-ST_29_1_166	AcrIIA7	CRISPR-Cas			IMGVR_UViG_3300045988_020515|3300045988|Ga0495776_006337_4732_5121	51.1	92	1.5e-23	104.8	0.613333	0.713178
A7_PHAGE_COMPLETE_CIR-CU-CL-ST_29_1_166	AcrIIA7	CRISPR-Cas			IMGVR_UViG_3300045988_032681|3300045988|Ga0495776_166324_5700_6245	51.1	92	1.5e-23	104.8	0.613333	0.508287
A7_PHAGE_COMPLETE_CIR-CU-CL-ST_29_1_166	AcrIIA7	CRISPR-Cas			IMGVR_UViG_3300045988_067383|3300045988|Ga0495776_074875_17038_17583	51.1	92	1.5e-23	104.8	0.613333	0.508287
A7_PHAGE_COMPLETE_CIR-CU-CL-ST_29_1_166	AcrIIA7	CRISPR-Cas			MGV-GENOME-0217132_35	51.1	92	1.5e-23	104.8	0.613333	0.508287
A7_PHAGE_COMPLETE_CIR-CU-CL-ST_29_1_166	AcrIIA7	CRISPR-Cas			MGV-GENOME-0223135_10	51.1	92	1.5e-23	104.8	0.613333	0.508287
A7_PHAGE_COMPLETE_CIR-CU-CL-ST_29_1_166	AcrIIA7	CRISPR-Cas			MGV-GENOME-0300786_52	51.1	92	1.5e-23	104.8	0.613333	0.713178
A7_PHAGE_COMPLETE_CIR-CU-CL-ST_29_1_166	AcrIIA7	CRISPR-Cas			MGV-GENOME-0301250_8	51.1	92	1.5e-23	104.8	0.613333	0.713178
A7_PHAGE_COMPLETE_CIR-CU-CL-ST_29_1_166	AcrIIA7	CRISPR-Cas			uvig_492787_14	51.1	92	1.5e-23	104.8	0.613333	0.508287
A7_PHAGE_COMPLETE_CIR-CU-CL-ST_29_1_166	AcrIIA7	CRISPR-Cas			uvig_552201_13	51	98	9e-24	105.5	0.653333	0.630872
A7_PHAGE_COMPLETE_CIR-CU-CL-ST_29_1_166	AcrIIA7	CRISPR-Cas			IMGVR_UViG_3300045988_075871|3300045988|Ga0495776_189522_24213_24674	49.5	99	3.7e-25	110.2	0.66	0.627451
A7_PHAGE_COMPLETE_CIR-CU-CL-ST_29_1_166	AcrIIA7	CRISPR-Cas			IMGVR_UViG_3300045988_080591|3300045988|Ga0495776_075326_23730_24191	49.5	99	4.8e-25	109.8	0.66	0.627451
A7_PHAGE_COMPLETE_CIR-CU-CL-ST_29_1_166	AcrIIA7	CRISPR-Cas			IMGVR_UViG_3300045988_102757|3300045988|Ga0495776_052211_19775_20236	49.5	99	3.7e-25	110.2	0.66	0.627451
A7_PHAGE_COMPLETE_CIR-CU-CL-ST_29_1_166	AcrIIA7	CRISPR-Cas			MGV-GENOME-0203431_29	49.5	99	3.7e-25	110.2	0.66	0.627451
A7_PHAGE_COMPLETE_CIR-CU-CL-ST_29_1_166	AcrIIA7	CRISPR-Cas			MGV-GENOME-0217988_33	49.5	99	4.8e-25	109.8	0.66	0.627451
A7_PHAGE_COMPLETE_CIR-CU-CL-ST_29_1_166	AcrIIA7	CRISPR-Cas			MGV-GENOME-0230227_34	49.5	99	3.7e-25	110.2	0.66	0.627451
A7_PHAGE_COMPLETE_CIR-CU-CL-ST_29_1_166	AcrIIA7	CRISPR-Cas			MGV-GENOME-0251295_42	49.5	99	3.7e-25	110.2	0.66	0.627451
A7_PHAGE_COMPLETE_CIR-CU-CL-ST_29_1_166	AcrIIA7	CRISPR-Cas			uvig_155098_39	49.5	99	3.7e-25	110.2	0.66	0.627451
A7_PHAGE_COMPLETE_CIR-CU-CL-ST_29_1_166	AcrIIA7	CRISPR-Cas			uvig_171551_53	49.5	99	3.7e-25	110.2	0.66	0.627451
A7_PHAGE_COMPLETE_CIR-CU-CL-ST_29_1_166	AcrIIA7	CRISPR-Cas			uvig_17924_10	49.5	99	3.7e-25	110.2	0.66	0.627451
A7_PHAGE_COMPLETE_CIR-CU-CL-ST_29_1_166	AcrIIA7	CRISPR-Cas			uvig_219542_16	49.5	99	3.7e-25	110.2	0.66	0.627451
A7_PHAGE_COMPLETE_CIR-CU-CL-ST_29_1_166	AcrIIA7	CRISPR-Cas			uvig_289894_44	49.5	99	3.7e-25	110.2	0.66	0.627451
A7_PHAGE_COMPLETE_CIR-CU-CL-ST_29_1_166	AcrIIA7	CRISPR-Cas			uvig_34356_22	49.5	99	4.8e-25	109.8	0.66	0.627451
A7_PHAGE_COMPLETE_CIR-CU-CL-ST_29_1_166	AcrIIA7	CRISPR-Cas			uvig_401236_11	49.5	99	3.7e-25	110.2	0.66	0.627451
A7_PHAGE_COMPLETE_CIR-CU-CL-ST_29_1_166	AcrIIA7	CRISPR-Cas			uvig_463098_29	49.5	99	3.7e-25	110.2	0.66	0.627451
A7_PHAGE_COMPLETE_CIR-CU-CL-ST_29_1_166	AcrIIA7	CRISPR-Cas			uvig_466268_34	49.5	99	3.7e-25	110.2	0.66	0.627451
A7_PHAGE_COMPLETE_CIR-CU-CL-ST_29_1_166	AcrIIA7	CRISPR-Cas			IMGVR_UViG_3300031867_000424|3300031867|Ga0326511_1000072116	47.7	130	1.8e-27	117.9	0.86	0.805195
A7_PHAGE_COMPLETE_CIR-CU-CL-ST_29_1_166	APIS070		CLAN031	Thoeris	IMGVR_UViG_651324002_000003|651324002|651579585	46.9	49	6.9e-08	52.8	0.326667	0.266304
A7_PHAGE_COMPLETE_CIR-CU-CL-ST_29_1_166	AcrIIA7	CRISPR-Cas			IMGVR_UViG_3300020073_000096|3300020073|Ga0187905_10014840	46.2	117	5.3e-24	106.3	0.78	0.689024
A7_PHAGE_COMPLETE_CIR-CU-CL-ST_29_1_166	AcrIIA7	CRISPR-Cas			IMGVR_UViG_3300022377_000105|3300022377|Ga0216344_10015140	46.2	117	5.3e-24	106.3	0.78	0.689024
A7_PHAGE_COMPLETE_CIR-CU-CL-ST_29_1_166	AcrIIA7	CRISPR-Cas			IMGVR_UViG_3300023713_000157|3300023713|Ga0257074_100016468	46.2	117	5.3e-24	106.3	0.78	0.689024
A7_PHAGE_COMPLETE_CIR-CU-CL-ST_29_1_166	AcrIIA7	CRISPR-Cas			IMGVR_UViG_3300028454_001269|3300028454|Ga0307245_147831868	46.2	117	5.3e-24	106.3	0.78	0.689024
A7_PHAGE_COMPLETE_CIR-CU-CL-ST_29_1_166	AcrIIA7	CRISPR-Cas			uvig_200381_11	44	116	2.1e-25	110.9	0.76	0.738562
A7_PHAGE_COMPLETE_CIR-CU-CL-ST_29_1_166	AcrIIA7	CRISPR-Cas			IMGVR_UViG_3300032030_000015|3300032030|Ga0310697_1000006123	43.1	144	6e-28	119.4	0.873333	0.723958
A7_PHAGE_COMPLETE_CIR-CU-CL-ST_29_1_166	AcrIIA7	CRISPR-Cas			IMGVR_UViG_3300045988_137163|3300045988|Ga0495776_186327_43617_44096	41.7	96	3e-11	63.9	0.566667	0.591195
A7_PHAGE_COMPLETE_CIR-CU-CL-ST_29_1_166	AcrIIA7	CRISPR-Cas			MGV-GENOME-0350173_55	41.7	96	3e-11	63.9	0.566667	0.591195
A7_PHAGE_COMPLETE_CIR-CU-CL-ST_29_1_166	AcrIIA7	CRISPR-Cas			MGYG000170999_02051	41.7	96	3e-11	63.9	0.566667	0.591195
A7_PHAGE_COMPLETE_CIR-CU-CL-ST_29_1_166	AcrIIA7	CRISPR-Cas			uvig_434095_88	41.4	133	1.1e-24	108.6	0.86	0.791411
A7_PHAGE_COMPLETE_CIR-CU-CL-ST_29_1_166	AcrIIA7	CRISPR-Cas			IMGVR_UViG_3300046002_005933|3300046002|Ga0485177_0000358_22455_23027	40.7	140	5.8e-23	102.8	0.86	0.726316
A7_PHAGE_COMPLETE_CIR-CU-CL-ST_29_1_166	AcrIIA7	CRISPR-Cas			IMGVR_UViG_3300029305_000536|3300029305|Ga0307249_101295476	40.2	87	1.4e-11	65.1	0.56	1
A7_PHAGE_COMPLETE_CIR-CU-CL-ST_29_1_166	AcrIIA7	CRISPR-Cas			IMGVR_UViG_3300007541_000024|3300007541|Ga0099848_10000163	40	100	1.7e-09	58.2	0.553333	0.531073
A7_PHAGE_COMPLETE_CIR-CU-CL-ST_29_1_166	AcrIIA7	CRISPR-Cas			IMGVR_UViG_3300025646_000096|3300025646|Ga0208161_100010441	40	100	1.7e-09	58.2	0.553333	0.543353
A7_PHAGE_COMPLETE_CIR-CU-CL-ST_29_1_166	AcrIIA7	CRISPR-Cas			IMGVR_UViG_3300031382_000115|3300031382|Ga0307971_10032756	40	100	3e-11	63.9	0.586667	0.546961
A7_PHAGE_COMPLETE_CIR-CU-CL-ST_29_1_166	AcrIIA7	CRISPR-Cas			IMGVR_UViG_2574179724_000001|2574179724|2574276030	39.8	88	8.5e-14	72.4	0.58	0.607143
A7_PHAGE_COMPLETE_CIR-CU-CL-ST_29_1_166	AcrIIA7	CRISPR-Cas			IMGVR_UViG_2660238052_000002|2660238052|2660837256	39.8	88	8.5e-14	72.4	0.58	0.607143
A7_PHAGE_COMPLETE_CIR-CU-CL-ST_29_1_166	AcrIIA7	CRISPR-Cas			uvig_594663_29	39.8	133	4.5e-23	103.2	0.86	0.791411
A7_PHAGE_COMPLETE_CIR-CU-CL-ST_29_1_166	AcrIIA7	CRISPR-Cas			IMGVR_UViG_3300012007_000677|3300012007|Ga0120382_1000047123	39.4	94	1.4e-11	65.1	0.606667	0.723077
A7_PHAGE_COMPLETE_CIR-CU-CL-ST_29_1_166	AcrIIA7	CRISPR-Cas			IMGVR_UViG_3300033068_000047|3300033068|Ga0364484_100426	39.3	89	6.7e-11	62.8	0.553333	1
A7_PHAGE_COMPLETE_CIR-CU-CL-ST_29_1_166	AcrIIA7	Thoeris	CLAN031	Thoeris	IMGVR_UViG_3300033068_000047|3300033068|Ga0364484_100426	39.3	89	6.7e-11	62.8	0.553333	1
A7_PHAGE_COMPLETE_CIR-CU-CL-ST_29_1_166	APIS029	CRISPR-Cas			IMGVR_UViG_3300033068_000047|3300033068|Ga0364484_100426	39.3	89	6.7e-11	62.8	0.553333	1
A7_PHAGE_COMPLETE_CIR-CU-CL-ST_29_1_166	APIS029	Thoeris	CLAN031	Thoeris	IMGVR_UViG_2627853870_000002|2627853870|2629309063	39.3	89	7.9e-12	65.9	0.56	1
A7_PHAGE_COMPLETE_CIR-CU-CL-ST_29_1_166	APIS029	Thoeris	CLAN031	Thoeris	IMGVR_UViG_3300033068_000047|3300033068|Ga0364484_100426	39.3	89	6.7e-11	62.8	0.553333	1
A7_PHAGE_COMPLETE_CIR-CU-CL-ST_29_1_166	AcrIIA7	CRISPR-Cas			IMGVR_UViG_2554235285_000006|2554235285|2555474831	38.9	95	2.3e-11	64.3	0.56	1
A7_PHAGE_COMPLETE_CIR-CU-CL-ST_29_1_166	AcrIIA7	CRISPR-Cas			IMGVR_UViG_2843246524_000005|2843246524|2843251228	38.9	95	2.3e-11	64.3	0.56	1
A7_PHAGE_COMPLETE_CIR-CU-CL-ST_29_1_166	AcrIIA7	CRISPR-Cas			IMGVR_UViG_2855314903_000002|2855314903|2855315098	38.9	95	2.3e-11	64.3	0.56	1
A7_PHAGE_COMPLETE_CIR-CU-CL-ST_29_1_166	AcrIIA7	CRISPR-Cas			IMGVR_UViG_3300032037_000120|3300032037|Ga0326508_100017311	38.9	95	4.6e-12	66.6	0.56	1
A7_PHAGE_COMPLETE_CIR-CU-CL-ST_29_1_166	AcrIIA7	CRISPR-Cas			IMGVR_UViG_3300032038_000354|3300032038|Ga0326512_1000049314	38.9	95	4.6e-12	66.6	0.56	1
A7_PHAGE_COMPLETE_CIR-CU-CL-ST_29_1_166	AcrIIA7	CRISPR-Cas			WP_024362657.1	38.9	95	2.3e-11	64.3	0.56	1
A7_PHAGE_COMPLETE_CIR-CU-CL-ST_29_1_166	AcrIIA7	CRISPR-Cas			IMGVR_UViG_3300006213_002339|3300006213|Ga0081460_100009619	38.3	94	5.7e-10	59.7	0.56	1
A7_PHAGE_COMPLETE_CIR-CU-CL-ST_29_1_166	AcrIIA7	CRISPR-Cas			IMGVR_UViG_3300006217_000379|3300006217|Ga0081461_10043262	38.3	94	5.7e-10	59.7	0.56	1
A7_PHAGE_COMPLETE_CIR-CU-CL-ST_29_1_166	AcrIIA7	CRISPR-Cas			IMGVR_UViG_3300031998_000062|3300031998|Ga0310786_10000400106	38.3	94	7.4e-10	59.3	0.56	0.566879
A7_PHAGE_COMPLETE_CIR-CU-CL-ST_29_1_166	AcrIIA7	CRISPR-Cas			MW824377_00289	38.1	97	1.4e-08	55.1	0.56	1
A7_PHAGE_COMPLETE_CIR-CU-CL-ST_29_1_166	AcrIIA7	CRISPR-Cas			IMGVR_UViG_3300022695_000042|3300022695|Ga0248673_1031625	38	92	2e-10	61.2	0.56	1
A7_PHAGE_COMPLETE_CIR-CU-CL-ST_29_1_166	AcrIIA7	CRISPR-Cas			IMGVR_UViG_3300022697_000119|3300022697|Ga0248672_10091611	38	92	2e-10	61.2	0.56	1
A7_PHAGE_COMPLETE_CIR-CU-CL-ST_29_1_166	APIS052		CLAN031	Thoeris	IMGVR_UViG_3300012991_000489|3300012991|Ga0157148_10003866	37.9	103	1.7e-09	58.2	0.66	0.606061
A7_PHAGE_COMPLETE_CIR-CU-CL-ST_29_1_166	AcrIIA7	CRISPR-Cas			IMGVR_UViG_3300044557_000159|3300044557|Ga0455790_001726_28_456	37.8	82	1.7e-09	58.2	0.533333	0.577465
A7_PHAGE_COMPLETE_CIR-CU-CL-ST_29_1_166	AcrIIA7	CRISPR-Cas			IMGVR_UViG_3300028887_000075|3300028887|Ga0265299_100000468	37.6	133	1.8e-19	91.3	0.833333	0.691099
A7_PHAGE_COMPLETE_CIR-CU-CL-ST_29_1_166	AcrIIA7	CRISPR-Cas			IMGVR_UViG_3300031993_000029|3300031993|Ga0310696_10000157162	37.6	133	1.8e-19	91.3	0.833333	0.691099
A7_PHAGE_COMPLETE_CIR-CU-CL-ST_29_1_166	AcrIIA7	CRISPR-Cas			IMGVR_UViG_3300031998_000041|3300031998|Ga0310786_10000225114	37.6	133	1.8e-19	91.3	0.833333	0.691099
A7_PHAGE_COMPLETE_CIR-CU-CL-ST_29_1_166	AcrIIA7	CRISPR-Cas			IMGVR_UViG_3300044449_000028|3300044449|Ga0451480_000524_57460_57990	37.6	101	3.6e-12	67	0.56	0.522727
A7_PHAGE_COMPLETE_CIR-CU-CL-ST_29_1_166	AcrIIA7	CRISPR-Cas			IMGVR_UViG_3300044450_000310|3300044450|Ga0451481_000427_57476_58006	37.6	101	3.6e-12	67	0.56	0.522727
A7_PHAGE_COMPLETE_CIR-CU-CL-ST_29_1_166	AcrIIA7	CRISPR-Cas			IMGVR_UViG_3300028591_000395|3300028591|Ga0247611_1000149725	37.4	91	6.7e-11	62.8	0.56	1
A7_PHAGE_COMPLETE_CIR-CU-CL-ST_29_1_166	AcrIIA7	CRISPR-Cas			IMGVR_UViG_3300031993_000121|3300031993|Ga0310696_1000069355	37.3	102	1.7e-09	58.2	0.606667	0.970297
A7_PHAGE_COMPLETE_CIR-CU-CL-ST_29_1_166	AcrIIA7	CRISPR-Cas			IMGVR_UViG_3300050138_000324|3300050138|Ga0500032_0002782_5665_6162	37.3	102	1.7e-09	58.2	0.64	0.618182
A7_PHAGE_COMPLETE_CIR-CU-CL-ST_29_1_166	AcrIIA7	CRISPR-Cas			IMGVR_UViG_3300037296_000151|3300037296|Ga0400260_000268_56739_57302	37.2	183	9e-24	105.5	0.986667	0.97861
A7_PHAGE_COMPLETE_CIR-CU-CL-ST_29_1_166	APIS029	Thoeris	CLAN031	Thoeris	IMGVR_UViG_2619618821_000002|2619618821|2619657085	37.1	89	5.7e-10	59.7	0.553333	1
A7_PHAGE_COMPLETE_CIR-CU-CL-ST_29_1_166	AcrIIA7	CRISPR-Cas			IMGVR_UViG_3300045988_154208|3300045988|Ga0495776_155427_18397_18669	37	92	1.4e-08	55.1	0.56	1
A7_PHAGE_COMPLETE_CIR-CU-CL-ST_29_1_166	AcrIIA7	CRISPR-Cas			MGV-GENOME-0351981_19	37	92	1.4e-08	55.1	0.56	1
A7_PHAGE_COMPLETE_CIR-CU-CL-ST_29_1_166	AcrIIA7	CRISPR-Cas			uvig_76952_19	37	92	1.4e-08	55.1	0.56	1
A7_PHAGE_COMPLETE_CIR-CU-CL-ST_29_1_166	AcrIIA7	CRISPR-Cas			IMGVR_UViG_3300045988_117796|3300045988|Ga0495776_034527_110217_110537	36.8	87	1.7e-09	58.2	0.56	0.820755
A7_PHAGE_COMPLETE_CIR-CU-CL-ST_29_1_166	AcrIIA7	CRISPR-Cas			MGV-GENOME-0373196_160	36.8	87	1.7e-09	58.2	0.56	0.820755
A7_PHAGE_COMPLETE_CIR-CU-CL-ST_29_1_166	AcrIIA7	CRISPR-Cas			IMGVR_UViG_3300022661_000355|3300022661|Ga0216339_1000843427	36.5	85	2.5e-10	60.8	0.553333	0.521472
A7_PHAGE_COMPLETE_CIR-CU-CL-ST_29_1_166	AcrIIA7	CRISPR-Cas			IMGVR_UViG_3300022753_000854|3300022753|Ga0216341_100351963	36.5	85	2.5e-10	60.8	0.553333	0.521472
A7_PHAGE_COMPLETE_CIR-CU-CL-ST_29_1_166	AcrIIA7	CRISPR-Cas			IMGVR_UViG_3300023371_001236|3300023371|Ga0216340_100458273	36.5	85	2.5e-10	60.8	0.553333	0.521472
A7_PHAGE_COMPLETE_CIR-CU-CL-ST_29_1_166	AcrIIA7	CRISPR-Cas			IMGVR_UViG_3300024268_001189|3300024268|Ga0257090_100518485	36.5	85	2.5e-10	60.8	0.553333	0.521472
A7_PHAGE_COMPLETE_CIR-CU-CL-ST_29_1_166	AcrIIA7	CRISPR-Cas			IMGVR_UViG_3300024269_000525|3300024269|Ga0257076_1001319227	36.5	85	2.5e-10	60.8	0.553333	0.521472
A7_PHAGE_COMPLETE_CIR-CU-CL-ST_29_1_166	AcrIIA7	CRISPR-Cas			IMGVR_UViG_3300024270_001219|3300024270|Ga0257091_100493854	36.5	85	2.5e-10	60.8	0.553333	0.521472
A7_PHAGE_COMPLETE_CIR-CU-CL-ST_29_1_166	AcrIIA7	CRISPR-Cas			IMGVR_UViG_3300024272_001656|3300024272|Ga0257077_100566956	36.5	85	2.5e-10	60.8	0.553333	0.521472
A7_PHAGE_COMPLETE_CIR-CU-CL-ST_29_1_166	AcrIIA7	CRISPR-Cas			IMGVR_UViG_3300028242_000597|3300028242|Ga0302102_1003702510	36.5	85	2.5e-10	60.8	0.553333	0.521472
A7_PHAGE_COMPLETE_CIR-CU-CL-ST_29_1_166	AcrIIA7	CRISPR-Cas			IMGVR_UViG_3300029705_002287|3300029705|Ga0224414_100630237	36.5	85	2.5e-10	60.8	0.553333	0.521472
A7_PHAGE_COMPLETE_CIR-CU-CL-ST_29_1_166	AcrIIA7	CRISPR-Cas			IMGVR_UViG_3300031555_001352|3300031555|Ga0318466_1003981629	36.5	85	2.5e-10	60.8	0.553333	0.521472
A7_PHAGE_COMPLETE_CIR-CU-CL-ST_29_1_166	AcrIIA7	CRISPR-Cas			IMGVR_UViG_3300032167_002631|3300032167|Ga0224413_100727368	36.5	85	2.5e-10	60.8	0.553333	0.521472
A7_PHAGE_COMPLETE_CIR-CU-CL-ST_29_1_166	AcrIIA7	CRISPR-Cas			IMGVR_UViG_3300028423_000048|3300028423|Ga0307028_100017513	36.4	88	2.8e-09	57.4	0.56	0.935484
A7_PHAGE_COMPLETE_CIR-CU-CL-ST_29_1_166	AcrIIA7	CRISPR-Cas			IMGVR_UViG_3300028595_000076|3300028595|Ga0272440_10016191	36.4	140	7.9e-20	92.4	0.86	0.726316
A7_PHAGE_COMPLETE_CIR-CU-CL-ST_29_1_166	AcrIIA7	CRISPR-Cas			IMGVR_UViG_3300035428_000175|3300035428|Ga0247197_00702_17408_17743	36.3	91	9.7e-10	58.9	0.553333	0.81982
A7_PHAGE_COMPLETE_CIR-CU-CL-ST_29_1_166	AcrIIA7	CRISPR-Cas			IMGVR_UViG_3300035429_000191|3300035429|Ga0247199_00048_27899_28234	36.3	91	9.7e-10	58.9	0.553333	0.81982
A7_PHAGE_COMPLETE_CIR-CU-CL-ST_29_1_166	AcrIIA7	CRISPR-Cas			IMGVR_UViG_2505119027_000003|2505119027|2505247838	36.2	94	2.5e-10	60.8	0.56	0.659259
A7_PHAGE_COMPLETE_CIR-CU-CL-ST_29_1_166	AcrIIA7	CRISPR-Cas			IMGVR_UViG_2505119027_000007|2505119027|2505247838	36.2	94	2.5e-10	60.8	0.56	0.659259
A7_PHAGE_COMPLETE_CIR-CU-CL-ST_29_1_166	AcrIIA7	CRISPR-Cas			IMGVR_UViG_2912320959_000002|2912320959|2912321550	36.2	94	2.5e-10	60.8	0.56	1
A7_PHAGE_COMPLETE_CIR-CU-CL-ST_29_1_166	AcrIIA7	CRISPR-Cas			IMGVR_UViG_3300012016_000056|3300012016|Ga0120387_10012144	36.2	105	5.7e-10	59.7	0.586667	0.695652
A7_PHAGE_COMPLETE_CIR-CU-CL-ST_29_1_166	AcrIIA7	CRISPR-Cas			uvig_556679_46	36.2	105	5.7e-10	59.7	0.56	1
A7_PHAGE_COMPLETE_CIR-CU-CL-ST_29_1_166	AcrIIA7	CRISPR-Cas			WP_105922487.1	36.2	94	2.5e-10	60.8	0.56	1
A7_PHAGE_COMPLETE_CIR-CU-CL-ST_29_1_166	AcrIIA7	CRISPR-Cas			IMGVR_UViG_2616644821_000001|2616644821|2616716224	36.1	183	1.8e-24	107.8	0.986667	0.968085
A7_PHAGE_COMPLETE_CIR-CU-CL-ST_29_1_166	AcrIIA7	CRISPR-Cas			IMGVR_UViG_3300021387_001940|3300021387|Ga0223845_1113729327	36.1	97	5.7e-10	59.7	0.56	0.989247
A7_PHAGE_COMPLETE_CIR-CU-CL-ST_29_1_166	AcrIIA7	CRISPR-Cas			IMGVR_UViG_2149837006_000049|2149837006|meta_HC09_00783630	35.9	92	3.3e-10	60.5	0.56	0.989247
A7_PHAGE_COMPLETE_CIR-CU-CL-ST_29_1_166	AcrIIA7	CRISPR-Cas			IMGVR_UViG_3300000976_000002|3300000976|BBAY71_1000014579	35.9	92	1.8e-08	54.7	0.553333	0.978723
A7_PHAGE_COMPLETE_CIR-CU-CL-ST_29_1_166	AcrIIA7	CRISPR-Cas			IMGVR_UViG_3300006132_000005|3300006132|Ga0080693_100041815	35.9	92	3.3e-10	60.5	0.56	0.989247
A7_PHAGE_COMPLETE_CIR-CU-CL-ST_29_1_166	AcrIIA7	CRISPR-Cas			IMGVR_UViG_3300006138_000069|3300006138|Ga0080701_10032303	35.9	92	3.3e-10	60.5	0.56	0.989247
A7_PHAGE_COMPLETE_CIR-CU-CL-ST_29_1_166	AcrIIA7	CRISPR-Cas			IMGVR_UViG_3300006213_000032|3300006213|Ga0081460_100218740	35.9	92	3.3e-10	60.5	0.56	0.989247
A7_PHAGE_COMPLETE_CIR-CU-CL-ST_29_1_166	AcrIIA7	CRISPR-Cas			IMGVR_UViG_3300006217_000119|3300006217|Ga0081461_100216542	35.9	92	3.3e-10	60.5	0.56	0.989247
A7_PHAGE_COMPLETE_CIR-CU-CL-ST_29_1_166	AcrIIA7	CRISPR-Cas			IMGVR_UViG_3300008101_000017|3300008101|Ga0114024_10068752	35.6	104	5.1e-11	63.2	0.56	0.979592
A7_PHAGE_COMPLETE_CIR-CU-CL-ST_29_1_166	AcrIIA7	CRISPR-Cas			uvig_404380_56	35.6	104	6.7e-11	62.8	0.56	0.989691
A7_PHAGE_COMPLETE_CIR-CU-CL-ST_29_1_166	AcrIIA7	CRISPR-Cas			uvig_412426_21	35.6	104	5.1e-11	63.2	0.56	0.979592
A7_PHAGE_COMPLETE_CIR-CU-CL-ST_29_1_166	AcrIIA7		CLAN031	Thoeris	IMGVR_UViG_2556921007_000002|2556921007|2556950327	35.5	110	6.1e-12	66.2	0.66	0.591463
A7_PHAGE_COMPLETE_CIR-CU-CL-ST_29_1_166	AcrIIA7		CLAN031	Thoeris	IMGVR_UViG_2767802355_000002|2767802355|2769871653	35.5	110	3.6e-12	67	0.66	0.591463
A7_PHAGE_COMPLETE_CIR-CU-CL-ST_29_1_166	AcrIIA7	CRISPR-Cas			IMGVR_UViG_2556921007_000002|2556921007|2556950327	35.5	110	6.1e-12	66.2	0.66	0.591463
A7_PHAGE_COMPLETE_CIR-CU-CL-ST_29_1_166	AcrIIA7	CRISPR-Cas			IMGVR_UViG_2767802355_000002|2767802355|2769871653	35.5	110	3.6e-12	67	0.66	0.591463
A7_PHAGE_COMPLETE_CIR-CU-CL-ST_29_1_166	APIS079		CLAN031	Thoeris	IMGVR_UViG_2556921007_000002|2556921007|2556950327	35.5	110	6.1e-12	66.2	0.66	0.591463
A7_PHAGE_COMPLETE_CIR-CU-CL-ST_29_1_166	APIS079		CLAN031	Thoeris	IMGVR_UViG_2767802355_000002|2767802355|2769871653	35.5	110	3.6e-12	67	0.66	0.591463
A7_PHAGE_COMPLETE_CIR-CU-CL-ST_29_1_166	APIS079	CRISPR-Cas			IMGVR_UViG_2556921007_000002|2556921007|2556950327	35.5	110	6.1e-12	66.2	0.66	0.591463
A7_PHAGE_COMPLETE_CIR-CU-CL-ST_29_1_166	APIS079	CRISPR-Cas			IMGVR_UViG_2767802355_000002|2767802355|2769871653	35.5	110	3.6e-12	67	0.66	0.591463
A7_PHAGE_COMPLETE_CIR-CU-CL-ST_29_1_166	AcrIIA7	CRISPR-Cas			IMGVR_UViG_3300005460_000029|3300005460|Ga0073908_100128441	35.3	85	4.8e-09	56.6	0.553333	0.512048
A7_PHAGE_COMPLETE_CIR-CU-CL-ST_29_1_166	AcrIIA7	CRISPR-Cas			IMGVR_UViG_3300005461_000287|3300005461|Ga0073906_10090292	35.3	85	4.8e-09	56.6	0.553333	0.512048
A7_PHAGE_COMPLETE_CIR-CU-CL-ST_29_1_166	AcrIIA7	CRISPR-Cas			IMGVR_UViG_3300033120_000946|3300033120|Ga0364481_103662	35.3	190	5e-22	99.8	0.986667	1
A7_PHAGE_COMPLETE_CIR-CU-CL-ST_29_1_166	AcrIIA7	CRISPR-Cas			IMGVR_UViG_3300045988_083926|3300045988|Ga0495776_015983_34513_35013	35.3	85	4.8e-09	56.6	0.553333	0.512048
A7_PHAGE_COMPLETE_CIR-CU-CL-ST_29_1_166	AcrIIA7	CRISPR-Cas			MGV-GENOME-0297066_55	35.3	85	4.8e-09	56.6	0.553333	0.512048
A7_PHAGE_COMPLETE_CIR-CU-CL-ST_29_1_166	AcrIIA7	CRISPR-Cas			IMGVR_UViG_3300029822_000020|3300029822|Ga0134854_100060152	35.2	88	5.7e-10	59.7	0.56	1
A7_PHAGE_COMPLETE_CIR-CU-CL-ST_29_1_166	AcrIIA7	CRISPR-Cas			IMGVR_UViG_3300037418_004174|3300037418|Ga0395900_0000476_40112_40693	35.2	193	3.1e-24	107.1	0.993333	1
A7_PHAGE_COMPLETE_CIR-CU-CL-ST_29_1_166	AcrIIA7	CRISPR-Cas			uvig_332681_43	35.2	105	2.8e-09	57.4	0.56	1
A7_PHAGE_COMPLETE_CIR-CU-CL-ST_29_1_166	AcrIIA7	Thoeris	CLAN031	Thoeris	IMGVR_UViG_3300029822_000020|3300029822|Ga0134854_100060152	35.2	88	5.7e-10	59.7	0.56	1
A7_PHAGE_COMPLETE_CIR-CU-CL-ST_29_1_166	APIS029	CRISPR-Cas			IMGVR_UViG_3300029822_000020|3300029822|Ga0134854_100060152	35.2	88	5.7e-10	59.7	0.56	1
A7_PHAGE_COMPLETE_CIR-CU-CL-ST_29_1_166	APIS029	Thoeris	CLAN031	Thoeris	IMGVR_UViG_3300029822_000020|3300029822|Ga0134854_100060152	35.2	88	5.7e-10	59.7	0.56	1
A7_PHAGE_COMPLETE_CIR-CU-CL-ST_29_1_166	AcrIIA7	CRISPR-Cas			IMGVR_UViG_3300007498_000248|3300007498|Ga0104980_10027971	35.1	94	2.2e-09	57.8	0.613333	0.566265
A7_PHAGE_COMPLETE_CIR-CU-CL-ST_29_1_166	AcrIIA7	CRISPR-Cas			IMGVR_UViG_3300008728_000102|3300008728|Ga0115675_10056413	35.1	94	2.2e-09	57.8	0.613333	0.566265
A7_PHAGE_COMPLETE_CIR-CU-CL-ST_29_1_166	AcrIIA7	CRISPR-Cas			IMGVR_UViG_3300035208_002726|3300035208|Ga0376279_0002426_16559_16843	35.1	94	8.2e-09	55.8	0.56	1
A7_PHAGE_COMPLETE_CIR-CU-CL-ST_29_1_166	AcrIIA7	CRISPR-Cas			IMGVR_UViG_3300045988_058721|3300045988|Ga0495776_180070_37134_37634	35.1	94	2.2e-09	57.8	0.613333	0.566265
A7_PHAGE_COMPLETE_CIR-CU-CL-ST_29_1_166	AcrIIA7	CRISPR-Cas			IMGVR_UViG_3300045988_058748|3300045988|Ga0495776_184933_37134_37634	35.1	94	2.2e-09	57.8	0.613333	0.566265
A7_PHAGE_COMPLETE_CIR-CU-CL-ST_29_1_166	AcrIIA7	CRISPR-Cas			IMGVR_UViG_3300045988_060040|3300045988|Ga0495776_181451_37113_37613	35.1	94	2.2e-09	57.8	0.613333	0.566265
A7_PHAGE_COMPLETE_CIR-CU-CL-ST_29_1_166	AcrIIA7	CRISPR-Cas			IMGVR_UViG_3300045988_073770|3300045988|Ga0495776_163518_9239_9739	35.1	94	2.2e-09	57.8	0.613333	0.566265
A7_PHAGE_COMPLETE_CIR-CU-CL-ST_29_1_166	AcrIIA7	CRISPR-Cas			IMGVR_UViG_3300045988_075753|3300045988|Ga0495776_096942_10175_10645	35.1	94	2.2e-09	57.8	0.613333	0.602564
A7_PHAGE_COMPLETE_CIR-CU-CL-ST_29_1_166	AcrIIA7	CRISPR-Cas			IMGVR_UViG_7000000231_000032|7000000231|SRS014613_WUGC_scaffold_20261__gene_49693	35.1	94	2.2e-09	57.8	0.613333	0.566265
A7_PHAGE_COMPLETE_CIR-CU-CL-ST_29_1_166	AcrIIA7	CRISPR-Cas			MGV-GENOME-0300318_56	35.1	94	2.2e-09	57.8	0.613333	0.566265
A7_PHAGE_COMPLETE_CIR-CU-CL-ST_29_1_166	AcrIIA7	CRISPR-Cas			MGV-GENOME-0303663_15	35.1	94	2.2e-09	57.8	0.613333	0.566265
A7_PHAGE_COMPLETE_CIR-CU-CL-ST_29_1_166	AcrIIA7	CRISPR-Cas			MGV-GENOME-0306301_56	35.1	94	2.2e-09	57.8	0.613333	0.566265
A7_PHAGE_COMPLETE_CIR-CU-CL-ST_29_1_166	AcrIIA7	CRISPR-Cas			MGV-GENOME-0337703_57	35.1	94	2.2e-09	57.8	0.613333	0.566265
A7_PHAGE_COMPLETE_CIR-CU-CL-ST_29_1_166	AcrIIA7	CRISPR-Cas			MGV-GENOME-0342031_13	35.1	94	2.2e-09	57.8	0.613333	0.566265
A7_PHAGE_COMPLETE_CIR-CU-CL-ST_29_1_166	AcrIIA7	CRISPR-Cas			uvig_539465_14	35.1	94	2.2e-09	57.8	0.613333	0.566265
A7_PHAGE_COMPLETE_CIR-CU-CL-ST_29_1_166	APIS029	Thoeris	CLAN031	Thoeris	MGV-GENOME-0253149_28	35.1	97	5.7e-10	59.7	0.56	0.978723
A7_PHAGE_COMPLETE_CIR-CU-CL-ST_29_1_166	APIS029	Thoeris	CLAN031	Thoeris	uvig_77713_15	35.1	97	5.7e-10	59.7	0.56	0.989247
A7_PHAGE_COMPLETE_CIR-CU-CL-ST_29_1_166	APIS029	Thoeris	CLAN031	Thoeris	IMGVR_UViG_2660238302_000002|2660238302|2661840062	34.9	86	1.5e-10	61.6	0.56	0.819048
A7_PHAGE_COMPLETE_CIR-CU-CL-ST_29_1_166	APIS029	Thoeris	CLAN031	Thoeris	IMGVR_UViG_2878854494_000003|2878854494|2878854985	34.9	86	1.1e-10	62	0.56	1
A7_PHAGE_COMPLETE_CIR-CU-CL-ST_29_1_166	AcrIIA7	CRISPR-Cas			IMGVR_UViG_3300033148_000652|3300033148|Ga0366832_10772785	34.8	92	1.8e-08	54.7	0.553333	1
A7_PHAGE_COMPLETE_CIR-CU-CL-ST_29_1_166	AcrIIA7	CRISPR-Cas			IMGVR_UViG_3300034012_000228|3300034012|Ga0334986_0007658_1074_1364	34.8	92	2e-10	61.2	0.56	0.958333
A7_PHAGE_COMPLETE_CIR-CU-CL-ST_29_1_166	AcrIIA7	CRISPR-Cas			IMGVR_UViG_3300034107_000038|3300034107|Ga0335037_0006179_2373_2663	34.8	92	2e-10	61.2	0.56	0.958333
A7_PHAGE_COMPLETE_CIR-CU-CL-ST_29_1_166	AcrIIA7	CRISPR-Cas			IMGVR_UViG_3300042509_000884|3300042509|Ga0453196_0001494_17104_17394	34.8	92	2e-10	61.2	0.56	0.958333
A7_PHAGE_COMPLETE_CIR-CU-CL-ST_29_1_166	AcrIIA7	CRISPR-Cas			IMGVR_UViG_3300044911_000750|3300044911|Ga0453728_0000653_6001_6291	34.8	92	2e-10	61.2	0.56	0.958333
A7_PHAGE_COMPLETE_CIR-CU-CL-ST_29_1_166	AcrIIA7	CRISPR-Cas			IMGVR_UViG_3300038335_000052|3300038335|Ga0246096_01768_112_432	34.7	98	3.4e-07	50.4	0.593333	0.90566
A7_PHAGE_COMPLETE_CIR-CU-CL-ST_29_1_166	AcrIIA7	CRISPR-Cas			IMGVR_UViG_3300037453_000538|3300037453|Ga0394155_0000179_14532_14936	34.6	104	3.4e-07	50.4	0.56	0.768657
A7_PHAGE_COMPLETE_CIR-CU-CL-ST_29_1_166	AcrIIA7	CRISPR-Cas			IMGVR_UViG_3300031993_000105|3300031993|Ga0310696_1000061140	34.5	142	1.2e-12	68.6	0.8	0.787879
A7_PHAGE_COMPLETE_CIR-CU-CL-ST_29_1_166	AcrIIA7	CRISPR-Cas			IMGVR_UViG_2563366723_000001|2563366723|2563793062	34.4	90	2.5e-10	60.8	0.56	0.491713
A7_PHAGE_COMPLETE_CIR-CU-CL-ST_29_1_166	AcrIIA7	CRISPR-Cas			IMGVR_UViG_2731957640_000001|2731957640|2732539564	34.4	90	2.5e-10	60.8	0.56	0.491713
A7_PHAGE_COMPLETE_CIR-CU-CL-ST_29_1_166	AcrIIA7	CRISPR-Cas			IMGVR_UViG_2850023359_000001|2850023359|2850024183	34.4	90	2.5e-10	60.8	0.56	0.491713
A7_PHAGE_COMPLETE_CIR-CU-CL-ST_29_1_166	AcrIIA7	CRISPR-Cas			WP_159298662.1	34.1	91	4.8e-09	56.6	0.56	1
A7_PHAGE_COMPLETE_CIR-CU-CL-ST_29_1_166	AcrIIA7	CRISPR-Cas			IMGVR_UViG_3300027904_000465|3300027904|Ga0209737_100327642	34	106	3e-11	63.9	0.666667	0.615854
A7_PHAGE_COMPLETE_CIR-CU-CL-ST_29_1_166	AcrIIA7	CRISPR-Cas			IMGVR_UViG_3300028914_000359|3300028914|Ga0265300_1000129613	33.7	101	3.7e-09	57	0.566667	0.588957
A7_PHAGE_COMPLETE_CIR-CU-CL-ST_29_1_166	AcrIIA7	CRISPR-Cas			IMGVR_UViG_3300031998_000175|3300031998|Ga0310786_1000092614	33.7	101	3.7e-09	57	0.566667	0.588957
A7_PHAGE_COMPLETE_CIR-CU-CL-ST_29_1_166	AcrIIA7	CRISPR-Cas			IMGVR_UViG_3300042565_001877|3300042565|Ga0453076_0000303_1968_2471	33.7	104	1.3e-09	58.5	0.64	0.622754
A7_PHAGE_COMPLETE_CIR-CU-CL-ST_29_1_166	AcrIIA7	CRISPR-Cas			IMGVR_UViG_3300044678_001403|3300044678|Ga0453933_0000223_15567_16070	33.7	104	1.3e-09	58.5	0.64	0.622754
A7_PHAGE_COMPLETE_CIR-CU-CL-ST_29_1_166	AcrIIA7	CRISPR-Cas			IMGVR_UViG_3300044695_003674|3300044695|Ga0453119_0000475_14233_14736	33.7	104	1.3e-09	58.5	0.64	0.622754
A7_PHAGE_COMPLETE_CIR-CU-CL-ST_29_1_166	AcrIIA7	CRISPR-Cas			IMGVR_UViG_3300045988_181894|3300045988|Ga0495776_122424_56636_57028	33.7	104	1.7e-09	58.2	0.56	0.738462
A7_PHAGE_COMPLETE_CIR-CU-CL-ST_29_1_166	AcrIIA7	CRISPR-Cas			IMGVR_UViG_3300045988_182388|3300045988|Ga0495776_119721_28579_28908	33.7	104	1.7e-09	58.2	0.56	0.880734
A7_PHAGE_COMPLETE_CIR-CU-CL-ST_29_1_166	AcrIIA7	CRISPR-Cas			IMGVR_UViG_3300045988_182901|3300045988|Ga0495776_001726_151684_152076	33.7	104	1.7e-09	58.2	0.56	0.738462
A7_PHAGE_COMPLETE_CIR-CU-CL-ST_29_1_166	AcrIIA7	CRISPR-Cas			MGV-GENOME-0371813_56	33.7	104	1.7e-09	58.2	0.56	0.880734
A7_PHAGE_COMPLETE_CIR-CU-CL-ST_29_1_166	AcrIIA7	CRISPR-Cas			MGV-GENOME-0377802_41	33.7	104	1.7e-09	58.2	0.56	0.880734
A7_PHAGE_COMPLETE_CIR-CU-CL-ST_29_1_166	AcrIIA7	CRISPR-Cas			MGV-GENOME-0377828_156	33.7	104	1.7e-09	58.2	0.56	0.880734
A7_PHAGE_COMPLETE_CIR-CU-CL-ST_29_1_166	AcrIIA7	CRISPR-Cas			IMGVR_UViG_3300003844_000001|3300003844|Ga0056914_1000018929	33.3	111	3.9e-11	63.5	0.66	0.614943
A7_PHAGE_COMPLETE_CIR-CU-CL-ST_29_1_166	AcrIIA7	CRISPR-Cas			IMGVR_UViG_3300026516_000001|3300026516|Ga0209573_100066953	33.3	111	3.9e-11	63.5	0.66	0.614943
A7_PHAGE_COMPLETE_CIR-CU-CL-ST_29_1_166	AcrIIA7	CRISPR-Cas			IMGVR_UViG_3300031485_000001|3300031485|Ga0325302_11421883	33.3	111	1.1e-08	55.5	0.646667	0.691824
A7_PHAGE_COMPLETE_CIR-CU-CL-ST_29_1_166	AcrIIA7	CRISPR-Cas			IMGVR_UViG_3300033141_000350|3300033141|Ga0366833_10027722	33.3	105	3.3e-10	60.5	0.64	0.628743
A7_PHAGE_COMPLETE_CIR-CU-CL-ST_29_1_166	AcrIIA7	CRISPR-Cas			IMGVR_UViG_3300033143_005799|3300033143|Ga0366829_100756537	33.3	99	6.7e-11	62.8	0.66	0.594937
A7_PHAGE_COMPLETE_CIR-CU-CL-ST_29_1_166	AcrIIA7	CRISPR-Cas			IMGVR_UViG_3300045411_000126|3300045411|Ga0438317_0006847_4732_5277	33.3	177	8.7e-19	89	0.973333	0.972376
A7_PHAGE_COMPLETE_CIR-CU-CL-ST_29_1_166	AcrIIA7	CRISPR-Cas			IMGVR_UViG_3300046791_000470|3300046791|Ga0495500_0000034_68656_68958	33.3	93	3.4e-07	50.4	0.533333	0.92
A7_PHAGE_COMPLETE_CIR-CU-CL-ST_29_1_166	AcrIIA7	CRISPR-Cas			IMGVR_UViG_3300010935_000101|3300010935|Ga0127392_100001353	33.1	124	5.7e-10	59.7	0.693333	0.709091
A7_PHAGE_COMPLETE_CIR-CU-CL-ST_29_1_166	AcrIIA7	CRISPR-Cas			IMGVR_UViG_3300001598_000340|3300001598|EMG_1000658920	33	97	1.1e-08	55.5	0.56	0.989247
A7_PHAGE_COMPLETE_CIR-CU-CL-ST_29_1_166	AcrIIA7	CRISPR-Cas			IMGVR_UViG_3300029288_000610|3300029288|Ga0265297_1000354129	33	94	1.4e-08	55.1	0.566667	0.666667
A7_PHAGE_COMPLETE_CIR-CU-CL-ST_29_1_166	AcrIIA7	CRISPR-Cas			IMGVR_UViG_3300045988_181188|3300045988|Ga0495776_101671_110451_110843	33	109	7.4e-10	59.3	0.593333	0.776923
A7_PHAGE_COMPLETE_CIR-CU-CL-ST_29_1_166	AcrIIA7	CRISPR-Cas			IMGVR_UViG_3300045988_181532|3300045988|Ga0495776_101672_110452_110844	33	109	7.4e-10	59.3	0.593333	0.776923
A7_PHAGE_COMPLETE_CIR-CU-CL-ST_29_1_166	AcrIIA7	CRISPR-Cas			IMGVR_UViG_3300045988_181878|3300045988|Ga0495776_001653_85780_86109	33	109	7.4e-10	59.3	0.593333	0.926606
A7_PHAGE_COMPLETE_CIR-CU-CL-ST_29_1_166	AcrIIA7	CRISPR-Cas			IMGVR_UViG_3300045988_182184|3300045988|Ga0495776_001903_27286_27615	33	109	7.4e-10	59.3	0.593333	0.926606
A7_PHAGE_COMPLETE_CIR-CU-CL-ST_29_1_166	AcrIIA7	CRISPR-Cas			MGV-GENOME-0377380_129	33	109	7.4e-10	59.3	0.593333	0.926606
A7_PHAGE_COMPLETE_CIR-CU-CL-ST_29_1_166	AcrIIA7	CRISPR-Cas			MGV-GENOME-0377381_129	33	109	7.4e-10	59.3	0.593333	0.926606
A7_PHAGE_COMPLETE_CIR-CU-CL-ST_29_1_166	AcrIIA7	CRISPR-Cas			MGV-GENOME-0377462_36	33	109	7.4e-10	59.3	0.593333	0.926606
A7_PHAGE_COMPLETE_CIR-CU-CL-ST_29_1_166	AcrIIA7	CRISPR-Cas			MGV-GENOME-0377511_93	33	109	7.4e-10	59.3	0.593333	0.926606
A7_PHAGE_COMPLETE_CIR-CU-CL-ST_29_1_166	AcrIIA7	CRISPR-Cas			IMGVR_UViG_3300048549_001014|3300048549|Ga0494207_0000288_4355_4624	32.9	85	4.5e-07	50.1	0.533333	0.932584
A7_PHAGE_COMPLETE_CIR-CU-CL-ST_29_1_166	AcrIIA7	CRISPR-Cas			IMGVR_UViG_3300031867_001783|3300031867|Ga0326511_1000640510	32.7	101	9.1e-08	52.4	0.56	0.958333
A7_PHAGE_COMPLETE_CIR-CU-CL-ST_29_1_166	AcrIIA7	CRISPR-Cas			IMGVR_UViG_3300032030_000073|3300032030|Ga0310697_1000032076	32.7	153	1.6e-12	68.2	0.92	0.915152
A7_PHAGE_COMPLETE_CIR-CU-CL-ST_29_1_166	AcrIIA7	Thoeris	CLAN031	Thoeris	IMGVR_UViG_3300031867_001783|3300031867|Ga0326511_1000640510	32.7	101	9.1e-08	52.4	0.56	0.958333
A7_PHAGE_COMPLETE_CIR-CU-CL-ST_29_1_166	APIS029	CRISPR-Cas			IMGVR_UViG_3300031867_001783|3300031867|Ga0326511_1000640510	32.7	101	9.1e-08	52.4	0.56	0.958333
A7_PHAGE_COMPLETE_CIR-CU-CL-ST_29_1_166	APIS029	Thoeris	CLAN031	Thoeris	IMGVR_UViG_3300031867_001783|3300031867|Ga0326511_1000640510	32.7	101	9.1e-08	52.4	0.56	0.958333
A7_PHAGE_COMPLETE_CIR-CU-CL-ST_29_1_166	AcrIIA7	CRISPR-Cas			IMGVR_UViG_2706795377_000001|2706795377|2708655017	32.6	86	1.2e-07	52	0.553333	0.988506
A7_PHAGE_COMPLETE_CIR-CU-CL-ST_29_1_166	AcrIIA7	CRISPR-Cas			IMGVR_UViG_2876070276_000002|2876070276|2876075251	32.6	138	4.8e-09	56.6	0.786667	0.787879
A7_PHAGE_COMPLETE_CIR-CU-CL-ST_29_1_166	AcrIIA7	CRISPR-Cas			ivig_2355_6	32.6	138	4.8e-09	56.6	0.786667	0.787879
A7_PHAGE_COMPLETE_CIR-CU-CL-ST_29_1_166	AcrIIA7	CRISPR-Cas			KT151959_00105	32.6	86	1.2e-07	52	0.553333	0.988506
A7_PHAGE_COMPLETE_CIR-CU-CL-ST_29_1_166	AcrIIA7	CRISPR-Cas			YP_009194160.1	32.6	86	1.2e-07	52	0.553333	0.988506
A7_PHAGE_COMPLETE_CIR-CU-CL-ST_29_1_166	AcrIIA7	CRISPR-Cas			IMGVR_UViG_3300033463_000149|3300033463|Ga0310690_100008725	32.5	114	1.3e-06	48.5	0.606667	0.670807
A7_PHAGE_COMPLETE_CIR-CU-CL-ST_29_1_166	AcrIIA7	CRISPR-Cas			IMGVR_UViG_3300037400_004252|3300037400|Ga0392372_0000180_11716_12072	32.5	114	1e-06	48.9	0.606667	0.915254
A7_PHAGE_COMPLETE_CIR-CU-CL-ST_29_1_166	AcrIIA7	CRISPR-Cas			IMGVR_UViG_3300002127_000023|3300002127|JGI20164J26629_100017541	32.3	99	4.1e-08	53.5	0.6	0.99
A7_PHAGE_COMPLETE_CIR-CU-CL-ST_29_1_166	AcrIIA7	CRISPR-Cas			IMGVR_UViG_3300027891_000154|3300027891|Ga0209628_100425274	32.3	99	4.1e-08	53.5	0.6	0.99
A7_PHAGE_COMPLETE_CIR-CU-CL-ST_29_1_166	AcrIIA7	CRISPR-Cas			IMGVR_UViG_3300027904_000731|3300027904|Ga0209737_1000018834	32.3	99	4.1e-08	53.5	0.6	0.99
A7_PHAGE_COMPLETE_CIR-CU-CL-ST_29_1_166	AcrIIA7	CRISPR-Cas			IMGVR_UViG_3300029996_000255|3300029996|Ga0245029_100062221	32.3	96	5.3e-08	53.1	0.56	0.989691
A7_PHAGE_COMPLETE_CIR-CU-CL-ST_29_1_166	AcrIIA7	CRISPR-Cas			uvig_247509_117	32.3	96	5.3e-08	53.1	0.56	0.989691
A7_PHAGE_COMPLETE_CIR-CU-CL-ST_29_1_166	AcrIIA7	CRISPR-Cas			uvig_533354_16	32.3	99	2.8e-09	57.4	0.653333	0.62585
A7_PHAGE_COMPLETE_CIR-CU-CL-ST_29_1_166	AcrIIA7	CRISPR-Cas			IMGVR_UViG_3300038828_000071|3300038828|Ga0238661_000110_57585_57938	32.2	118	4.5e-07	50.1	0.58	0.991453
A7_PHAGE_COMPLETE_CIR-CU-CL-ST_29_1_166	AcrIIA7	CRISPR-Cas			IMGVR_UViG_3300038470_000064|3300038470|Ga0436467_0003509_14374_14862	32.1	109	9.7e-10	58.9	0.666667	0.611111
A7_PHAGE_COMPLETE_CIR-CU-CL-ST_29_1_166	AcrIIA7	CRISPR-Cas			IMGVR_UViG_3300045988_180451|3300045988|Ga0495776_001747_12306_12635	32.1	109	1.3e-09	58.5	0.593333	0.926606
A7_PHAGE_COMPLETE_CIR-CU-CL-ST_29_1_166	AcrIIA7	CRISPR-Cas			IMGVR_UViG_3300045988_181075|3300045988|Ga0495776_101606_109728_110057	32.1	109	1.3e-09	58.5	0.593333	0.926606
A7_PHAGE_COMPLETE_CIR-CU-CL-ST_29_1_166	AcrIIA7	CRISPR-Cas			IMGVR_UViG_3300045988_181110|3300045988|Ga0495776_014982_144534_144914	32.1	109	3.7e-09	57	0.593333	0.801587
A7_PHAGE_COMPLETE_CIR-CU-CL-ST_29_1_166	AcrIIA7	CRISPR-Cas			IMGVR_UViG_3300045988_181778|3300045988|Ga0495776_014983_114164_114481	32.1	109	3.7e-09	57	0.593333	0.961905
A7_PHAGE_COMPLETE_CIR-CU-CL-ST_29_1_166	AcrIIA7	CRISPR-Cas			MGV-GENOME-0377245_129	32.1	109	1.3e-09	58.5	0.593333	0.926606
A7_PHAGE_COMPLETE_CIR-CU-CL-ST_29_1_166	AcrIIA7	CRISPR-Cas			MGV-GENOME-0377867_10	32.1	109	1.3e-09	58.5	0.593333	0.926606
A7_PHAGE_COMPLETE_CIR-CU-CL-ST_29_1_166	AcrIIA7	CRISPR-Cas			MGV-GENOME-0377923_155	32.1	109	3.7e-09	57	0.593333	0.961905
A7_PHAGE_COMPLETE_CIR-CU-CL-ST_29_1_166	AcrIIA7	CRISPR-Cas			MGV-GENOME-0377924_139	32.1	109	3.7e-09	57	0.593333	0.961905
A7_PHAGE_COMPLETE_CIR-CU-CL-ST_29_1_166	AcrIIA7		CLAN031	Thoeris	IMGVR_UViG_3300044630_002347|3300044630|Ga0453703_0013641_4573_5067	32	100	5.7e-10	59.7	0.626667	0.603659
A7_PHAGE_COMPLETE_CIR-CU-CL-ST_29_1_166	AcrIIA7	CRISPR-Cas			IMGVR_UViG_3300020045_001253|3300020045|Ga0206662_100215511	32	100	9.7e-10	58.9	0.58	0.980392
A7_PHAGE_COMPLETE_CIR-CU-CL-ST_29_1_166	AcrIIA7	CRISPR-Cas			IMGVR_UViG_3300026522_000021|3300026522|Ga0256406_100010758	32	103	6.3e-09	56.2	0.66	0.553763
A7_PHAGE_COMPLETE_CIR-CU-CL-ST_29_1_166	AcrIIA7	CRISPR-Cas			IMGVR_UViG_3300029826_000052|3300029826|Ga0134619_10010264	32	100	3.7e-09	57	0.56	0.915094
A7_PHAGE_COMPLETE_CIR-CU-CL-ST_29_1_166	AcrIIA7	CRISPR-Cas			IMGVR_UViG_3300038309_000075|3300038309|Ga0134588_000058_34138_34458	32	100	3.7e-09	57	0.56	0.915094
A7_PHAGE_COMPLETE_CIR-CU-CL-ST_29_1_166	AcrIIA7	CRISPR-Cas			IMGVR_UViG_3300044627_004075|3300044627|Ga0453694_0020710_1611_1868	32	97	2.4e-08	54.3	0.593333	0.988235
A7_PHAGE_COMPLETE_CIR-CU-CL-ST_29_1_166	AcrIIA7	CRISPR-Cas			IMGVR_UViG_3300044630_002347|3300044630|Ga0453703_0013641_4573_5067	32	100	5.7e-10	59.7	0.626667	0.603659
A7_PHAGE_COMPLETE_CIR-CU-CL-ST_29_1_166	APIS079		CLAN031	Thoeris	IMGVR_UViG_3300044630_002347|3300044630|Ga0453703_0013641_4573_5067	32	100	5.7e-10	59.7	0.626667	0.603659
A7_PHAGE_COMPLETE_CIR-CU-CL-ST_29_1_166	APIS079	CRISPR-Cas			IMGVR_UViG_3300044630_002347|3300044630|Ga0453703_0013641_4573_5067	32	100	5.7e-10	59.7	0.626667	0.603659
A7_PHAGE_COMPLETE_CIR-CU-CL-ST_29_1_166	AcrIIA7	CRISPR-Cas			IMGVR_UViG_3300017524_000111|3300017524|Ga0187330_10000572	31.9	116	2.8e-09	57.4	0.66	0.80292
A7_PHAGE_COMPLETE_CIR-CU-CL-ST_29_1_166	AcrIIA7	CRISPR-Cas			IMGVR_UViG_3300023103_000066|3300023103|Ga0247739_100000664	31.9	94	1e-06	48.9	0.553333	0.949495
A7_PHAGE_COMPLETE_CIR-CU-CL-ST_29_1_166	AcrIIA7	CRISPR-Cas			IMGVR_UViG_3300028864_000124|3300028864|Ga0302215_1000117321	31.9	113	2e-07	51.2	0.56	1
A7_PHAGE_COMPLETE_CIR-CU-CL-ST_29_1_166	AcrIIA7	CRISPR-Cas			IMGVR_UViG_3300030002_000054|3300030002|Ga0311350_1000049535	31.9	113	2e-07	51.2	0.56	1
A7_PHAGE_COMPLETE_CIR-CU-CL-ST_29_1_166	AcrIIA7	CRISPR-Cas			IMGVR_UViG_3300030294_000108|3300030294|Ga0311349_100005184	31.9	113	2e-07	51.2	0.56	1
A7_PHAGE_COMPLETE_CIR-CU-CL-ST_29_1_166	AcrIIA7	CRISPR-Cas			IMGVR_UViG_3300031521_000313|3300031521|Ga0311364_1000181011	31.9	113	2e-07	51.2	0.56	1
A7_PHAGE_COMPLETE_CIR-CU-CL-ST_29_1_166	AcrIIA7	CRISPR-Cas			IMGVR_UViG_3300031722_000067|3300031722|Ga0311351_1000038340	31.9	113	2e-07	51.2	0.56	1
A7_PHAGE_COMPLETE_CIR-CU-CL-ST_29_1_166	AcrIIA7	CRISPR-Cas			uvig_299748_14	31.9	94	1.4e-08	55.1	0.613333	0.566265
A7_PHAGE_COMPLETE_CIR-CU-CL-ST_29_1_166	AcrIIA7	CRISPR-Cas			uvig_304415_11	31.9	94	1.4e-08	55.1	0.613333	0.566265
A7_PHAGE_COMPLETE_CIR-CU-CL-ST_29_1_166	AcrIIA7	CRISPR-Cas			IMGVR_UViG_3300009685_000172|3300009685|Ga0116142_100081446	31.8	88	1.8e-08	54.7	0.56	1
A7_PHAGE_COMPLETE_CIR-CU-CL-ST_29_1_166	AcrIIA7	CRISPR-Cas			IMGVR_UViG_3300009690_000109|3300009690|Ga0116143_1000311432	31.8	88	1.8e-08	54.7	0.56	1
A7_PHAGE_COMPLETE_CIR-CU-CL-ST_29_1_166	AcrIIA7	CRISPR-Cas			IMGVR_UViG_3300010356_000235|3300010356|Ga0116237_1000687733	31.8	88	1.8e-08	54.7	0.56	1
A7_PHAGE_COMPLETE_CIR-CU-CL-ST_29_1_166	AcrIIA7	CRISPR-Cas			IMGVR_UViG_3300006192_000075|3300006192|Ga0075011_100007428	31.7	82	3.8e-06	47	0.52	0.80198
A7_PHAGE_COMPLETE_CIR-CU-CL-ST_29_1_166	AcrIIA7	CRISPR-Cas			IMGVR_UViG_3300018405_000694|3300018405|Ga0194138_1000023722	31.7	82	3.8e-06	47	0.52	0.80198
A7_PHAGE_COMPLETE_CIR-CU-CL-ST_29_1_166	AcrIIA7	CRISPR-Cas			IMGVR_UViG_3300018411_000654|3300018411|Ga0194137_1000035321	31.7	82	3.8e-06	47	0.52	0.80198
A7_PHAGE_COMPLETE_CIR-CU-CL-ST_29_1_166	AcrIIA7	CRISPR-Cas			IMGVR_UViG_3300018412_000020|3300018412|Ga0194136_100009744	31.7	82	3.8e-06	47	0.52	0.80198
A7_PHAGE_COMPLETE_CIR-CU-CL-ST_29_1_166	AcrIIA7	CRISPR-Cas			IMGVR_UViG_3300031993_000074|3300031993|Ga0310696_1000046051	31.4	137	2.3e-11	64.3	0.766667	0.835616
A7_PHAGE_COMPLETE_CIR-CU-CL-ST_29_1_166	AcrIIA7	CRISPR-Cas			IMGVR_UViG_3300043803_001168|3300043803|Ga0453732_0010025_9580_9930	31.4	105	5.7e-10	59.7	0.566667	0.836207
A7_PHAGE_COMPLETE_CIR-CU-CL-ST_29_1_166	AcrIIA7	CRISPR-Cas			IMGVR_UViG_3300044608_001664|3300044608|Ga0453734_0000185_57702_58052	31.4	105	5.7e-10	59.7	0.566667	0.836207
A7_PHAGE_COMPLETE_CIR-CU-CL-ST_29_1_166	AcrIIA7	CRISPR-Cas			IMGVR_UViG_3300044615_001108|3300044615|Ga0453755_0002075_5907_6257	31.4	105	5.7e-10	59.7	0.566667	0.836207
A7_PHAGE_COMPLETE_CIR-CU-CL-ST_29_1_166	AcrIIA7	CRISPR-Cas			IMGVR_UViG_3300044636_000627|3300044636|Ga0453707_0000127_11876_12226	31.4	105	5.7e-10	59.7	0.566667	0.836207
A7_PHAGE_COMPLETE_CIR-CU-CL-ST_29_1_166	AcrIIA7	CRISPR-Cas			uvig_389387_30	31.3	99	1e-06	48.9	0.56	0.99
A7_PHAGE_COMPLETE_CIR-CU-CL-ST_29_1_166	AcrIIA7	CRISPR-Cas			IMGVR_UViG_3300018411_000735|3300018411|Ga0194137_100149723	31.1	103	3.1e-08	53.9	0.573333	0.971698
A7_PHAGE_COMPLETE_CIR-CU-CL-ST_29_1_166	AcrIIA7	CRISPR-Cas			IMGVR_UViG_3300020048_000736|3300020048|Ga0207193_100539627	31.1	106	1.7e-06	48.1	0.56	0.972222
A7_PHAGE_COMPLETE_CIR-CU-CL-ST_29_1_166	AcrIIA7	CRISPR-Cas			IMGVR_UViG_3300038828_000048|3300038828|Ga0238661_000045_2877_3146	31.1	90	1.8e-08	54.7	0.56	0.977528
A7_PHAGE_COMPLETE_CIR-CU-CL-ST_29_1_166	APIS029	Thoeris	CLAN031	Thoeris	IMGVR_UViG_2630968482_000001|2630968482|2631978536	31.1	90	6.5e-06	46.2	0.56	0.934066
A7_PHAGE_COMPLETE_CIR-CU-CL-ST_29_1_166	AcrIIA7	CRISPR-Cas			IMGVR_UViG_3300020047_007989|3300020047|Ga0206650_100006714	31	113	3.7e-09	57	0.64	0.540816
A7_PHAGE_COMPLETE_CIR-CU-CL-ST_29_1_166	AcrIIA7	CRISPR-Cas			IMGVR_UViG_3300020577_000799|3300020577|Ga0212215_1000183619	30.8	169	1.6e-12	68.2	0.96	0.928144
A7_PHAGE_COMPLETE_CIR-CU-CL-ST_29_1_166	AcrIIA7	CRISPR-Cas			IMGVR_UViG_3300033065_000232|3300033065|Ga0364479_1134619	30.8	169	1.6e-12	68.2	0.96	0.928144
A7_PHAGE_COMPLETE_CIR-CU-CL-ST_29_1_166	AcrIIA7	CRISPR-Cas			IMGVR_UViG_3300033067_000116|3300033067|Ga0364483_1000719	30.8	169	1.6e-12	68.2	0.96	0.928144
A7_PHAGE_COMPLETE_CIR-CU-CL-ST_29_1_166	AcrIIA7	CRISPR-Cas			WP_217011762.1	30.7	88	5.9e-07	49.7	0.553333	0.956522
A7_PHAGE_COMPLETE_CIR-CU-CL-ST_29_1_166	AcrIIA7	CRISPR-Cas			IMGVR_UViG_3300005512_001773|3300005512|Ga0074648_10107012	30.6	108	3.7e-09	57	0.646667	0.631579
A7_PHAGE_COMPLETE_CIR-CU-CL-ST_29_1_166	AcrIIA7	CRISPR-Cas			IMGVR_UViG_3300005611_000258|3300005611|Ga0074647_100055133	30.6	108	3.7e-09	57	0.646667	0.613636
A7_PHAGE_COMPLETE_CIR-CU-CL-ST_29_1_166	AcrIIA7	CRISPR-Cas			IMGVR_UViG_3300028864_000109|3300028864|Ga0302215_1000091817	30.6	111	1.2e-07	52	0.56	0.880952
A7_PHAGE_COMPLETE_CIR-CU-CL-ST_29_1_166	AcrIIA7	CRISPR-Cas			IMGVR_UViG_3300029923_000310|3300029923|Ga0311347_100085227	30.6	111	1.2e-07	52	0.56	0.880952
A7_PHAGE_COMPLETE_CIR-CU-CL-ST_29_1_166	AcrIIA7	CRISPR-Cas			IMGVR_UViG_3300029995_000105|3300029995|Ga0302210_100025132	30.6	111	1.2e-07	52	0.56	0.880952
A7_PHAGE_COMPLETE_CIR-CU-CL-ST_29_1_166	AcrIIA7	CRISPR-Cas			IMGVR_UViG_3300030943_000616|3300030943|Ga0311366_100052668	30.6	111	1.2e-07	52	0.56	0.880952
A7_PHAGE_COMPLETE_CIR-CU-CL-ST_29_1_166	AcrIIA7	CRISPR-Cas			IMGVR_UViG_3300034179_000019|3300034179|Ga0374193_086706_8686_9168	30.6	160	6.1e-12	66.2	0.94	0.95
A7_PHAGE_COMPLETE_CIR-CU-CL-ST_29_1_166	AcrIIA7	CRISPR-Cas			WP_266364217.1	30.6	98	2.2e-06	47.8	0.566667	0.970297
A7_PHAGE_COMPLETE_CIR-CU-CL-ST_29_1_166	AcrIIA7	CRISPR-Cas			IMGVR_UViG_3300020047_002346|3300020047|Ga0206650_100048027	30.5	141	4.8e-09	56.6	0.846667	0.836478
A7_PHAGE_COMPLETE_CIR-CU-CL-ST_29_1_166	AcrIIA7	CRISPR-Cas			IMGVR_UViG_3300037400_004179|3300037400|Ga0392372_0000130_32735_33232	30.2	162	2.1e-12	67.8	0.92	0.915152
A7_PHAGE_COMPLETE_CIR-CU-CL-ST_29_1_166	AcrIIA7	CRISPR-Cas			IMGVR_UViG_3300030002_000175|3300030002|Ga0311350_1000281723	30.1	113	3.4e-07	50.4	0.56	1
A7_PHAGE_COMPLETE_CIR-CU-CL-ST_29_1_166	AcrIIA7	CRISPR-Cas			IMGVR_UViG_3300028048_000166|3300028048|Ga0256405_100017816	30	100	5e-06	46.6	0.553333	0.636943
A7_PHAGE_COMPLETE_CIR-CU-CL-ST_29_1_166	AcrIIA7	CRISPR-Cas			IMGVR_UViG_3300028558_000040|3300028558|Ga0265326_1000009526	29.8	114	6.9e-08	52.8	0.56	0.973913
A7_PHAGE_COMPLETE_CIR-CU-CL-ST_29_1_166	AcrIIA7	CRISPR-Cas			IMGVR_UViG_3300028563_000031|3300028563|Ga0265319_100019943	29.8	114	6.9e-08	52.8	0.56	0.973913
A7_PHAGE_COMPLETE_CIR-CU-CL-ST_29_1_166	AcrIIA7	CRISPR-Cas			IMGVR_UViG_3300047548_000517|3300047548|Ga0485233_000615_14099_14395	29.8	94	4.8e-09	56.6	0.56	0.959184
A7_PHAGE_COMPLETE_CIR-CU-CL-ST_29_1_166	AcrIIA7	CRISPR-Cas			IMGVR_UViG_3300039323_000029|3300039323|Ga0169852_00307_25807_26322	29.4	85	5.9e-07	49.7	0.553333	0.497076
A7_PHAGE_COMPLETE_CIR-CU-CL-ST_29_1_166	AcrIIA7	CRISPR-Cas			IMGVR_UViG_3300045988_041718|3300045988|Ga0495776_006283_14300_14815	29.4	85	5.9e-07	49.7	0.553333	0.497076
A7_PHAGE_COMPLETE_CIR-CU-CL-ST_29_1_166	AcrIIA7	CRISPR-Cas			MGV-GENOME-0300644_25	29.4	85	5.9e-07	49.7	0.553333	0.497076
A7_PHAGE_COMPLETE_CIR-CU-CL-ST_29_1_166	AcrIIA7	CRISPR-Cas			uvig_108725_3	29.4	85	5.9e-07	49.7	0.553333	0.497076
A7_PHAGE_COMPLETE_CIR-CU-CL-ST_29_1_166	AcrIIA7	CRISPR-Cas			IMGVR_UViG_3300029821_000130|3300029821|Ga0246092_1000157139	29.2	113	6.5e-06	46.2	0.553333	0.956522
A7_PHAGE_COMPLETE_CIR-CU-CL-ST_29_1_166	AcrIIA7	CRISPR-Cas			IMGVR_UViG_3300037067_008348|3300037067|Ga0378408_0012307_9317_9832	29.1	151	4.3e-10	60.1	0.82	0.859649
A7_PHAGE_COMPLETE_CIR-CU-CL-ST_29_1_166	AcrIIA7	CRISPR-Cas			IMGVR_UViG_3300033068_000817|3300033068|Ga0364484_1030238	29	93	6.9e-08	52.8	0.553333	0.958763
A7_PHAGE_COMPLETE_CIR-CU-CL-ST_29_1_166	AcrIIA7	CRISPR-Cas			IMGVR_UViG_3300014204_000647|3300014204|Ga0172381_1000160419	28.9	114	2.2e-06	47.8	0.56	0.973913
A7_PHAGE_COMPLETE_CIR-CU-CL-ST_29_1_166	AcrIIA7	CRISPR-Cas			IMGVR_UViG_3300020043_002249|3300020043|Ga0206655_10006327	28.8	153	6.7e-11	62.8	0.953333	0.915584
A7_PHAGE_COMPLETE_CIR-CU-CL-ST_29_1_166	AcrIIA7	CRISPR-Cas			IMGVR_UViG_3300028767_000031|3300028767|Ga0302288_100022843	28.7	115	5.9e-07	49.7	0.56	0.948718
A7_PHAGE_COMPLETE_CIR-CU-CL-ST_29_1_166	AcrIIA7	CRISPR-Cas			IMGVR_UViG_3300028862_000035|3300028862|Ga0302296_100020910	28.7	115	5.9e-07	49.7	0.56	0.948718
A7_PHAGE_COMPLETE_CIR-CU-CL-ST_29_1_166	AcrIIA7	CRISPR-Cas			IMGVR_UViG_3300029989_000037|3300029989|Ga0311365_1000036429	28.7	115	5.9e-07	49.7	0.56	0.948718
A7_PHAGE_COMPLETE_CIR-CU-CL-ST_29_1_166	AcrIIA7	CRISPR-Cas			IMGVR_UViG_3300029998_000005|3300029998|Ga0302271_1000024334	28.7	115	5.9e-07	49.7	0.56	0.948718
A7_PHAGE_COMPLETE_CIR-CU-CL-ST_29_1_166	AcrIIA7	CRISPR-Cas			IMGVR_UViG_3300030001_000036|3300030001|Ga0302272_100018538	28.7	115	5.9e-07	49.7	0.56	0.948718
A7_PHAGE_COMPLETE_CIR-CU-CL-ST_29_1_166	AcrIIA7	CRISPR-Cas			IMGVR_UViG_3300030047_000028|3300030047|Ga0302286_1000018838	28.7	115	5.9e-07	49.7	0.56	0.948718
A7_PHAGE_COMPLETE_CIR-CU-CL-ST_29_1_166	AcrIIA7	CRISPR-Cas			IMGVR_UViG_3300030339_000063|3300030339|Ga0311360_1000045134	28.7	115	5.9e-07	49.7	0.56	0.948718
A7_PHAGE_COMPLETE_CIR-CU-CL-ST_29_1_166	AcrIIA7	CRISPR-Cas			IMGVR_UViG_3300030685_000147|3300030685|Ga0302285_1000132516	28.7	115	5.9e-07	49.7	0.56	0.948718
A7_PHAGE_COMPLETE_CIR-CU-CL-ST_29_1_166	AcrIIA7	CRISPR-Cas			IMGVR_UViG_3300030943_000027|3300030943|Ga0311366_1000045928	28.7	115	5.9e-07	49.7	0.56	0.948718
A7_PHAGE_COMPLETE_CIR-CU-CL-ST_29_1_166	AcrIIA7	CRISPR-Cas			IMGVR_UViG_3300031521_000092|3300031521|Ga0311364_1000053638	28.7	115	5.9e-07	49.7	0.56	0.948718
A7_PHAGE_COMPLETE_CIR-CU-CL-ST_29_1_166	AcrIIA7	CRISPR-Cas			IMGVR_UViG_3300031918_000037|3300031918|Ga0311367_1000044110	28.7	115	5.9e-07	49.7	0.56	0.948718
A7_PHAGE_COMPLETE_CIR-CU-CL-ST_29_1_166	AcrIIA7	CRISPR-Cas			IMGVR_UViG_3300008116_001258|3300008116|Ga0114350_10030346	28	107	1e-06	48.9	0.553333	0.955357
A7_PHAGE_COMPLETE_CIR-CU-CL-ST_29_1_166	AcrIIA7	CRISPR-Cas			IMGVR_UViG_3300008120_000334|3300008120|Ga0114355_100068090	28	107	1e-06	48.9	0.553333	0.955357
A7_PHAGE_COMPLETE_CIR-CU-CL-ST_29_1_166	AcrIIA7	CRISPR-Cas			IMGVR_UViG_3300030943_000259|3300030943|Ga0311366_100033907	27.9	136	5.3e-08	53.1	0.666667	0.801205
A7_PHAGE_COMPLETE_CIR-CU-CL-ST_29_1_166	AcrIIA7	CRISPR-Cas			IMGVR_UViG_3300031722_000146|3300031722|Ga0311351_1000108829	27.9	136	5.3e-08	53.1	0.666667	0.801205
A7_PHAGE_COMPLETE_CIR-CU-CL-ST_29_1_166	AcrIIA7	CRISPR-Cas			IMGVR_UViG_3300017613_002660|3300017613|Ga0186781_13168053	27.5	142	4.3e-10	60.1	0.846667	0.843373
A7_PHAGE_COMPLETE_CIR-CU-CL-ST_29_1_166	AcrIIA7	CRISPR-Cas			IMGVR_UViG_3300037119_007296|3300037119|Ga0373486_0000032_39154_39561	27.5	91	7.7e-07	49.3	0.546667	0.562963
A7_PHAGE_COMPLETE_CIR-CU-CL-ST_29_1_166	AcrIIA7	CRISPR-Cas			IMGVR_UViG_3300037454_000334|3300037454|Ga0394156_0000130_69628_70086	27.2	151	1.7e-06	48.1	0.88	0.967105
A7_PHAGE_COMPLETE_CIR-CU-CL-ST_29_1_166	AcrIIA7	CRISPR-Cas			IMGVR_UViG_3300033148_004379|3300033148|Ga0366832_100278544	26.4	148	9.7e-10	58.9	0.933333	0.923077
A9_PHAGE_COMPLETE_CIR-CU-CL_39_1_102	AcrIIA7	CRISPR-Cas			uvig_107176_27	47.5	101	8.9e-23	101.7	0.990196	0.520619
A9_PHAGE_COMPLETE_CIR-CU-CL_39_1_102	AcrIIA7	CRISPR-Cas			uvig_145354_21	47.5	101	5.2e-23	102.4	0.990196	0.520619
A9_PHAGE_COMPLETE_CIR-CU-CL_39_1_102	AcrIIA7	CRISPR-Cas			IMGVR_UViG_3300014747_000021|3300014747|Ga0169774_1002604	45.5	101	2.6e-22	100.1	0.990196	0.502538
A9_PHAGE_COMPLETE_CIR-CU-CL_39_1_102	AcrIIA7	CRISPR-Cas			IMGVR_UViG_3300045988_016439|3300045988|Ga0495776_085026_18274_18867	44.6	101	2.2e-21	97.1	0.990196	0.502538
A9_PHAGE_COMPLETE_CIR-CU-CL_39_1_102	AcrIIA7	CRISPR-Cas			MGV-GENOME-0146455_32	44.6	101	2.2e-21	97.1	0.990196	0.502538
AB366653_276	AcrIIA7	CRISPR-Cas			IMGVR_UViG_3300028862_000344|3300028862|Ga0302296_100416910	42.7	82	1.3e-13	72.4	0.348936	0.448087
AB366653_276	AcrIIA7	CRISPR-Cas			IMGVR_UViG_3300028864_000028|3300028864|Ga0302215_1000011049	42.7	82	1.3e-13	72.4	0.348936	0.448087
AB366653_276	AcrIIA7	CRISPR-Cas			IMGVR_UViG_3300030943_000234|3300030943|Ga0311366_1000278211	42.7	82	1.3e-13	72.4	0.348936	0.448087
AB366653_276	AcrIIA7	CRISPR-Cas			IMGVR_UViG_3300031722_000029|3300031722|Ga0311351_1000016064	42.7	82	1.3e-13	72.4	0.348936	0.448087
AF020713_182	APIS027	defence-associated sirtuin (DSR)	CLAN038	defence-associated sirtuin (DSR)	IMGVR_UViG_2518645535_000002|2518645535|2518770019	100	120	2e-66	246.9	0.991736	0.952381
AF020713_182	APIS027	defence-associated sirtuin (DSR)	CLAN038	defence-associated sirtuin (DSR)	IMGVR_UViG_3300011580_000013|3300011580|Ga0121001_100011177	100	121	1.5e-66	247.3	1	1
AF020713_182	APIS027	defence-associated sirtuin (DSR)	CLAN038	defence-associated sirtuin (DSR)	WP_004399562.1	100	120	2e-66	246.9	0.991736	1
AF020713_182	APIS027	defence-associated sirtuin (DSR)	CLAN038	defence-associated sirtuin (DSR)	IMGVR_UViG_2908369612_000002|2908369612|2908372442	85	120	1.2e-55	211.1	0.991736	1
ALT_PHAGE_51_12_407	APIS016	cyclic oligonucleotide-based antiphage signaling system (CBASS)	CLAN019	cyclic oligonucleotide-based antiphage signaling system (CBASS)	MK524178_00242	25.7	152	5.5e-06	48.1	0.309771	0.980132
ALT_PHAGE_51_12_407	APIS016	cyclic oligonucleotide-based antiphage signaling system (CBASS)	CLAN019	cyclic oligonucleotide-based antiphage signaling system (CBASS)	MGV-GENOME-0377517_209	24.3	152	4.2e-06	48.5	0.309771	0.973684
ALT_PHAGE_51_12_407	APIS016	cyclic oligonucleotide-based antiphage signaling system (CBASS)	CLAN019	cyclic oligonucleotide-based antiphage signaling system (CBASS)	MGV-GENOME-0377573_125	24.3	152	1.9e-06	49.7	0.309771	0.973684
ALT_PHAGE_51_12_407	APIS016	cyclic oligonucleotide-based antiphage signaling system (CBASS)	CLAN019	cyclic oligonucleotide-based antiphage signaling system (CBASS)	MGV-GENOME-0377637_9	24.3	152	3.2e-06	48.9	0.309771	0.973684
ALT_PHAGE_51_12_407	APIS016	cyclic oligonucleotide-based antiphage signaling system (CBASS)	CLAN019	cyclic oligonucleotide-based antiphage signaling system (CBASS)	MK373782_00151	24.3	152	2.5e-06	49.3	0.309771	0.980132
ALT_PHAGE_51_12_407	APIS016	cyclic oligonucleotide-based antiphage signaling system (CBASS)	CLAN019	cyclic oligonucleotide-based antiphage signaling system (CBASS)	MN648445_00012	24.3	152	3.2e-06	48.9	0.309771	0.980132
ALT_PHAGE_51_12_407	APIS016	cyclic oligonucleotide-based antiphage signaling system (CBASS)	CLAN019	cyclic oligonucleotide-based antiphage signaling system (CBASS)	MZ311865_00060	24.3	152	1.9e-06	49.7	0.309771	0.980132
ALT_PHAGE_51_12_407	APIS016	cyclic oligonucleotide-based antiphage signaling system (CBASS)	CLAN019	cyclic oligonucleotide-based antiphage signaling system (CBASS)	MZ501047_00254	24.3	152	3.2e-06	48.9	0.309771	0.980132
ALT_PHAGE_51_12_407	APIS016	cyclic oligonucleotide-based antiphage signaling system (CBASS)	CLAN019	cyclic oligonucleotide-based antiphage signaling system (CBASS)	MZ501056_00249	24.3	152	4.2e-06	48.5	0.309771	0.980132
ALT_PHAGE_51_12_407	APIS016	cyclic oligonucleotide-based antiphage signaling system (CBASS)	CLAN019	cyclic oligonucleotide-based antiphage signaling system (CBASS)	OL770074_00244	24.3	152	3.2e-06	48.9	0.309771	0.980132
ALT_PHAGE_51_12_407	APIS016	cyclic oligonucleotide-based antiphage signaling system (CBASS)	CLAN019	cyclic oligonucleotide-based antiphage signaling system (CBASS)	OQ067374_00246	24.3	152	2.5e-06	49.3	0.309771	0.980132
ALT_PHAGE_51_12_407	APIS016	cyclic oligonucleotide-based antiphage signaling system (CBASS)	CLAN019	cyclic oligonucleotide-based antiphage signaling system (CBASS)	OQ703618_00035	24.3	152	2.5e-06	49.3	0.309771	0.980132
AP008983_140	AcrIB	CRISPR-Cas			WP_026749218.1	33.9	121	3.9e-11	63.5	0.733333	0.619792
AP008983_140	AcrIB	CRISPR-Cas			WP_146998696.1	33.9	121	3.9e-11	63.5	0.733333	0.619792
AP014714_126	APIS002	cyclic oligonucleotide-based antiphage signaling system (CBASS)	CLAN018	cyclic oligonucleotide-based antiphage signaling system (CBASS)	AP014714_00126	100	91	3.6e-47	182.6	0.98913	1
AP014714_126	APIS002	cyclic oligonucleotide-based antiphage signaling system (CBASS)	CLAN018	cyclic oligonucleotide-based antiphage signaling system (CBASS)	OQ599310_00274	69.2	91	3.1e-27	116.3	0.98913	1
AP014714_126	APIS002	cyclic oligonucleotide-based antiphage signaling system (CBASS)	CLAN018	cyclic oligonucleotide-based antiphage signaling system (CBASS)	MT782071_00114	68.1	91	2.7e-26	113.2	0.98913	1
AP014714_126	APIS002	cyclic oligonucleotide-based antiphage signaling system (CBASS)	CLAN018	cyclic oligonucleotide-based antiphage signaling system (CBASS)	OV877511_00204	68.1	91	1.6e-26	114	0.98913	1
AP014714_126	APIS002	cyclic oligonucleotide-based antiphage signaling system (CBASS)	CLAN018	cyclic oligonucleotide-based antiphage signaling system (CBASS)	MF327008_00242	67.8	90	4.5e-26	112.5	0.967391	0.988636
AP014714_126	APIS002	cyclic oligonucleotide-based antiphage signaling system (CBASS)	CLAN018	cyclic oligonucleotide-based antiphage signaling system (CBASS)	IMGVR_UViG_2974743505_000001|2974743505|2974743738	67.4	89	4.5e-26	112.5	0.967391	0.87
AP014714_126	APIS002	cyclic oligonucleotide-based antiphage signaling system (CBASS)	CLAN018	cyclic oligonucleotide-based antiphage signaling system (CBASS)	KF208315_00113	67.4	89	3.5e-26	112.8	0.967391	0.988636
AP014714_126	APIS002	cyclic oligonucleotide-based antiphage signaling system (CBASS)	CLAN018	cyclic oligonucleotide-based antiphage signaling system (CBASS)	MGV-GENOME-0377569_131	67.4	92	3.5e-26	112.8	0.978261	0.988764
AP014714_126	APIS002	cyclic oligonucleotide-based antiphage signaling system (CBASS)	CLAN018	cyclic oligonucleotide-based antiphage signaling system (CBASS)	OK040907_00116	67.4	92	1.8e-30	127.1	0.967391	0.989247
AP014714_126	APIS002	cyclic oligonucleotide-based antiphage signaling system (CBASS)	CLAN018	cyclic oligonucleotide-based antiphage signaling system (CBASS)	OL770073_00139	67.4	89	4.5e-26	112.5	0.967391	0.988636
AP014714_126	APIS002	cyclic oligonucleotide-based antiphage signaling system (CBASS)	CLAN018	cyclic oligonucleotide-based antiphage signaling system (CBASS)	MT701588_00178	67	91	5.2e-30	125.6	0.98913	1
AP014714_126	APIS002	cyclic oligonucleotide-based antiphage signaling system (CBASS)	CLAN018	cyclic oligonucleotide-based antiphage signaling system (CBASS)	MT764206_00231	67	91	1e-25	111.3	0.967391	0.988636
AP014714_126	APIS002	cyclic oligonucleotide-based antiphage signaling system (CBASS)	CLAN018	cyclic oligonucleotide-based antiphage signaling system (CBASS)	uvig_352869_22	67	91	4.5e-26	112.5	0.967391	0.988636
AP014714_126	APIS002	cyclic oligonucleotide-based antiphage signaling system (CBASS)	CLAN018	cyclic oligonucleotide-based antiphage signaling system (CBASS)	KM607000_00115	66.7	90	5.9e-26	112.1	0.967391	0.988636
AP014714_126	APIS002	cyclic oligonucleotide-based antiphage signaling system (CBASS)	CLAN018	cyclic oligonucleotide-based antiphage signaling system (CBASS)	LR215724_00119	66.7	90	6.5e-25	108.6	0.967391	0.988636
AP014714_126	APIS002	cyclic oligonucleotide-based antiphage signaling system (CBASS)	CLAN018	cyclic oligonucleotide-based antiphage signaling system (CBASS)	LR597657_00110	66.7	90	1.7e-25	110.5	0.967391	0.988636
AP014714_126	APIS002	cyclic oligonucleotide-based antiphage signaling system (CBASS)	CLAN018	cyclic oligonucleotide-based antiphage signaling system (CBASS)	MGV-GENOME-0377591_2	66.7	90	1e-25	111.3	0.978261	0.988764
AP014714_126	APIS002	cyclic oligonucleotide-based antiphage signaling system (CBASS)	CLAN018	cyclic oligonucleotide-based antiphage signaling system (CBASS)	MGV-GENOME-4435766_177	66.7	90	1.2e-26	114.4	0.978261	0.988636
AP014714_126	APIS002	cyclic oligonucleotide-based antiphage signaling system (CBASS)	CLAN018	cyclic oligonucleotide-based antiphage signaling system (CBASS)	OK331996_00186	66.7	90	1.3e-25	110.9	0.967391	0.988636
AP014714_126	APIS002	cyclic oligonucleotide-based antiphage signaling system (CBASS)	CLAN018	cyclic oligonucleotide-based antiphage signaling system (CBASS)	ON645936_00114	66.7	90	1.3e-25	110.9	0.967391	0.988636
AP014714_126	APIS002	cyclic oligonucleotide-based antiphage signaling system (CBASS)	CLAN018	cyclic oligonucleotide-based antiphage signaling system (CBASS)	OQ466432_00004	66.7	90	5.9e-26	112.1	0.967391	0.988636
AP014714_126	APIS002	cyclic oligonucleotide-based antiphage signaling system (CBASS)	CLAN018	cyclic oligonucleotide-based antiphage signaling system (CBASS)	IMGVR_UViG_2974775753_000001|2974775753|2974775864	66.3	89	1.3e-25	110.9	0.967391	0.887755
AP014714_126	APIS002	cyclic oligonucleotide-based antiphage signaling system (CBASS)	CLAN018	cyclic oligonucleotide-based antiphage signaling system (CBASS)	IMGVR_UViG_3300045988_081160|3300045988|Ga0495776_047593_92644_92907	66.3	89	1.6e-26	114	0.967391	0.988506
AP014714_126	APIS002	cyclic oligonucleotide-based antiphage signaling system (CBASS)	CLAN018	cyclic oligonucleotide-based antiphage signaling system (CBASS)	KJ477686_00114	66.3	89	1e-25	111.3	0.967391	0.988636
AP014714_126	APIS002	cyclic oligonucleotide-based antiphage signaling system (CBASS)	CLAN018	cyclic oligonucleotide-based antiphage signaling system (CBASS)	KX130861_00025	66.3	89	1.3e-25	110.9	0.967391	0.988636
AP014714_126	APIS002	cyclic oligonucleotide-based antiphage signaling system (CBASS)	CLAN018	cyclic oligonucleotide-based antiphage signaling system (CBASS)	MGV-GENOME-0375924_99	66.3	92	2.7e-26	113.2	1	1
AP014714_126	APIS002	cyclic oligonucleotide-based antiphage signaling system (CBASS)	CLAN018	cyclic oligonucleotide-based antiphage signaling system (CBASS)	NP_049728.1	66.3	89	1.3e-25	110.9	0.967391	0.988636
AP014714_126	APIS002	cyclic oligonucleotide-based antiphage signaling system (CBASS)	CLAN018	cyclic oligonucleotide-based antiphage signaling system (CBASS)	OL960581_00115	66.3	89	1.3e-25	110.9	0.967391	0.988636
AP014714_126	APIS002	cyclic oligonucleotide-based antiphage signaling system (CBASS)	CLAN018	cyclic oligonucleotide-based antiphage signaling system (CBASS)	OP172784_00212	66.3	89	1.7e-25	110.5	0.967391	0.988636
AP014714_126	APIS002	cyclic oligonucleotide-based antiphage signaling system (CBASS)	CLAN018	cyclic oligonucleotide-based antiphage signaling system (CBASS)	OP870145_00118	66.3	89	2.9e-25	109.8	0.967391	0.988636
AP014714_126	APIS002	cyclic oligonucleotide-based antiphage signaling system (CBASS)	CLAN018	cyclic oligonucleotide-based antiphage signaling system (CBASS)	OQ067375_00223	66.3	89	1.3e-25	110.9	0.967391	0.988636
AP014714_126	APIS002	cyclic oligonucleotide-based antiphage signaling system (CBASS)	CLAN018	cyclic oligonucleotide-based antiphage signaling system (CBASS)	OQ721911_00114	66.3	89	1.3e-25	110.9	0.967391	0.988636
AP014714_126	APIS002	cyclic oligonucleotide-based antiphage signaling system (CBASS)	CLAN018	cyclic oligonucleotide-based antiphage signaling system (CBASS)	LR597654_00083	65.9	91	3.5e-26	112.8	0.98913	1
AP014714_126	APIS002	cyclic oligonucleotide-based antiphage signaling system (CBASS)	CLAN018	cyclic oligonucleotide-based antiphage signaling system (CBASS)	MGV-GENOME-0373836_133	65.9	91	2.2e-25	110.2	0.978261	0.988764
AP014714_126	APIS002	cyclic oligonucleotide-based antiphage signaling system (CBASS)	CLAN018	cyclic oligonucleotide-based antiphage signaling system (CBASS)	MGV-GENOME-0377341_264	65.9	91	1e-25	111.3	0.978261	0.988764
AP014714_126	APIS002	cyclic oligonucleotide-based antiphage signaling system (CBASS)	CLAN018	cyclic oligonucleotide-based antiphage signaling system (CBASS)	MK373781_00117	65.9	91	7.7e-26	111.7	0.967391	0.988636
AP014714_126	APIS002	cyclic oligonucleotide-based antiphage signaling system (CBASS)	CLAN018	cyclic oligonucleotide-based antiphage signaling system (CBASS)	MK962750_00112	65.9	91	1.3e-25	110.9	0.967391	0.988636
AP014714_126	APIS002	cyclic oligonucleotide-based antiphage signaling system (CBASS)	CLAN018	cyclic oligonucleotide-based antiphage signaling system (CBASS)	MN087708_00121	65.9	91	7e-27	115.2	0.98913	1
AP014714_126	APIS002	cyclic oligonucleotide-based antiphage signaling system (CBASS)	CLAN018	cyclic oligonucleotide-based antiphage signaling system (CBASS)	MN895434_00131	65.9	88	1.1e-24	107.8	0.956522	0.988506
AP014714_126	APIS002	cyclic oligonucleotide-based antiphage signaling system (CBASS)	CLAN018	cyclic oligonucleotide-based antiphage signaling system (CBASS)	MN994497_00163	65.9	91	5.9e-26	112.1	0.967391	0.988636
AP014714_126	APIS002	cyclic oligonucleotide-based antiphage signaling system (CBASS)	CLAN018	cyclic oligonucleotide-based antiphage signaling system (CBASS)	MW175890_00207	65.9	91	3.5e-26	112.8	0.98913	1
AP014714_126	APIS002	cyclic oligonucleotide-based antiphage signaling system (CBASS)	CLAN018	cyclic oligonucleotide-based antiphage signaling system (CBASS)	OL770107_00054	65.9	91	1.1e-27	117.9	0.967391	0.98913
AP014714_126	APIS002	cyclic oligonucleotide-based antiphage signaling system (CBASS)	CLAN018	cyclic oligonucleotide-based antiphage signaling system (CBASS)	ON528742_00006	65.9	91	5.9e-26	112.1	0.967391	0.988636
AP014714_126	APIS002	cyclic oligonucleotide-based antiphage signaling system (CBASS)	CLAN018	cyclic oligonucleotide-based antiphage signaling system (CBASS)	OP137232_00257	65.9	91	1.3e-25	110.9	0.967391	0.988636
AP014714_126	APIS002	cyclic oligonucleotide-based antiphage signaling system (CBASS)	CLAN018	cyclic oligonucleotide-based antiphage signaling system (CBASS)	OQ031492_00059	65.9	91	3.5e-26	112.8	0.98913	1
AP014714_126	APIS002	cyclic oligonucleotide-based antiphage signaling system (CBASS)	CLAN018	cyclic oligonucleotide-based antiphage signaling system (CBASS)	OQ067373_00225	65.9	91	1.7e-25	110.5	0.967391	0.988636
AP014714_126	APIS002	cyclic oligonucleotide-based antiphage signaling system (CBASS)	CLAN018	cyclic oligonucleotide-based antiphage signaling system (CBASS)	OQ067376_00220	65.9	91	1e-25	111.3	0.967391	0.988636
AP014714_126	APIS002	cyclic oligonucleotide-based antiphage signaling system (CBASS)	CLAN018	cyclic oligonucleotide-based antiphage signaling system (CBASS)	OQ721912_00122	65.9	91	7.7e-26	111.7	0.98913	1
AP014714_126	APIS002	cyclic oligonucleotide-based antiphage signaling system (CBASS)	CLAN018	cyclic oligonucleotide-based antiphage signaling system (CBASS)	HE956711_00119	65.6	90	2.2e-25	110.2	0.967391	0.988636
AP014714_126	APIS002	cyclic oligonucleotide-based antiphage signaling system (CBASS)	CLAN018	cyclic oligonucleotide-based antiphage signaling system (CBASS)	IMGVR_UViG_3300045988_095701|3300045988|Ga0495776_073022_68358_68624	65.6	90	2.9e-25	109.8	0.967391	0.988636
AP014714_126	APIS002	cyclic oligonucleotide-based antiphage signaling system (CBASS)	CLAN018	cyclic oligonucleotide-based antiphage signaling system (CBASS)	LR215722_00114	65.6	90	5e-25	109	0.967391	0.988636
AP014714_126	APIS002	cyclic oligonucleotide-based antiphage signaling system (CBASS)	CLAN018	cyclic oligonucleotide-based antiphage signaling system (CBASS)	MGV-GENOME-0375647_162	65.6	90	7.7e-26	111.7	0.978261	0.988636
AP014714_126	APIS002	cyclic oligonucleotide-based antiphage signaling system (CBASS)	CLAN018	cyclic oligonucleotide-based antiphage signaling system (CBASS)	MGV-GENOME-0377451_2	65.6	90	3.8e-25	109.4	0.978261	0.988764
AP014714_126	APIS002	cyclic oligonucleotide-based antiphage signaling system (CBASS)	CLAN018	cyclic oligonucleotide-based antiphage signaling system (CBASS)	MGV-GENOME-0377588_2	65.6	90	6.5e-25	108.6	0.978261	0.988764
AP014714_126	APIS002	cyclic oligonucleotide-based antiphage signaling system (CBASS)	CLAN018	cyclic oligonucleotide-based antiphage signaling system (CBASS)	MT682713_00117	65.6	90	1.3e-25	110.9	0.967391	0.988636
AP014714_126	APIS002	cyclic oligonucleotide-based antiphage signaling system (CBASS)	CLAN018	cyclic oligonucleotide-based antiphage signaling system (CBASS)	MZ170040_00079	65.6	90	2.2e-25	110.2	0.967391	0.988636
AP014714_126	APIS002	cyclic oligonucleotide-based antiphage signaling system (CBASS)	CLAN018	cyclic oligonucleotide-based antiphage signaling system (CBASS)	MZ501098_00225	65.6	90	1e-25	111.3	0.967391	0.988636
AP014714_126	APIS002	cyclic oligonucleotide-based antiphage signaling system (CBASS)	CLAN018	cyclic oligonucleotide-based antiphage signaling system (CBASS)	OL656107_00117	65.6	90	2.9e-25	109.8	0.967391	0.988636
AP014714_126	APIS002	cyclic oligonucleotide-based antiphage signaling system (CBASS)	CLAN018	cyclic oligonucleotide-based antiphage signaling system (CBASS)	OL960580_00116	65.6	90	1.3e-25	110.9	0.967391	0.988636
AP014714_126	APIS002	cyclic oligonucleotide-based antiphage signaling system (CBASS)	CLAN018	cyclic oligonucleotide-based antiphage signaling system (CBASS)	ON782582_00238	65.6	90	2.9e-25	109.8	0.967391	0.988636
AP014714_126	APIS002	cyclic oligonucleotide-based antiphage signaling system (CBASS)	CLAN018	cyclic oligonucleotide-based antiphage signaling system (CBASS)	OP555982_00116	65.6	90	1.3e-25	110.9	0.967391	0.988636
AP014714_126	APIS002	cyclic oligonucleotide-based antiphage signaling system (CBASS)	CLAN018	cyclic oligonucleotide-based antiphage signaling system (CBASS)	DQ904452_00113	65.2	89	1.7e-25	110.5	0.967391	0.988636
AP014714_126	APIS002	cyclic oligonucleotide-based antiphage signaling system (CBASS)	CLAN018	cyclic oligonucleotide-based antiphage signaling system (CBASS)	IMGVR_UViG_3300045988_154884|3300045988|Ga0495776_101933_84990_85253	65.2	89	1e-25	111.3	0.967391	0.988506
AP014714_126	APIS002	cyclic oligonucleotide-based antiphage signaling system (CBASS)	CLAN018	cyclic oligonucleotide-based antiphage signaling system (CBASS)	JX128259_00115	65.2	89	1.7e-25	110.5	0.967391	0.988636
AP014714_126	APIS002	cyclic oligonucleotide-based antiphage signaling system (CBASS)	CLAN018	cyclic oligonucleotide-based antiphage signaling system (CBASS)	MF327007_00112	65.2	89	1.7e-25	110.5	0.967391	0.988636
AP014714_126	APIS002	cyclic oligonucleotide-based antiphage signaling system (CBASS)	CLAN018	cyclic oligonucleotide-based antiphage signaling system (CBASS)	MGV-GENOME-0377830_131	65.2	92	5.9e-26	112.1	1	1
AP014714_126	APIS002	cyclic oligonucleotide-based antiphage signaling system (CBASS)	CLAN018	cyclic oligonucleotide-based antiphage signaling system (CBASS)	MT176424_00117	65.2	89	5.9e-26	112.1	0.967391	0.988636
AP014714_126	APIS002	cyclic oligonucleotide-based antiphage signaling system (CBASS)	CLAN018	cyclic oligonucleotide-based antiphage signaling system (CBASS)	MW286157_00221	65.2	89	1.7e-25	110.5	0.967391	0.988636
AP014714_126	APIS002	cyclic oligonucleotide-based antiphage signaling system (CBASS)	CLAN018	cyclic oligonucleotide-based antiphage signaling system (CBASS)	MZ417521_00112	65.2	89	2.9e-25	109.8	0.967391	0.988636
AP014714_126	APIS002	cyclic oligonucleotide-based antiphage signaling system (CBASS)	CLAN018	cyclic oligonucleotide-based antiphage signaling system (CBASS)	ON210139_00160	65.2	89	5e-25	109	0.967391	0.988636
AP014714_126	APIS002	cyclic oligonucleotide-based antiphage signaling system (CBASS)	CLAN018	cyclic oligonucleotide-based antiphage signaling system (CBASS)	ON528740_00181	65.2	89	2.9e-25	109.8	0.967391	0.988636
AP014714_126	APIS002	cyclic oligonucleotide-based antiphage signaling system (CBASS)	CLAN018	cyclic oligonucleotide-based antiphage signaling system (CBASS)	OP168898_00149	65.2	89	8.5e-25	108.2	0.967391	0.988636
AP014714_126	APIS002	cyclic oligonucleotide-based antiphage signaling system (CBASS)	CLAN018	cyclic oligonucleotide-based antiphage signaling system (CBASS)	OP870144_00113	65.2	89	2.9e-25	109.8	0.967391	0.988636
AP014714_126	APIS002	cyclic oligonucleotide-based antiphage signaling system (CBASS)	CLAN018	cyclic oligonucleotide-based antiphage signaling system (CBASS)	OQ446694_00141	65.2	89	5e-25	109	0.967391	0.988636
AP014714_126	APIS002	cyclic oligonucleotide-based antiphage signaling system (CBASS)	CLAN018	cyclic oligonucleotide-based antiphage signaling system (CBASS)	OQ599309_00117	65.2	89	8.5e-25	108.2	0.967391	0.988636
AP014714_126	APIS002	cyclic oligonucleotide-based antiphage signaling system (CBASS)	CLAN018	cyclic oligonucleotide-based antiphage signaling system (CBASS)	ON528735_00105	64.9	77	2.7e-18	86.7	0.826087	0.850575
AP014714_126	APIS002	cyclic oligonucleotide-based antiphage signaling system (CBASS)	CLAN018	cyclic oligonucleotide-based antiphage signaling system (CBASS)	IMGVR_UViG_3300045988_118042|3300045988|Ga0495776_119731_85662_85928	64.8	91	7.7e-26	111.7	0.98913	1
AP014714_126	APIS002	cyclic oligonucleotide-based antiphage signaling system (CBASS)	CLAN018	cyclic oligonucleotide-based antiphage signaling system (CBASS)	IMGVR_UViG_3300045988_136812|3300045988|Ga0495776_009634_64378_64647	64.8	91	1e-25	111.3	0.98913	1
AP014714_126	APIS002	cyclic oligonucleotide-based antiphage signaling system (CBASS)	CLAN018	cyclic oligonucleotide-based antiphage signaling system (CBASS)	JX561091_00078	64.8	91	5.9e-26	112.1	0.98913	1
AP014714_126	APIS002	cyclic oligonucleotide-based antiphage signaling system (CBASS)	CLAN018	cyclic oligonucleotide-based antiphage signaling system (CBASS)	MH791409_00209	64.8	91	4.1e-27	115.9	0.967391	0.98913
AP014714_126	APIS002	cyclic oligonucleotide-based antiphage signaling system (CBASS)	CLAN018	cyclic oligonucleotide-based antiphage signaling system (CBASS)	MZ726795_00117	64.8	91	1.7e-25	110.5	0.967391	0.988636
AP014714_126	APIS002	cyclic oligonucleotide-based antiphage signaling system (CBASS)	CLAN018	cyclic oligonucleotide-based antiphage signaling system (CBASS)	OM386666_00145	64.8	91	2.9e-25	109.8	0.967391	0.988636
AP014714_126	APIS002	cyclic oligonucleotide-based antiphage signaling system (CBASS)	CLAN018	cyclic oligonucleotide-based antiphage signaling system (CBASS)	OP292222_00126	64.8	91	5.3e-27	115.5	0.967391	0.98913
AP014714_126	APIS002	cyclic oligonucleotide-based antiphage signaling system (CBASS)	CLAN018	cyclic oligonucleotide-based antiphage signaling system (CBASS)	KX130862_00217	64.4	90	2.9e-25	109.8	0.967391	0.988636
AP014714_126	APIS002	cyclic oligonucleotide-based antiphage signaling system (CBASS)	CLAN018	cyclic oligonucleotide-based antiphage signaling system (CBASS)	MH992510_00116	64.4	90	4.2e-24	105.9	0.967391	0.988636
AP014714_126	APIS002	cyclic oligonucleotide-based antiphage signaling system (CBASS)	CLAN018	cyclic oligonucleotide-based antiphage signaling system (CBASS)	ON528741_00135	64.4	90	3.8e-25	109.4	0.967391	0.945652
AP014714_126	APIS002	cyclic oligonucleotide-based antiphage signaling system (CBASS)	CLAN018	cyclic oligonucleotide-based antiphage signaling system (CBASS)	OP611477_00227	64.4	90	3.8e-25	109.4	0.967391	0.988636
AP014714_126	APIS002	cyclic oligonucleotide-based antiphage signaling system (CBASS)	CLAN018	cyclic oligonucleotide-based antiphage signaling system (CBASS)	OQ174502_00232	64.4	90	5e-25	109	0.967391	0.988636
AP014714_126	APIS002	cyclic oligonucleotide-based antiphage signaling system (CBASS)	CLAN018	cyclic oligonucleotide-based antiphage signaling system (CBASS)	KU867876_00115	64	89	1.5e-24	107.5	0.967391	0.988636
AP014714_126	APIS002	cyclic oligonucleotide-based antiphage signaling system (CBASS)	CLAN018	cyclic oligonucleotide-based antiphage signaling system (CBASS)	MH837626_00228	64	89	1.5e-24	107.5	0.967391	0.988636
AP014714_126	APIS002	cyclic oligonucleotide-based antiphage signaling system (CBASS)	CLAN018	cyclic oligonucleotide-based antiphage signaling system (CBASS)	OM386655_00093	64	89	9.1e-27	114.8	0.967391	0.988506
AP014714_126	APIS002	cyclic oligonucleotide-based antiphage signaling system (CBASS)	CLAN018	cyclic oligonucleotide-based antiphage signaling system (CBASS)	KX664695_00063	63.7	91	6.5e-25	108.6	0.98913	1
AP014714_126	APIS002	cyclic oligonucleotide-based antiphage signaling system (CBASS)	CLAN018	cyclic oligonucleotide-based antiphage signaling system (CBASS)	MT129652_00098	63.7	91	9.1e-27	114.8	0.967391	0.98913
AP014714_126	APIS002	cyclic oligonucleotide-based antiphage signaling system (CBASS)	CLAN018	cyclic oligonucleotide-based antiphage signaling system (CBASS)	MW250787_00184	63.7	91	9.1e-27	114.8	0.967391	0.98913
AP014714_126	APIS002	cyclic oligonucleotide-based antiphage signaling system (CBASS)	CLAN018	cyclic oligonucleotide-based antiphage signaling system (CBASS)	MW598459_00144	63.7	91	4.1e-27	115.9	0.967391	0.98913
AP014714_126	APIS002	cyclic oligonucleotide-based antiphage signaling system (CBASS)	CLAN018	cyclic oligonucleotide-based antiphage signaling system (CBASS)	MW679410_00115	63.7	91	2e-26	113.6	0.967391	0.98913
AP014714_126	APIS002	cyclic oligonucleotide-based antiphage signaling system (CBASS)	CLAN018	cyclic oligonucleotide-based antiphage signaling system (CBASS)	OM339528_00153	63.4	82	3.4e-21	96.3	0.891304	0.930233
AP014714_126	APIS002	cyclic oligonucleotide-based antiphage signaling system (CBASS)	CLAN018	cyclic oligonucleotide-based antiphage signaling system (CBASS)	MN716856_00199	62.9	89	5.5e-24	105.5	0.967391	0.988636
AP014714_126	APIS002	cyclic oligonucleotide-based antiphage signaling system (CBASS)	CLAN018	cyclic oligonucleotide-based antiphage signaling system (CBASS)	OM386662_00051	62.9	89	2e-26	113.6	0.967391	0.988506
AP014714_126	APIS002	cyclic oligonucleotide-based antiphage signaling system (CBASS)	CLAN018	cyclic oligonucleotide-based antiphage signaling system (CBASS)	MGV-GENOME-0375157_138	59.8	92	3.5e-26	112.8	1	1
AP014714_126	APIS002	cyclic oligonucleotide-based antiphage signaling system (CBASS)	CLAN018	cyclic oligonucleotide-based antiphage signaling system (CBASS)	MG746602_00027	59.3	91	4.5e-26	112.5	0.98913	1
AP014714_126	APIS002	cyclic oligonucleotide-based antiphage signaling system (CBASS)	CLAN018	cyclic oligonucleotide-based antiphage signaling system (CBASS)	MZ571829_00076	59.3	91	4.5e-26	112.5	0.98913	1
AP014714_126	APIS002	cyclic oligonucleotide-based antiphage signaling system (CBASS)	CLAN018	cyclic oligonucleotide-based antiphage signaling system (CBASS)	MN895437_00192	54.1	74	1.5e-13	70.9	0.793478	0.72449
AP014714_166	APIS090	restriction-modification (RM)	CLAN008	restriction-modification (RM)	HQ829472_00267	53.1	64	2.6e-13	70.1	0.695652	0.684783
AP014714_166	APIS090	restriction-modification (RM)	CLAN008	restriction-modification (RM)	MN850621_00206	53.1	64	4.4e-13	69.3	0.695652	0.684783
AP014714_166	APIS090	restriction-modification (RM)	CLAN008	restriction-modification (RM)	OL770107_00019	45.7	94	2e-13	70.5	0.978261	0.98913
AP014714_166	APIS090	restriction-modification (RM)	CLAN008	restriction-modification (RM)	ON506924_00147	42.2	64	1.4e-06	47.8	0.684783	0.65625
AP014714_166	APIS090	restriction-modification (RM)	CLAN008	restriction-modification (RM)	MK047718_00016	39.8	93	5.6e-08	52.4	0.967391	0.968421
AP014714_166	APIS090	restriction-modification (RM)	CLAN008	restriction-modification (RM)	OL960577_00154	39.8	93	7.3e-08	52	0.967391	0.968421
AP014714_166	APIS090	restriction-modification (RM)	CLAN008	restriction-modification (RM)	OQ067374_00245	39.8	93	5.6e-08	52.4	0.967391	0.968421
AP014714_166	APIS090	restriction-modification (RM)	CLAN008	restriction-modification (RM)	IMGVR_UViG_638276012_000001|638276012|638301045	38.7	93	1.6e-07	50.8	0.967391	0.929293
AP014714_166	APIS090	restriction-modification (RM)	CLAN008	restriction-modification (RM)	KM407600_00149	38.7	93	1.2e-07	51.2	0.967391	0.968421
AP014714_166	APIS090	restriction-modification (RM)	CLAN008	restriction-modification (RM)	KY703222_00263	38.7	93	7.3e-08	52	0.967391	0.968421
AP014714_166	APIS090	restriction-modification (RM)	CLAN008	restriction-modification (RM)	MGV-GENOME-0377517_210	38.7	93	7.3e-08	52	0.967391	0.958333
AP014714_166	APIS090	restriction-modification (RM)	CLAN008	restriction-modification (RM)	MGV-GENOME-0377573_124	38.7	93	1.6e-07	50.8	0.967391	0.958333
AP014714_166	APIS090	restriction-modification (RM)	CLAN008	restriction-modification (RM)	MN850622_00057	38.7	93	2.8e-07	50.1	0.967391	0.968421
AP014714_166	APIS090	restriction-modification (RM)	CLAN008	restriction-modification (RM)	MW630116_00184	38.7	93	2.1e-07	50.4	0.967391	0.968421
AP014714_166	APIS090	restriction-modification (RM)	CLAN008	restriction-modification (RM)	ON528725_00106	38.7	93	1.6e-07	50.8	0.967391	0.968421
AP014714_166	APIS090	restriction-modification (RM)	CLAN008	restriction-modification (RM)	OQ599310_00238	38.7	93	2.1e-07	50.4	0.967391	0.968421
AP014714_166	APIS090	restriction-modification (RM)	CLAN008	restriction-modification (RM)	OQ703618_00034	38.7	93	2.8e-07	50.1	0.967391	0.968421
AP014714_166	APIS090	restriction-modification (RM)	CLAN008	restriction-modification (RM)	MK962750_00145	37.8	90	1.8e-06	47.4	0.934783	0.936842
AP014714_166	APIS090	restriction-modification (RM)	CLAN008	restriction-modification (RM)	OP870147_00153	37.6	93	8e-07	48.5	0.967391	0.968421
AP014714_166	APIS090	restriction-modification (RM)	CLAN008	restriction-modification (RM)	KU925172_00121	37	92	2.3e-06	47	0.967391	0.968085
AP014714_166	APIS090	restriction-modification (RM)	CLAN008	restriction-modification (RM)	OK331996_00155	37	92	3.1e-06	46.6	0.967391	0.968085
AP014714_166	APIS090	restriction-modification (RM)	CLAN008	restriction-modification (RM)	ON528743_00197	37	92	3.1e-06	46.6	0.967391	0.968085
AP014714_166	APIS090	restriction-modification (RM)	CLAN008	restriction-modification (RM)	MT176424_00148	36.6	93	6.8e-06	45.4	0.967391	0.968421
AP014714_166	APIS090	restriction-modification (RM)	CLAN008	restriction-modification (RM)	NP_049749.1	36.6	93	1.8e-06	47.4	0.967391	0.968421
AP014714_166	APIS090	restriction-modification (RM)	CLAN008	restriction-modification (RM)	OL615012_00146	36.6	93	5.2e-06	45.8	0.967391	0.968421
AP014714_166	APIS090	restriction-modification (RM)	CLAN008	restriction-modification (RM)	ON782582_00205	35.9	92	4e-06	46.2	0.967391	0.968085
AP014714_166	APIS090	restriction-modification (RM)	CLAN008	restriction-modification (RM)	MGV-GENOME-0377451_246	35.5	93	2.3e-06	47	0.967391	0.958333
AP014714_166	APIS090	restriction-modification (RM)	CLAN008	restriction-modification (RM)	MH051915_00130	35.5	93	5.2e-06	45.8	0.967391	0.968421
AP014714_166	APIS090	restriction-modification (RM)	CLAN008	restriction-modification (RM)	OQ174503_00243	35.5	93	2.3e-06	47	0.967391	0.968421
AP014714_166	APIS090	restriction-modification (RM)	CLAN008	restriction-modification (RM)	OQ349392_00128	35.5	93	1e-06	48.1	0.967391	0.968421
AP014714_166	APIS090	restriction-modification (RM)	CLAN008	restriction-modification (RM)	MT682713_00148	35.1	94	2.3e-06	47	0.967391	0.96875
AP014714_166	APIS090	restriction-modification (RM)	CLAN008	restriction-modification (RM)	MZ170041_00152	35.1	94	8.9e-06	45.1	0.967391	0.96875
AP014714_167	APIS016	cyclic oligonucleotide-based antiphage signaling system (CBASS)	CLAN019	cyclic oligonucleotide-based antiphage signaling system (CBASS)	MGV-GENOME-0375647_201	89.5	152	1.4e-80	294.3	1	1
AP014714_167	APIS016	cyclic oligonucleotide-based antiphage signaling system (CBASS)	CLAN019	cyclic oligonucleotide-based antiphage signaling system (CBASS)	IMGVR_UViG_3300045988_154884|3300045988|Ga0495776_101933_102131_102586	89.4	151	1.8e-80	293.9	0.993421	1
AP014714_167	APIS016	cyclic oligonucleotide-based antiphage signaling system (CBASS)	CLAN019	cyclic oligonucleotide-based antiphage signaling system (CBASS)	MGV-GENOME-0373836_158	84.9	152	1.8e-75	277.3	1	0.993464
AP014714_167	APIS016	cyclic oligonucleotide-based antiphage signaling system (CBASS)	CLAN019	cyclic oligonucleotide-based antiphage signaling system (CBASS)	MGV-GENOME-0377569_108	84.9	152	1.8e-75	277.3	1	1
AP014714_167	APIS016	cyclic oligonucleotide-based antiphage signaling system (CBASS)	CLAN019	cyclic oligonucleotide-based antiphage signaling system (CBASS)	MW341595_00202	84.8	151	3e-75	276.6	0.993421	1
AP014714_167	APIS016	cyclic oligonucleotide-based antiphage signaling system (CBASS)	CLAN019	cyclic oligonucleotide-based antiphage signaling system (CBASS)	NP_049750.1	84.8	151	2.3e-75	276.9	0.993421	0.993421
AP014714_167	APIS016	cyclic oligonucleotide-based antiphage signaling system (CBASS)	CLAN019	cyclic oligonucleotide-based antiphage signaling system (CBASS)	OQ466432_00246	84.8	151	2.3e-75	276.9	0.993421	1
AP014714_167	APIS016	cyclic oligonucleotide-based antiphage signaling system (CBASS)	CLAN019	cyclic oligonucleotide-based antiphage signaling system (CBASS)	MF001360_00175	84.2	146	2.4e-72	266.9	0.960526	0.979866
AP014714_167	APIS016	cyclic oligonucleotide-based antiphage signaling system (CBASS)	CLAN019	cyclic oligonucleotide-based antiphage signaling system (CBASS)	MGV-GENOME-0377602_246	84.2	152	8.7e-75	275	1	1
AP014714_167	APIS016	cyclic oligonucleotide-based antiphage signaling system (CBASS)	CLAN019	cyclic oligonucleotide-based antiphage signaling system (CBASS)	HM035025_00145	84.1	151	8.7e-75	275	0.993421	0.993421
AP014714_167	APIS016	cyclic oligonucleotide-based antiphage signaling system (CBASS)	CLAN019	cyclic oligonucleotide-based antiphage signaling system (CBASS)	IMGVR_UViG_651703089_000001|651703089|651709829	84.1	151	8.7e-75	275	0.993421	1
AP014714_167	APIS016	cyclic oligonucleotide-based antiphage signaling system (CBASS)	CLAN019	cyclic oligonucleotide-based antiphage signaling system (CBASS)	KX009778_00148	84.1	151	5.1e-75	275.8	0.993421	1
AP014714_167	APIS016	cyclic oligonucleotide-based antiphage signaling system (CBASS)	CLAN019	cyclic oligonucleotide-based antiphage signaling system (CBASS)	MF001359_00146	84.1	151	6.7e-75	275.4	0.993421	0.993421
AP014714_167	APIS016	cyclic oligonucleotide-based antiphage signaling system (CBASS)	CLAN019	cyclic oligonucleotide-based antiphage signaling system (CBASS)	MK327936_00142	84.1	151	1.9e-74	273.9	0.993421	1
AP014714_167	APIS016	cyclic oligonucleotide-based antiphage signaling system (CBASS)	CLAN019	cyclic oligonucleotide-based antiphage signaling system (CBASS)	MK373786_00155	84.1	151	5.1e-75	275.8	0.993421	1
AP014714_167	APIS016	cyclic oligonucleotide-based antiphage signaling system (CBASS)	CLAN019	cyclic oligonucleotide-based antiphage signaling system (CBASS)	MK962750_00147	84.1	151	5.1e-75	275.8	0.993421	0.993421
AP014714_167	APIS016	cyclic oligonucleotide-based antiphage signaling system (CBASS)	CLAN019	cyclic oligonucleotide-based antiphage signaling system (CBASS)	MK962752_00155	84.1	151	6.7e-75	275.4	0.993421	1
AP014714_167	APIS016	cyclic oligonucleotide-based antiphage signaling system (CBASS)	CLAN019	cyclic oligonucleotide-based antiphage signaling system (CBASS)	MK962755_00149	84.1	151	8.7e-75	275	0.993421	0.993421
AP014714_167	APIS016	cyclic oligonucleotide-based antiphage signaling system (CBASS)	CLAN019	cyclic oligonucleotide-based antiphage signaling system (CBASS)	MW749001_00151	84.1	151	5.1e-75	275.8	0.993421	1
AP014714_167	APIS016	cyclic oligonucleotide-based antiphage signaling system (CBASS)	CLAN019	cyclic oligonucleotide-based antiphage signaling system (CBASS)	OK040907_00146	84.1	151	6.7e-75	275.4	0.993421	1
AP014714_167	APIS016	cyclic oligonucleotide-based antiphage signaling system (CBASS)	CLAN019	cyclic oligonucleotide-based antiphage signaling system (CBASS)	OL770073_00167	84.1	151	3.9e-75	276.2	0.993421	1
AP014714_167	APIS016	cyclic oligonucleotide-based antiphage signaling system (CBASS)	CLAN019	cyclic oligonucleotide-based antiphage signaling system (CBASS)	OL870317_00149	84.1	151	8.7e-75	275	0.993421	0.993421
AP014714_167	APIS016	cyclic oligonucleotide-based antiphage signaling system (CBASS)	CLAN019	cyclic oligonucleotide-based antiphage signaling system (CBASS)	ON528740_00148	84.1	151	1.1e-74	274.6	0.993421	1
AP014714_167	APIS016	cyclic oligonucleotide-based antiphage signaling system (CBASS)	CLAN019	cyclic oligonucleotide-based antiphage signaling system (CBASS)	OP611477_00195	84.1	151	6.7e-75	275.4	0.993421	1
AP014714_167	APIS016	cyclic oligonucleotide-based antiphage signaling system (CBASS)	CLAN019	cyclic oligonucleotide-based antiphage signaling system (CBASS)	OQ721911_00151	84.1	151	3e-75	276.6	0.993421	1
AP014714_167	APIS016	cyclic oligonucleotide-based antiphage signaling system (CBASS)	CLAN019	cyclic oligonucleotide-based antiphage signaling system (CBASS)	uvig_225001_246	84.1	151	1.1e-74	274.6	0.993421	1
AP014714_167	APIS016	cyclic oligonucleotide-based antiphage signaling system (CBASS)	CLAN019	cyclic oligonucleotide-based antiphage signaling system (CBASS)	MT446387_00104	83.4	151	1.9e-74	273.9	0.993421	1
AP014714_167	APIS016	cyclic oligonucleotide-based antiphage signaling system (CBASS)	CLAN019	cyclic oligonucleotide-based antiphage signaling system (CBASS)	MZ502380_00147	83.1	154	9.6e-74	271.6	0.993421	1
AP014714_167	APIS016	cyclic oligonucleotide-based antiphage signaling system (CBASS)	CLAN019	cyclic oligonucleotide-based antiphage signaling system (CBASS)	MT682710_00039	82.8	151	1.6e-73	270.8	0.993421	1
AP014714_167	APIS016	cyclic oligonucleotide-based antiphage signaling system (CBASS)	CLAN019	cyclic oligonucleotide-based antiphage signaling system (CBASS)	MGV-GENOME-0377517_209	82.2	152	1.6e-73	270.8	1	1
AP014714_167	APIS016	cyclic oligonucleotide-based antiphage signaling system (CBASS)	CLAN019	cyclic oligonucleotide-based antiphage signaling system (CBASS)	MZ501056_00249	82.1	151	2.1e-73	270.4	0.993421	1
AP014714_167	APIS016	cyclic oligonucleotide-based antiphage signaling system (CBASS)	CLAN019	cyclic oligonucleotide-based antiphage signaling system (CBASS)	OL770074_00244	82.1	151	2.1e-73	270.4	0.993421	1
AP014714_167	APIS016	cyclic oligonucleotide-based antiphage signaling system (CBASS)	CLAN019	cyclic oligonucleotide-based antiphage signaling system (CBASS)	MGV-GENOME-0377573_125	81.6	152	4.8e-73	269.2	1	1
AP014714_167	APIS016	cyclic oligonucleotide-based antiphage signaling system (CBASS)	CLAN019	cyclic oligonucleotide-based antiphage signaling system (CBASS)	MK524178_00242	81.5	151	1.1e-72	268.1	0.993421	1
AP014714_167	APIS016	cyclic oligonucleotide-based antiphage signaling system (CBASS)	CLAN019	cyclic oligonucleotide-based antiphage signaling system (CBASS)	MZ311865_00060	81.5	151	6.2e-73	268.9	0.993421	1
AP014714_167	APIS016	cyclic oligonucleotide-based antiphage signaling system (CBASS)	CLAN019	cyclic oligonucleotide-based antiphage signaling system (CBASS)	MZ501047_00254	81.5	151	2.8e-73	270	0.993421	1
AP014714_167	APIS016	cyclic oligonucleotide-based antiphage signaling system (CBASS)	CLAN019	cyclic oligonucleotide-based antiphage signaling system (CBASS)	OQ067374_00246	81.5	151	6.2e-73	268.9	0.993421	1
AP014714_167	APIS016	cyclic oligonucleotide-based antiphage signaling system (CBASS)	CLAN019	cyclic oligonucleotide-based antiphage signaling system (CBASS)	MGV-GENOME-0377637_9	80.9	152	6.2e-73	268.9	1	1
AP014714_167	APIS016	cyclic oligonucleotide-based antiphage signaling system (CBASS)	CLAN019	cyclic oligonucleotide-based antiphage signaling system (CBASS)	MK373782_00151	80.8	151	8.2e-73	268.5	0.993421	1
AP014714_167	APIS016	cyclic oligonucleotide-based antiphage signaling system (CBASS)	CLAN019	cyclic oligonucleotide-based antiphage signaling system (CBASS)	MN648445_00012	80.8	151	8.2e-73	268.5	0.993421	1
AP014714_167	APIS016	cyclic oligonucleotide-based antiphage signaling system (CBASS)	CLAN019	cyclic oligonucleotide-based antiphage signaling system (CBASS)	OQ703618_00035	80.8	151	8.2e-73	268.5	0.993421	1
AP014714_219	APIS017	toxin-antitoxin (TA)	CLAN024	toxin-antitoxin (TA)	OL989991_00225	72.7	713	2.1e-288	986.9	0.997203	1
AP014714_219	APIS017	toxin-antitoxin (TA)	CLAN024	toxin-antitoxin (TA)	KJ101592_00228	66.5	698	9.2e-260	891.7	0.976224	0.997126
AP014714_219	APIS017	toxin-antitoxin (TA)	CLAN024	toxin-antitoxin (TA)	MN013084_00229	66.5	710	4e-263	902.9	0.991608	0.992968
AP014714_219	APIS017	toxin-antitoxin (TA)	CLAN024	toxin-antitoxin (TA)	GU323318_00204	66.3	710	3.4e-262	899.8	0.991608	0.992968
AP014714_219	APIS017	toxin-antitoxin (TA)	CLAN024	toxin-antitoxin (TA)	LT614807_00231	66.3	710	3.4e-262	899.8	0.991608	0.992968
AP014714_219	APIS017	toxin-antitoxin (TA)	CLAN024	toxin-antitoxin (TA)	OL849997_00228	66.3	710	1.5e-262	901	0.991608	0.992968
AP014714_219	APIS017	toxin-antitoxin (TA)	CLAN024	toxin-antitoxin (TA)	ON585039_00236	66.3	710	1.2e-262	901.4	0.991608	0.992968
AP014714_219	APIS017	toxin-antitoxin (TA)	CLAN024	toxin-antitoxin (TA)	OQ721913_00227	66.3	710	2.6e-262	900.2	0.991608	0.992968
AP014714_219	APIS017	toxin-antitoxin (TA)	CLAN024	toxin-antitoxin (TA)	OL828290_00226	66.2	710	7.6e-262	898.7	0.991608	0.992968
AP014714_219	APIS017	toxin-antitoxin (TA)	CLAN024	toxin-antitoxin (TA)	OQ721912_00229	66.2	710	3.4e-262	899.8	0.991608	0.992968
AP014714_219	APIS017	toxin-antitoxin (TA)	CLAN024	toxin-antitoxin (TA)	ON212267_00229	66.1	710	4.4e-262	899.4	0.991608	0.992968
AP014714_219	APIS017	toxin-antitoxin (TA)	CLAN024	toxin-antitoxin (TA)	ON212265_00229	65.9	710	9.9e-262	898.3	0.991608	0.992968
AP014714_219	APIS017	toxin-antitoxin (TA)	CLAN024	toxin-antitoxin (TA)	KF835987_00229	65.1	716	6.4e-253	869	0.998601	1
AP014714_219	APIS017	toxin-antitoxin (TA)	CLAN024	toxin-antitoxin (TA)	OL828291_00230	63.5	710	9e-247	848.6	0.991608	0.992857
AP014714_219	APIS017	toxin-antitoxin (TA)	CLAN024	toxin-antitoxin (TA)	IMGVR_UViG_3300045988_118042|3300045988|Ga0495776_119731_18526_20631	63.4	710	2.4e-244	840.5	0.991608	0.992867
AP014714_219	APIS017	toxin-antitoxin (TA)	CLAN024	toxin-antitoxin (TA)	MGV-GENOME-0377830_39	63.4	710	2.4e-244	840.5	0.991608	0.991453
AP014714_219	APIS017	toxin-antitoxin (TA)	CLAN024	toxin-antitoxin (TA)	MN617835_00235	63.4	710	2.1e-243	837.4	0.991608	0.992867
AP014714_219	APIS017	toxin-antitoxin (TA)	CLAN024	toxin-antitoxin (TA)	MF036692_00221	62.1	717	1.1e-239	825.1	0.993007	0.992857
AP014714_219	APIS017	toxin-antitoxin (TA)	CLAN024	toxin-antitoxin (TA)	MZ348424_00213	61.6	717	1.5e-238	821.2	0.993007	0.992857
AP014714_219	APIS017	toxin-antitoxin (TA)	CLAN024	toxin-antitoxin (TA)	OL770309_00218	60.9	716	4.5e-230	793.1	0.993007	0.992847
AP014714_219	APIS017	toxin-antitoxin (TA)	CLAN024	toxin-antitoxin (TA)	OP617331_00219	60.8	716	1.3e-229	791.6	0.993007	0.992847
AP014714_219	APIS017	toxin-antitoxin (TA)	CLAN024	toxin-antitoxin (TA)	MN395284_00263	60.1	722	1.7e-229	791.2	0.998601	1
AP014714_219	APIS017	toxin-antitoxin (TA)	CLAN024	toxin-antitoxin (TA)	IMGVR_UViG_3300045988_040361|3300045988|Ga0495776_001689_48570_50663	60	722	1.1e-228	788.5	0.998601	1
AP014714_219	APIS017	toxin-antitoxin (TA)	CLAN024	toxin-antitoxin (TA)	MGV-GENOME-0377667_51	60	723	8.4e-229	788.9	1	1
AP014714_219	APIS017	toxin-antitoxin (TA)	CLAN024	toxin-antitoxin (TA)	MZ571829_00271	60	722	1.1e-228	788.5	0.998601	1
AP014714_219	APIS017	toxin-antitoxin (TA)	CLAN024	toxin-antitoxin (TA)	MG746602_00222	59.8	722	1.9e-228	787.7	0.998601	1
AP014714_219	APIS017	toxin-antitoxin (TA)	CLAN024	toxin-antitoxin (TA)	MN013081_00219	59.8	722	5.5e-228	786.2	0.998601	1
AP014714_219	APIS017	toxin-antitoxin (TA)	CLAN024	toxin-antitoxin (TA)	MN781108_00223	59.8	722	1.1e-228	788.5	0.998601	1
AP014714_219	APIS017	toxin-antitoxin (TA)	CLAN024	toxin-antitoxin (TA)	IMGVR_UViG_3300045988_064054|3300045988|Ga0495776_031899_145854_147947	59.6	722	9.3e-228	785.4	0.998601	1
AP014714_219	APIS017	toxin-antitoxin (TA)	CLAN024	toxin-antitoxin (TA)	MGV-GENOME-0375157_235	59.6	723	7.1e-228	785.8	1	1
AP014714_219	APIS017	toxin-antitoxin (TA)	CLAN024	toxin-antitoxin (TA)	MW239124_00220	57.6	714	1.3e-224	775	0.991608	0.995702
AP014714_219	APIS017	toxin-antitoxin (TA)	CLAN024	toxin-antitoxin (TA)	MK295203_00031	56.4	720	6.3e-208	719.5	0.998601	1
AP014714_219	APIS017	toxin-antitoxin (TA)	CLAN024	toxin-antitoxin (TA)	MT129654_00261	56.2	721	1.7e-205	711.4	0.998601	1
AP014714_219	APIS017	toxin-antitoxin (TA)	CLAN024	toxin-antitoxin (TA)	KU878969_00198	56.1	717	5.5e-204	706.4	0.998601	1
AP014714_219	APIS017	toxin-antitoxin (TA)	CLAN024	toxin-antitoxin (TA)	OV877765_00210	56.1	718	3.5e-206	713.8	0.998601	1
AP014714_219	APIS017	toxin-antitoxin (TA)	CLAN024	toxin-antitoxin (TA)	OP292222_00034	56	716	2.1e-203	704.5	0.998601	1
AP014714_219	APIS017	toxin-antitoxin (TA)	CLAN024	toxin-antitoxin (TA)	MH791409_00020	55.9	721	2.2e-205	711.1	0.998601	1
AP014714_219	APIS017	toxin-antitoxin (TA)	CLAN024	toxin-antitoxin (TA)	MK310184_00094	55.9	716	3.2e-204	707.2	0.998601	1
AP014714_219	APIS017	toxin-antitoxin (TA)	CLAN024	toxin-antitoxin (TA)	MW679410_00209	55.9	717	1.8e-202	701.4	0.998601	1
AP014714_219	APIS017	toxin-antitoxin (TA)	CLAN024	toxin-antitoxin (TA)	OM386655_00185	55.9	717	2.1e-203	704.5	0.998601	1
AP014714_219	APIS017	toxin-antitoxin (TA)	CLAN024	toxin-antitoxin (TA)	AP019521_00206	55.8	721	1.5e-204	708.4	0.998601	1
AP014714_219	APIS017	toxin-antitoxin (TA)	CLAN024	toxin-antitoxin (TA)	HM071924_00208	55.8	717	1e-202	702.2	0.998601	1
AP014714_219	APIS017	toxin-antitoxin (TA)	CLAN024	toxin-antitoxin (TA)	HQ829472_00209	55.8	717	1.5e-201	698.4	0.998601	1
AP014714_219	APIS017	toxin-antitoxin (TA)	CLAN024	toxin-antitoxin (TA)	IMGVR_UViG_648936714_000001|648936714|648937005	55.8	717	1e-202	702.2	0.998601	0.997126
AP014714_219	APIS017	toxin-antitoxin (TA)	CLAN024	toxin-antitoxin (TA)	MH051917_00079	55.8	717	2.3e-202	701	0.998601	1
AP014714_219	APIS017	toxin-antitoxin (TA)	CLAN024	toxin-antitoxin (TA)	MK234886_00151	55.8	717	2.7e-203	704.1	0.998601	1
AP014714_219	APIS017	toxin-antitoxin (TA)	CLAN024	toxin-antitoxin (TA)	MW149274_00033	55.8	717	3.6e-203	703.7	0.998601	1
AP014714_219	APIS017	toxin-antitoxin (TA)	CLAN024	toxin-antitoxin (TA)	EU863409_00208	55.7	716	1.4e-202	701.8	0.998601	1
AP014714_219	APIS017	toxin-antitoxin (TA)	CLAN024	toxin-antitoxin (TA)	KU878968_00202	55.7	713	1.5e-201	698.4	0.994406	0.997114
AP014714_219	APIS017	toxin-antitoxin (TA)	CLAN024	toxin-antitoxin (TA)	MZ561532_00006	55.7	713	8.8e-202	699.1	0.994406	0.997114
AP014714_219	APIS017	toxin-antitoxin (TA)	CLAN024	toxin-antitoxin (TA)	MT682711_00203	55.6	716	6.1e-203	703	0.998601	1
AP014714_219	APIS017	toxin-antitoxin (TA)	CLAN024	toxin-antitoxin (TA)	MH051913_00078	55.5	717	5.2e-202	699.9	0.998601	1
AP014714_219	APIS017	toxin-antitoxin (TA)	CLAN024	toxin-antitoxin (TA)	OK335775_00116	55.5	713	5.2e-202	699.9	0.994406	0.997114
AP014714_219	APIS017	toxin-antitoxin (TA)	CLAN024	toxin-antitoxin (TA)	OL780484_00236	55.5	713	4.4e-201	696.8	0.994406	0.997114
AP014714_219	APIS017	toxin-antitoxin (TA)	CLAN024	toxin-antitoxin (TA)	KT176190_00204	55.4	716	3e-202	700.7	0.998601	1
AP014714_219	APIS017	toxin-antitoxin (TA)	CLAN024	toxin-antitoxin (TA)	KP007359_00199	55.2	716	8.5e-197	682.6	0.994406	0.997076
AP014714_219	APIS017	toxin-antitoxin (TA)	CLAN024	toxin-antitoxin (TA)	OL770107_00237	55	716	6.3e-200	693	0.998601	1
AP014714_219	APIS017	toxin-antitoxin (TA)	CLAN024	toxin-antitoxin (TA)	MN850609_00062	54.8	717	5.3e-199	689.9	0.998601	1
AP014714_219	APIS017	toxin-antitoxin (TA)	CLAN024	toxin-antitoxin (TA)	MN850621_00263	54.7	717	1.6e-198	688.3	0.998601	1
AP014714_219	APIS017	toxin-antitoxin (TA)	CLAN024	toxin-antitoxin (TA)	KU867307_00188	53.2	716	1.7e-197	684.9	0.993007	0.997155
AP014714_219	APIS017	toxin-antitoxin (TA)	CLAN024	toxin-antitoxin (TA)	IMGVR_UViG_2706795409_000001|2706795409|2708658606	53.1	715	1.8e-199	691.4	0.993007	0.994318
AP014714_219	APIS017	toxin-antitoxin (TA)	CLAN024	toxin-antitoxin (TA)	JX181825_00250	53.1	715	1.4e-199	691.8	0.993007	0.997151
AP014714_219	APIS017	toxin-antitoxin (TA)	CLAN024	toxin-antitoxin (TA)	OQ359887_00189	53.1	715	1.8e-199	691.4	0.993007	0.997151
AP014714_219	APIS017	toxin-antitoxin (TA)	CLAN024	toxin-antitoxin (TA)	OM912978_00009	53	715	4.1e-199	690.3	0.993007	0.997151
AP014714_219	APIS017	toxin-antitoxin (TA)	CLAN024	toxin-antitoxin (TA)	KF582788_00070	52.8	727	1.6e-190	661.8	0.998601	1
AP014714_219	APIS017	toxin-antitoxin (TA)	CLAN024	toxin-antitoxin (TA)	ON528737_00228	52.8	727	1.2e-190	662.1	0.998601	1
AP014714_219	APIS017	toxin-antitoxin (TA)	CLAN024	toxin-antitoxin (TA)	IMGVR_UViG_3300030021_000007|3300030021|Ga0316083_101315	51.6	727	1.8e-191	664.8	0.998601	1
AP014714_219	APIS017	toxin-antitoxin (TA)	CLAN024	toxin-antitoxin (TA)	HQ829472_00210	48.7	721	2.6e-169	591.3	0.995804	0.998536
AP014714_219	APIS017	toxin-antitoxin (TA)	CLAN024	toxin-antitoxin (TA)	IMGVR_UViG_2595698562_000001|2595698562|2596496356	48.7	723	8.9e-170	592.8	0.998601	1
AP014714_219	APIS017	toxin-antitoxin (TA)	CLAN024	toxin-antitoxin (TA)	MT682711_00202	48.4	721	3.9e-165	577.4	0.995804	0.998536
AP014714_219	APIS017	toxin-antitoxin (TA)	CLAN024	toxin-antitoxin (TA)	IMGVR_UViG_2974481661_000001|2974481661|2974481859	43.5	720	1.1e-148	522.7	0.998601	1
AP014714_219	APIS017	toxin-antitoxin (TA)	CLAN024	toxin-antitoxin (TA)	KM607000_00198	43.5	718	3.3e-148	521.2	0.995804	0.998565
AP014714_219	APIS017	toxin-antitoxin (TA)	CLAN024	toxin-antitoxin (TA)	KU925172_00068	43.5	718	3e-149	524.6	0.995804	0.998565
AP014714_219	APIS017	toxin-antitoxin (TA)	CLAN024	toxin-antitoxin (TA)	MK373786_00209	43.5	718	7.8e-150	526.6	0.995804	0.998561
AP014714_219	APIS017	toxin-antitoxin (TA)	CLAN024	toxin-antitoxin (TA)	MZ501050_00032	43.5	718	2.3e-149	525	0.995804	0.998565
AP014714_219	APIS017	toxin-antitoxin (TA)	CLAN024	toxin-antitoxin (TA)	MZ502379_00191	43.5	718	3.9e-149	524.2	0.995804	0.998561
AP014714_219	APIS017	toxin-antitoxin (TA)	CLAN024	toxin-antitoxin (TA)	OL656107_00203	43.5	718	6.6e-149	523.5	0.995804	0.998565
AP014714_219	APIS017	toxin-antitoxin (TA)	CLAN024	toxin-antitoxin (TA)	uvig_420932_106	43.5	671	1.2e-142	502.7	0.93007	0.99239
AP014714_219	APIS017	toxin-antitoxin (TA)	CLAN024	toxin-antitoxin (TA)	MK327936_00195	43.4	717	3e-149	524.6	0.995804	0.998565
AP014714_219	APIS017	toxin-antitoxin (TA)	CLAN024	toxin-antitoxin (TA)	OK331996_00101	43.4	717	3e-149	524.6	0.995804	0.998565
AP014714_219	APIS017	toxin-antitoxin (TA)	CLAN024	toxin-antitoxin (TA)	OQ223305_00166	43.4	717	2.3e-149	525	0.995804	0.998565
AP014714_219	APIS017	toxin-antitoxin (TA)	CLAN024	toxin-antitoxin (TA)	DQ904452_00196	43.3	718	5.1e-149	523.9	0.995804	0.998565
AP014714_219	APIS017	toxin-antitoxin (TA)	CLAN024	toxin-antitoxin (TA)	KU867876_00204	43.3	718	6.6e-149	523.5	0.995804	0.998565
AP014714_219	APIS017	toxin-antitoxin (TA)	CLAN024	toxin-antitoxin (TA)	LR990704_00071	43.3	718	8.6e-149	523.1	0.995804	0.998565
AP014714_219	APIS017	toxin-antitoxin (TA)	CLAN024	toxin-antitoxin (TA)	MN716856_00009	43.3	718	1.1e-148	522.7	0.995804	0.998565
AP014714_219	APIS017	toxin-antitoxin (TA)	CLAN024	toxin-antitoxin (TA)	MW822007_00186	43.3	718	6.6e-149	523.5	0.995804	0.998565
AP014714_219	APIS017	toxin-antitoxin (TA)	CLAN024	toxin-antitoxin (TA)	OL615012_00199	43.3	718	6.6e-149	523.5	0.995804	0.998565
AP014714_219	APIS017	toxin-antitoxin (TA)	CLAN024	toxin-antitoxin (TA)	OL956808_00043	43.3	718	8.6e-149	523.1	0.995804	0.998565
AP014714_219	APIS017	toxin-antitoxin (TA)	CLAN024	toxin-antitoxin (TA)	ON528728_00178	43.3	718	5.1e-149	523.9	0.995804	0.998565
AP014714_219	APIS017	toxin-antitoxin (TA)	CLAN024	toxin-antitoxin (TA)	ON528741_00052	43.3	718	3.9e-149	524.2	0.995804	0.998565
AP014714_219	APIS017	toxin-antitoxin (TA)	CLAN024	toxin-antitoxin (TA)	AP018932_00200	43.2	717	5.1e-149	523.9	0.995804	0.998565
AP014714_219	APIS017	toxin-antitoxin (TA)	CLAN024	toxin-antitoxin (TA)	KX009778_00199	43.2	717	3.9e-149	524.2	0.995804	0.998565
AP014714_219	APIS017	toxin-antitoxin (TA)	CLAN024	toxin-antitoxin (TA)	LN881732_00063	43.2	717	4.6e-150	527.3	0.995804	0.998561
AP014714_219	APIS017	toxin-antitoxin (TA)	CLAN024	toxin-antitoxin (TA)	LN881737_00226	43.2	717	1.1e-148	522.7	0.995804	0.998565
AP014714_219	APIS017	toxin-antitoxin (TA)	CLAN024	toxin-antitoxin (TA)	LR597660_00198	43.2	718	1.6e-147	518.8	0.995804	0.998561
AP014714_219	APIS017	toxin-antitoxin (TA)	CLAN024	toxin-antitoxin (TA)	MF158046_00044	43.2	717	1.1e-148	522.7	0.995804	0.998565
AP014714_219	APIS017	toxin-antitoxin (TA)	CLAN024	toxin-antitoxin (TA)	MF327008_00049	43.2	717	8.6e-149	523.1	0.995804	0.998565
AP014714_219	APIS017	toxin-antitoxin (TA)	CLAN024	toxin-antitoxin (TA)	MGV-GENOME-0377602_36	43.2	718	6.6e-149	523.5	0.997203	0.998563
AP014714_219	APIS017	toxin-antitoxin (TA)	CLAN024	toxin-antitoxin (TA)	MH553563_00204	43.2	717	5.1e-149	523.9	0.995804	0.998565
AP014714_219	APIS017	toxin-antitoxin (TA)	CLAN024	toxin-antitoxin (TA)	MH992121_00052	43.2	717	8.6e-149	523.1	0.995804	0.998565
AP014714_219	APIS017	toxin-antitoxin (TA)	CLAN024	toxin-antitoxin (TA)	MK962755_00201	43.2	717	8.6e-149	523.1	0.995804	0.998565
AP014714_219	APIS017	toxin-antitoxin (TA)	CLAN024	toxin-antitoxin (TA)	MN895434_00217	43.2	717	8.6e-149	523.1	0.995804	0.998565
AP014714_219	APIS017	toxin-antitoxin (TA)	CLAN024	toxin-antitoxin (TA)	MT176425_00204	43.2	717	8.6e-149	523.1	0.995804	0.998565
AP014714_219	APIS017	toxin-antitoxin (TA)	CLAN024	toxin-antitoxin (TA)	MT682710_00092	43.2	717	8.6e-149	523.1	0.995804	0.998565
AP014714_219	APIS017	toxin-antitoxin (TA)	CLAN024	toxin-antitoxin (TA)	MZ150757_00203	43.2	717	1.7e-149	525.4	0.995804	0.998561
AP014714_219	APIS017	toxin-antitoxin (TA)	CLAN024	toxin-antitoxin (TA)	MZ501067_00033	43.2	717	6.6e-149	523.5	0.995804	0.998565
AP014714_219	APIS017	toxin-antitoxin (TA)	CLAN024	toxin-antitoxin (TA)	OK272476_00203	43.2	717	8.6e-149	523.1	0.995804	0.998565
AP014714_219	APIS017	toxin-antitoxin (TA)	CLAN024	toxin-antitoxin (TA)	ON528739_00123	43.2	717	3.3e-148	521.2	0.995804	0.998565
AP014714_219	APIS017	toxin-antitoxin (TA)	CLAN024	toxin-antitoxin (TA)	ON528742_00199	43.2	717	8.6e-149	523.1	0.995804	0.998565
AP014714_219	APIS017	toxin-antitoxin (TA)	CLAN024	toxin-antitoxin (TA)	ON528743_00143	43.2	717	6.6e-149	523.5	0.995804	0.998565
AP014714_219	APIS017	toxin-antitoxin (TA)	CLAN024	toxin-antitoxin (TA)	ON782582_00152	43.2	717	1.5e-148	522.3	0.995804	0.998565
AP014714_219	APIS017	toxin-antitoxin (TA)	CLAN024	toxin-antitoxin (TA)	OP137232_00172	43.2	716	1e-149	526.2	0.995804	0.998565
AP014714_219	APIS017	toxin-antitoxin (TA)	CLAN024	toxin-antitoxin (TA)	OP555982_00201	43.2	717	3.9e-149	524.2	0.995804	0.998565
AP014714_219	APIS017	toxin-antitoxin (TA)	CLAN024	toxin-antitoxin (TA)	OP557970_00110	43.2	717	8.6e-149	523.1	0.995804	0.998565
AP014714_219	APIS017	toxin-antitoxin (TA)	CLAN024	toxin-antitoxin (TA)	OQ174502_00041	43.2	717	6.6e-149	523.5	0.995804	0.998565
AP014714_219	APIS017	toxin-antitoxin (TA)	CLAN024	toxin-antitoxin (TA)	OQ721911_00203	43.2	717	1.3e-149	525.8	0.995804	0.998565
AP014714_219	APIS017	toxin-antitoxin (TA)	CLAN024	toxin-antitoxin (TA)	uvig_280983_249	43.2	717	6.6e-149	523.5	0.995804	0.998565
AP014714_219	APIS017	toxin-antitoxin (TA)	CLAN024	toxin-antitoxin (TA)	uvig_522935_10	43.2	717	1.1e-148	522.7	0.995804	0.998565
AP014714_219	APIS017	toxin-antitoxin (TA)	CLAN024	toxin-antitoxin (TA)	IMGVR_UViG_2974481380_000001|2974481380|2974481583	43.1	719	3.9e-149	524.2	0.998601	1
AP014714_219	APIS017	toxin-antitoxin (TA)	CLAN024	toxin-antitoxin (TA)	IMGVR_UViG_2974481938_000001|2974481938|2974482138	43.1	719	1.7e-149	525.4	0.998601	1
AP014714_219	APIS017	toxin-antitoxin (TA)	CLAN024	toxin-antitoxin (TA)	IMGVR_UViG_3300045988_105379|3300045988|Ga0495776_001676_30156_32246	43.1	719	3e-149	524.6	0.998601	1
AP014714_219	APIS017	toxin-antitoxin (TA)	CLAN024	toxin-antitoxin (TA)	KM606998_00198	43.1	717	5.1e-149	523.9	0.995804	0.998565
AP014714_219	APIS017	toxin-antitoxin (TA)	CLAN024	toxin-antitoxin (TA)	KT184308_00107	43.1	717	1.1e-148	522.7	0.995804	0.998565
AP014714_219	APIS017	toxin-antitoxin (TA)	CLAN024	toxin-antitoxin (TA)	KT184312_00239	43.1	717	8.6e-149	523.1	0.995804	0.998565
AP014714_219	APIS017	toxin-antitoxin (TA)	CLAN024	toxin-antitoxin (TA)	LR597657_00194	43.1	717	1.3e-149	525.8	0.995804	0.998565
AP014714_219	APIS017	toxin-antitoxin (TA)	CLAN024	toxin-antitoxin (TA)	MF327009_00050	43.1	717	3.3e-148	521.2	0.995804	0.998565
AP014714_219	APIS017	toxin-antitoxin (TA)	CLAN024	toxin-antitoxin (TA)	MGV-GENOME-0373836_213	43.1	720	3e-149	524.6	1	0.973538
AP014714_219	APIS017	toxin-antitoxin (TA)	CLAN024	toxin-antitoxin (TA)	MK962752_00207	43.1	717	6.6e-149	523.5	0.995804	0.998565
AP014714_219	APIS017	toxin-antitoxin (TA)	CLAN024	toxin-antitoxin (TA)	MN895436_00175	43.1	717	2.3e-149	525	0.995804	0.998561
AP014714_219	APIS017	toxin-antitoxin (TA)	CLAN024	toxin-antitoxin (TA)	MT515755_00032	43.1	717	1.5e-148	522.3	0.995804	0.998565
AP014714_219	APIS017	toxin-antitoxin (TA)	CLAN024	toxin-antitoxin (TA)	MT764206_00034	43.1	717	1.1e-148	522.7	0.995804	0.998565
AP014714_219	APIS017	toxin-antitoxin (TA)	CLAN024	toxin-antitoxin (TA)	MT884007_00030	43.1	717	5.1e-149	523.9	0.995804	0.998565
AP014714_219	APIS017	toxin-antitoxin (TA)	CLAN024	toxin-antitoxin (TA)	MT932213_00197	43.1	717	1e-149	526.2	0.995804	0.998561
AP014714_219	APIS017	toxin-antitoxin (TA)	CLAN024	toxin-antitoxin (TA)	MW883059_00141	43.1	717	1.7e-149	525.4	0.995804	0.998565
AP014714_219	APIS017	toxin-antitoxin (TA)	CLAN024	toxin-antitoxin (TA)	MZ234018_00169	43.1	717	2.5e-148	521.5	0.995804	0.998565
AP014714_219	APIS017	toxin-antitoxin (TA)	CLAN024	toxin-antitoxin (TA)	MZ436830_00200	43.1	717	1.5e-148	522.3	0.995804	0.998565
AP014714_219	APIS017	toxin-antitoxin (TA)	CLAN024	toxin-antitoxin (TA)	MZ501066_00034	43.1	717	6.6e-149	523.5	0.995804	0.998565
AP014714_219	APIS017	toxin-antitoxin (TA)	CLAN024	toxin-antitoxin (TA)	MZ501098_00032	43.1	717	3e-149	524.6	0.995804	0.998565
AP014714_219	APIS017	toxin-antitoxin (TA)	CLAN024	toxin-antitoxin (TA)	MZ501106_00033	43.1	717	1.9e-148	521.9	0.995804	0.998565
AP014714_219	APIS017	toxin-antitoxin (TA)	CLAN024	toxin-antitoxin (TA)	OK040907_00197	43.1	717	1.1e-148	522.7	0.995804	0.998565
AP014714_219	APIS017	toxin-antitoxin (TA)	CLAN024	toxin-antitoxin (TA)	OK272473_00215	43.1	717	2.5e-148	521.5	0.995804	0.998565
AP014714_219	APIS017	toxin-antitoxin (TA)	CLAN024	toxin-antitoxin (TA)	OM135583_00195	43.1	717	3e-149	524.6	0.995804	0.998565
AP014714_219	APIS017	toxin-antitoxin (TA)	CLAN024	toxin-antitoxin (TA)	ON528738_00065	43.1	717	3e-149	524.6	0.995804	0.998565
AP014714_219	APIS017	toxin-antitoxin (TA)	CLAN024	toxin-antitoxin (TA)	ON528745_00046	43.1	717	1.5e-148	522.3	0.995804	0.998565
AP014714_219	APIS017	toxin-antitoxin (TA)	CLAN024	toxin-antitoxin (TA)	OP611477_00142	43.1	717	1.9e-148	521.9	0.995804	0.998565
AP014714_219	APIS017	toxin-antitoxin (TA)	CLAN024	toxin-antitoxin (TA)	OQ174500_00047	43.1	717	1.9e-148	521.9	0.995804	0.998565
AP014714_219	APIS017	toxin-antitoxin (TA)	CLAN024	toxin-antitoxin (TA)	OQ349392_00073	43.1	717	6.6e-149	523.5	0.995804	0.998565
AP014714_219	APIS017	toxin-antitoxin (TA)	CLAN024	toxin-antitoxin (TA)	uvig_225001_36	43.1	717	8.6e-149	523.1	0.995804	0.998561
AP014714_219	APIS017	toxin-antitoxin (TA)	CLAN024	toxin-antitoxin (TA)	uvig_585812_93	43.1	717	3e-149	524.6	0.995804	0.998565
AP014714_219	APIS017	toxin-antitoxin (TA)	CLAN024	toxin-antitoxin (TA)	AP018814_00196	43	717	1.1e-148	522.7	0.995804	0.998565
AP014714_219	APIS017	toxin-antitoxin (TA)	CLAN024	toxin-antitoxin (TA)	FJ839693_00202	43	717	4.3e-148	520.8	0.995804	0.998565
AP014714_219	APIS017	toxin-antitoxin (TA)	CLAN024	toxin-antitoxin (TA)	IMGVR_UViG_3300045988_095701|3300045988|Ga0495776_073022_130965_133061	43	719	3.9e-149	524.2	0.998601	1
AP014714_219	APIS017	toxin-antitoxin (TA)	CLAN024	toxin-antitoxin (TA)	IMGVR_UViG_3300045988_121685|3300045988|Ga0495776_001900_103331_105427	43	719	3.9e-149	524.2	0.998601	1
AP014714_219	APIS017	toxin-antitoxin (TA)	CLAN024	toxin-antitoxin (TA)	IMGVR_UViG_3300045988_132814|3300045988|Ga0495776_001669_32715_34811	43	719	2.3e-149	525	0.998601	1
AP014714_219	APIS017	toxin-antitoxin (TA)	CLAN024	toxin-antitoxin (TA)	JN202312_00197	43	717	8.6e-149	523.1	0.995804	0.998565
AP014714_219	APIS017	toxin-antitoxin (TA)	CLAN024	toxin-antitoxin (TA)	KM606999_00199	43	717	3.3e-148	521.2	0.995804	0.998565
AP014714_219	APIS017	toxin-antitoxin (TA)	CLAN024	toxin-antitoxin (TA)	KR233165_00216	43	717	2.5e-148	521.5	0.995804	0.998565
AP014714_219	APIS017	toxin-antitoxin (TA)	CLAN024	toxin-antitoxin (TA)	KT184311_00006	43	717	6.6e-149	523.5	0.995804	0.998565
AP014714_219	APIS017	toxin-antitoxin (TA)	CLAN024	toxin-antitoxin (TA)	KX130864_00204	43	717	3.9e-149	524.2	0.995804	0.998565
AP014714_219	APIS017	toxin-antitoxin (TA)	CLAN024	toxin-antitoxin (TA)	LC348379_00203	43	717	1.9e-148	521.9	0.995804	0.998565
AP014714_219	APIS017	toxin-antitoxin (TA)	CLAN024	toxin-antitoxin (TA)	LR746311_00217	43	717	6.6e-149	523.5	0.995804	0.998565
AP014714_219	APIS017	toxin-antitoxin (TA)	CLAN024	toxin-antitoxin (TA)	MF001354_00101	43	717	3e-149	524.6	0.995804	0.998565
AP014714_219	APIS017	toxin-antitoxin (TA)	CLAN024	toxin-antitoxin (TA)	MF001359_00200	43	717	6.6e-149	523.5	0.995804	0.998565
AP014714_219	APIS017	toxin-antitoxin (TA)	CLAN024	toxin-antitoxin (TA)	MGV-GENOME-0377451_193	43	718	8.6e-149	523.1	0.997203	0.998567
AP014714_219	APIS017	toxin-antitoxin (TA)	CLAN024	toxin-antitoxin (TA)	MGV-GENOME-0377569_53	43	718	5.1e-149	523.9	0.997203	0.998567
AP014714_219	APIS017	toxin-antitoxin (TA)	CLAN024	toxin-antitoxin (TA)	MGV-GENOME-0377591_197	43	717	3.3e-148	521.2	0.997203	0.998567
AP014714_219	APIS017	toxin-antitoxin (TA)	CLAN024	toxin-antitoxin (TA)	MH051915_00077	43	717	8.6e-149	523.1	0.995804	0.998565
AP014714_219	APIS017	toxin-antitoxin (TA)	CLAN024	toxin-antitoxin (TA)	MH051916_00075	43	717	6.6e-149	523.5	0.995804	0.998565
AP014714_219	APIS017	toxin-antitoxin (TA)	CLAN024	toxin-antitoxin (TA)	MH243439_00193	43	717	1.1e-148	522.7	0.995804	0.998565
AP014714_219	APIS017	toxin-antitoxin (TA)	CLAN024	toxin-antitoxin (TA)	MK327942_00200	43	717	1.5e-148	522.3	0.995804	0.998565
AP014714_219	APIS017	toxin-antitoxin (TA)	CLAN024	toxin-antitoxin (TA)	MK962750_00199	43	717	1.1e-148	522.7	0.995804	0.998565
AP014714_219	APIS017	toxin-antitoxin (TA)	CLAN024	toxin-antitoxin (TA)	MN781580_00201	43	717	8.6e-149	523.1	0.995804	0.998565
AP014714_219	APIS017	toxin-antitoxin (TA)	CLAN024	toxin-antitoxin (TA)	MN895437_00110	43	716	3.9e-149	524.2	0.995804	0.998565
AP014714_219	APIS017	toxin-antitoxin (TA)	CLAN024	toxin-antitoxin (TA)	MT176424_00203	43	717	2.3e-149	525	0.995804	0.998565
AP014714_219	APIS017	toxin-antitoxin (TA)	CLAN024	toxin-antitoxin (TA)	MT968995_00192	43	717	1.5e-148	522.3	0.995804	0.998565
AP014714_219	APIS017	toxin-antitoxin (TA)	CLAN024	toxin-antitoxin (TA)	MW749000_00196	43	717	1.1e-148	522.7	0.995804	0.998565
AP014714_219	APIS017	toxin-antitoxin (TA)	CLAN024	toxin-antitoxin (TA)	MZ501046_00033	43	717	8.6e-149	523.1	0.995804	0.998565
AP014714_219	APIS017	toxin-antitoxin (TA)	CLAN024	toxin-antitoxin (TA)	MZ501089_00033	43	717	1.1e-148	522.7	0.995804	0.998565
AP014714_219	APIS017	toxin-antitoxin (TA)	CLAN024	toxin-antitoxin (TA)	MZ502380_00199	43	717	1.1e-148	522.7	0.995804	0.998565
AP014714_219	APIS017	toxin-antitoxin (TA)	CLAN024	toxin-antitoxin (TA)	OK018184_00209	43	717	6.6e-149	523.5	0.995804	0.998565
AP014714_219	APIS017	toxin-antitoxin (TA)	CLAN024	toxin-antitoxin (TA)	OL770073_00225	43	717	1.1e-148	522.7	0.995804	0.998565
AP014714_219	APIS017	toxin-antitoxin (TA)	CLAN024	toxin-antitoxin (TA)	OL960580_00202	43	717	6.6e-149	523.5	0.995804	0.998565
AP014714_219	APIS017	toxin-antitoxin (TA)	CLAN024	toxin-antitoxin (TA)	OL960581_00195	43	717	8.6e-149	523.1	0.995804	0.998565
AP014714_219	APIS017	toxin-antitoxin (TA)	CLAN024	toxin-antitoxin (TA)	ON528735_00189	43	717	1.1e-148	522.7	0.995804	0.998565
AP014714_219	APIS017	toxin-antitoxin (TA)	CLAN024	toxin-antitoxin (TA)	ON528736_00042	43	717	5.1e-149	523.9	0.995804	0.998565
AP014714_219	APIS017	toxin-antitoxin (TA)	CLAN024	toxin-antitoxin (TA)	OP168898_00060	43	717	6.6e-149	523.5	0.995804	0.998565
AP014714_219	APIS017	toxin-antitoxin (TA)	CLAN024	toxin-antitoxin (TA)	OP172786_00212	43	717	6.6e-149	523.5	0.995804	0.998565
AP014714_219	APIS017	toxin-antitoxin (TA)	CLAN024	toxin-antitoxin (TA)	OP172788_00211	43	717	3e-149	524.6	0.995804	0.998565
AP014714_219	APIS017	toxin-antitoxin (TA)	CLAN024	toxin-antitoxin (TA)	OP870145_00203	43	717	8.6e-149	523.1	0.995804	0.998565
AP014714_219	APIS017	toxin-antitoxin (TA)	CLAN024	toxin-antitoxin (TA)	OQ174503_00017	43	717	1.1e-148	522.7	0.995804	0.998565
AP014714_219	APIS017	toxin-antitoxin (TA)	CLAN024	toxin-antitoxin (TA)	uvig_249058_29	43	717	1.9e-148	521.9	0.995804	0.998565
AP014714_219	APIS017	toxin-antitoxin (TA)	CLAN024	toxin-antitoxin (TA)	IMGVR_UViG_3300045988_135865|3300045988|Ga0495776_001675_104848_106944	42.9	718	1.5e-148	522.3	0.998601	1
AP014714_219	APIS017	toxin-antitoxin (TA)	CLAN024	toxin-antitoxin (TA)	MGV-GENOME-0371733_194	42.9	718	4.3e-148	520.8	0.997203	0.998567
AP014714_219	APIS017	toxin-antitoxin (TA)	CLAN024	toxin-antitoxin (TA)	MGV-GENOME-0377588_193	42.9	718	3e-149	524.6	0.997203	0.998567
AP014714_219	APIS017	toxin-antitoxin (TA)	CLAN024	toxin-antitoxin (TA)	MZ417521_00200	42.9	716	8.6e-149	523.1	0.995804	0.998565
AP014714_219	APIS017	toxin-antitoxin (TA)	CLAN024	toxin-antitoxin (TA)	OM339528_00070	42.9	718	1.6e-147	518.8	0.995804	0.998565
AP014714_219	APIS017	toxin-antitoxin (TA)	CLAN024	toxin-antitoxin (TA)	OP870144_00199	42.9	716	1.1e-148	522.7	0.995804	0.998561
AP014714_219	APIS017	toxin-antitoxin (TA)	CLAN024	toxin-antitoxin (TA)	OV877085_00273	42.9	716	1.5e-148	522.3	0.995804	0.998565
AP014714_219	APIS017	toxin-antitoxin (TA)	CLAN024	toxin-antitoxin (TA)	uvig_175339_197	42.9	716	4.3e-148	520.8	0.995804	0.998565
AP014714_219	APIS017	toxin-antitoxin (TA)	CLAN024	toxin-antitoxin (TA)	HM035025_00198	42.8	717	1.5e-148	522.3	0.995804	0.998565
AP014714_219	APIS017	toxin-antitoxin (TA)	CLAN024	toxin-antitoxin (TA)	IMGVR_UViG_3300045988_104213|3300045988|Ga0495776_001673_104539_106635	42.8	719	1.3e-149	525.8	0.998601	1
AP014714_219	APIS017	toxin-antitoxin (TA)	CLAN024	toxin-antitoxin (TA)	IMGVR_UViG_3300045988_128797|3300045988|Ga0495776_122376_105453_107549	42.8	719	1.9e-148	521.9	0.998601	1
AP014714_219	APIS017	toxin-antitoxin (TA)	CLAN024	toxin-antitoxin (TA)	MG775043_00159	42.8	717	1.1e-148	522.7	0.995804	0.998565
AP014714_219	APIS017	toxin-antitoxin (TA)	CLAN024	toxin-antitoxin (TA)	MG867727_00201	42.8	717	1.9e-148	521.9	0.995804	0.998565
AP014714_219	APIS017	toxin-antitoxin (TA)	CLAN024	toxin-antitoxin (TA)	MN895435_00142	42.8	717	3.3e-148	521.2	0.995804	0.998565
AP014714_219	APIS017	toxin-antitoxin (TA)	CLAN024	toxin-antitoxin (TA)	MN895438_00174	42.8	717	1.9e-148	521.9	0.995804	0.998565
AP014714_219	APIS017	toxin-antitoxin (TA)	CLAN024	toxin-antitoxin (TA)	MT682709_00076	42.8	717	4.3e-148	520.8	0.995804	0.998565
AP014714_219	APIS017	toxin-antitoxin (TA)	CLAN024	toxin-antitoxin (TA)	MT682713_00201	42.8	717	1.5e-148	522.3	0.995804	0.998565
AP014714_219	APIS017	toxin-antitoxin (TA)	CLAN024	toxin-antitoxin (TA)	MT682714_00203	42.8	717	7.3e-148	520	0.995804	0.998565
AP014714_219	APIS017	toxin-antitoxin (TA)	CLAN024	toxin-antitoxin (TA)	MW341595_00254	42.8	717	1.1e-148	522.7	0.995804	0.998565
AP014714_219	APIS017	toxin-antitoxin (TA)	CLAN024	toxin-antitoxin (TA)	MZ065353_00190	42.8	717	1.5e-148	522.3	0.995804	0.998565
AP014714_219	APIS017	toxin-antitoxin (TA)	CLAN024	toxin-antitoxin (TA)	MZ170040_00162	42.8	717	2.5e-148	521.5	0.995804	0.998565
AP014714_219	APIS017	toxin-antitoxin (TA)	CLAN024	toxin-antitoxin (TA)	OK570375_00033	42.8	717	7.3e-148	520	0.995804	0.998565
AP014714_219	APIS017	toxin-antitoxin (TA)	CLAN024	toxin-antitoxin (TA)	ON528744_00229	42.8	717	8.6e-149	523.1	0.995804	0.998565
AP014714_219	APIS017	toxin-antitoxin (TA)	CLAN024	toxin-antitoxin (TA)	OP197928_00203	42.8	717	4.3e-148	520.8	0.995804	0.998565
AP014714_219	APIS017	toxin-antitoxin (TA)	CLAN024	toxin-antitoxin (TA)	OQ466432_00193	42.8	717	3.3e-148	521.2	0.995804	0.998565
AP014714_219	APIS017	toxin-antitoxin (TA)	CLAN024	toxin-antitoxin (TA)	uvig_175033_77	42.8	717	3.9e-149	524.2	0.995804	0.998565
AP014714_219	APIS017	toxin-antitoxin (TA)	CLAN024	toxin-antitoxin (TA)	uvig_63518_29	42.8	717	5.6e-148	520.4	0.995804	0.998565
AP014714_219	APIS017	toxin-antitoxin (TA)	CLAN024	toxin-antitoxin (TA)	MN022785_00206	42.7	717	9.6e-148	519.6	0.995804	0.998565
AP014714_219	APIS017	toxin-antitoxin (TA)	CLAN024	toxin-antitoxin (TA)	MZ501065_00033	42.7	716	5.6e-148	520.4	0.995804	0.998565
AP014714_219	APIS017	toxin-antitoxin (TA)	CLAN024	toxin-antitoxin (TA)	OQ446694_00226	42.7	717	1.9e-148	521.9	0.995804	0.998565
AP014714_219	APIS017	toxin-antitoxin (TA)	CLAN024	toxin-antitoxin (TA)	OK272484_00202	42.6	716	1.2e-147	519.2	0.995804	0.998565
AP014714_219	APIS017	toxin-antitoxin (TA)	CLAN024	toxin-antitoxin (TA)	HE956711_00204	42.5	716	6.2e-147	516.9	0.995804	0.998565
AP014714_219	APIS017	toxin-antitoxin (TA)	CLAN024	toxin-antitoxin (TA)	ON645936_00201	42.4	717	3e-149	524.6	0.995804	0.998565
AP014714_219	APIS017	toxin-antitoxin (TA)	CLAN024	toxin-antitoxin (TA)	IMGVR_UViG_2974743505_000001|2974743505|2974743541	42	717	3e-141	498	0.998601	1
AP014714_219	APIS017	toxin-antitoxin (TA)	CLAN024	toxin-antitoxin (TA)	MT179807_00037	42	715	8.7e-141	496.5	0.995804	0.998534
AP014714_219	APIS017	toxin-antitoxin (TA)	CLAN024	toxin-antitoxin (TA)	ON720975_00268	42	715	5.1e-141	497.3	0.995804	0.998534
AP014714_219	APIS017	toxin-antitoxin (TA)	CLAN024	toxin-antitoxin (TA)	AP011113_00200	41.8	715	3e-141	498	0.995804	0.998538
AP014714_219	APIS017	toxin-antitoxin (TA)	CLAN024	toxin-antitoxin (TA)	MZ189262_00198	41.8	715	7.8e-142	500	0.995804	0.998538
AP014714_219	APIS017	toxin-antitoxin (TA)	CLAN024	toxin-antitoxin (TA)	ON229909_00061	41.8	715	1.5e-140	495.7	0.995804	0.998534
AP014714_219	APIS017	toxin-antitoxin (TA)	CLAN024	toxin-antitoxin (TA)	OP856590_00198	41.8	715	7.8e-142	500	0.995804	0.998538
AP014714_219	APIS017	toxin-antitoxin (TA)	CLAN024	toxin-antitoxin (TA)	IMGVR_UViG_3300010279_000005|3300010279|Ga0129313_1000058182	41.7	719	5.1e-141	497.3	1	1
AP014714_219	APIS017	toxin-antitoxin (TA)	CLAN024	toxin-antitoxin (TA)	MT630408_00202	41.7	715	1.6e-139	492.3	0.995804	0.998534
AP014714_219	APIS017	toxin-antitoxin (TA)	CLAN024	toxin-antitoxin (TA)	MZ753803_00200	41.7	715	1.5e-140	495.7	0.995804	0.998538
AP014714_219	APIS017	toxin-antitoxin (TA)	CLAN024	toxin-antitoxin (TA)	IMGVR_UViG_2974648148_000001|2974648148|2974648201	41.6	718	8.7e-141	496.5	0.998601	1
AP014714_219	APIS017	toxin-antitoxin (TA)	CLAN024	toxin-antitoxin (TA)	IMGVR_UViG_2974775753_000001|2974775753|2974775941	41.6	717	1.3e-141	499.2	0.998601	1
AP014714_219	APIS017	toxin-antitoxin (TA)	CLAN024	toxin-antitoxin (TA)	OK275722_00033	41.6	716	2.5e-140	495	0.995804	0.998538
AP014714_219	APIS017	toxin-antitoxin (TA)	CLAN024	toxin-antitoxin (TA)	OP978391_00033	41.6	716	1.5e-140	495.7	0.995804	0.998538
AP014714_219	APIS017	toxin-antitoxin (TA)	CLAN024	toxin-antitoxin (TA)	KX828711_00196	41.5	715	3.9e-141	497.7	0.995804	0.99854
AP014714_219	APIS017	toxin-antitoxin (TA)	CLAN024	toxin-antitoxin (TA)	LR215724_00204	41.5	715	1.5e-140	495.7	0.995804	0.998538
AP014714_219	APIS017	toxin-antitoxin (TA)	CLAN024	toxin-antitoxin (TA)	MZ501096_00032	41.5	716	3.3e-140	494.6	0.995804	0.998534
AP014714_219	APIS017	toxin-antitoxin (TA)	CLAN024	toxin-antitoxin (TA)	OP172785_00111	41.5	715	3e-141	498	0.995804	0.998538
AP014714_219	APIS017	toxin-antitoxin (TA)	CLAN024	toxin-antitoxin (TA)	MZ726795_00201	41.4	715	4.3e-140	494.2	0.995804	0.998534
AP014714_219	APIS017	toxin-antitoxin (TA)	CLAN024	toxin-antitoxin (TA)	IMGVR_UViG_3300045988_090048|3300045988|Ga0495776_101647_60312_62363	41.3	717	2.1e-139	491.9	0.998601	1
AP014714_219	APIS017	toxin-antitoxin (TA)	CLAN024	toxin-antitoxin (TA)	MGV-GENOME-0377341_75	41.3	716	4.8e-139	490.7	0.997203	0.998536
AP014714_219	APIS017	toxin-antitoxin (TA)	CLAN024	toxin-antitoxin (TA)	MN580668_00204	41.3	716	8.1e-139	490	0.995804	0.998534
AP014714_219	APIS017	toxin-antitoxin (TA)	CLAN024	toxin-antitoxin (TA)	MZ170041_00208	41.3	716	1.1e-138	489.6	0.995804	0.998534
AP014714_219	APIS017	toxin-antitoxin (TA)	CLAN024	toxin-antitoxin (TA)	NP_049811.1	41.3	716	1.2e-137	486.1	0.995804	0.998534
AP014714_219	APIS017	toxin-antitoxin (TA)	CLAN024	toxin-antitoxin (TA)	OL870316_00202	41.3	715	6.2e-139	490.3	0.995804	0.998534
AP014714_219	APIS017	toxin-antitoxin (TA)	CLAN024	toxin-antitoxin (TA)	MK373787_00200	41.2	716	3.6e-139	491.1	0.995804	0.998534
AP014714_219	APIS017	toxin-antitoxin (TA)	CLAN024	toxin-antitoxin (TA)	OQ599309_00204	41.2	716	1.6e-139	492.3	0.995804	0.998534
AP014714_219	APIS017	toxin-antitoxin (TA)	CLAN024	toxin-antitoxin (TA)	IMGVR_UViG_2706796454_000001|2706796454|2708721630	41.1	718	2.8e-139	491.5	0.998601	1
AP014714_219	APIS017	toxin-antitoxin (TA)	CLAN024	toxin-antitoxin (TA)	KJ668714_00205	41.1	716	8.1e-139	490	0.995804	0.998534
AP014714_219	APIS017	toxin-antitoxin (TA)	CLAN024	toxin-antitoxin (TA)	KX130862_00024	41.1	715	6.2e-139	490.3	0.995804	0.998538
AP014714_219	APIS017	toxin-antitoxin (TA)	CLAN024	toxin-antitoxin (TA)	LR215722_00198	41.1	716	1.1e-138	489.6	0.995804	0.998534
AP014714_219	APIS017	toxin-antitoxin (TA)	CLAN024	toxin-antitoxin (TA)	MK327946_00206	41.1	716	6.2e-139	490.3	0.995804	0.998534
AP014714_219	APIS017	toxin-antitoxin (TA)	CLAN024	toxin-antitoxin (TA)	MK373785_00203	41.1	715	4.8e-139	490.7	0.995804	0.998538
AP014714_219	APIS017	toxin-antitoxin (TA)	CLAN024	toxin-antitoxin (TA)	MW822011_00098	41.1	715	3.3e-140	494.6	0.995804	0.998534
AP014714_219	APIS017	toxin-antitoxin (TA)	CLAN024	toxin-antitoxin (TA)	MZ234013_00170	41.1	715	1.4e-138	489.2	0.995804	0.998538
AP014714_219	APIS017	toxin-antitoxin (TA)	CLAN024	toxin-antitoxin (TA)	OL310488_00080	41.1	715	1.1e-138	489.6	0.995804	0.998538
AP014714_219	APIS017	toxin-antitoxin (TA)	CLAN024	toxin-antitoxin (TA)	ON210139_00078	41.1	716	6.2e-139	490.3	0.995804	0.998534
AP014714_219	APIS017	toxin-antitoxin (TA)	CLAN024	toxin-antitoxin (TA)	ON528746_00215	41.1	716	1.1e-138	489.6	0.995804	0.998534
AP014714_219	APIS017	toxin-antitoxin (TA)	CLAN024	toxin-antitoxin (TA)	OQ067373_00032	41.1	715	8.1e-139	490	0.995804	0.998534
AP014714_219	APIS017	toxin-antitoxin (TA)	CLAN024	toxin-antitoxin (TA)	OQ067375_00032	41.1	715	6.2e-139	490.3	0.995804	0.998538
AP014714_219	APIS017	toxin-antitoxin (TA)	CLAN024	toxin-antitoxin (TA)	MG781191_00200	41	715	3.1e-138	488	0.995804	0.998538
AP014714_219	APIS017	toxin-antitoxin (TA)	CLAN024	toxin-antitoxin (TA)	MZ234052_00172	41	715	3.1e-138	488	0.995804	0.998538
AP014714_219	APIS017	toxin-antitoxin (TA)	CLAN024	toxin-antitoxin (TA)	MZ234053_00174	41	715	6.9e-138	486.9	0.995804	0.998538
AP014714_219	APIS017	toxin-antitoxin (TA)	CLAN024	toxin-antitoxin (TA)	OL362041_00204	41	715	4e-138	487.6	0.995804	0.998538
AP014714_219	APIS017	toxin-antitoxin (TA)	CLAN024	toxin-antitoxin (TA)	OL741432_00201	41	715	1.8e-138	488.8	0.995804	0.998538
AP014714_219	APIS017	toxin-antitoxin (TA)	CLAN024	toxin-antitoxin (TA)	MK327940_00208	40.9	716	4e-138	487.6	0.995804	0.998534
AP014714_219	APIS017	toxin-antitoxin (TA)	CLAN024	toxin-antitoxin (TA)	MK327937_00199	40.8	716	1.2e-137	486.1	0.995804	0.998538
AP014714_219	APIS017	toxin-antitoxin (TA)	CLAN024	toxin-antitoxin (TA)	ON528740_00091	40.8	716	5.3e-138	487.3	0.995804	0.998534
AP014714_219	APIS017	toxin-antitoxin (TA)	CLAN024	toxin-antitoxin (TA)	MK327944_00200	39.7	594	1.3e-112	402.9	0.825175	0.982639
AP014714_219	APIS017	toxin-antitoxin (TA)	CLAN024	toxin-antitoxin (TA)	MK373781_00202	39.7	715	2.8e-131	464.9	0.991608	0.99562
AP014714_219	APIS017	toxin-antitoxin (TA)	CLAN024	toxin-antitoxin (TA)	JX128259_00202	33	684	4.8e-83	304.7	0.925874	0.944606
AP014714_219	APIS017	toxin-antitoxin (TA)	CLAN024	toxin-antitoxin (TA)	MK373785_00202	32.7	684	4e-77	285	0.925874	0.944363
AP014714_219	APIS017	toxin-antitoxin (TA)	CLAN024	toxin-antitoxin (TA)	MZ234018_00170	32.7	684	4.7e-78	288.1	0.925874	0.944526
AP014714_219	APIS017	toxin-antitoxin (TA)	CLAN024	toxin-antitoxin (TA)	IMGVR_UViG_2974740604_000001|2974740604|2974740819	32.6	684	4.7e-78	288.1	0.925874	0.944526
AP014714_219	APIS017	toxin-antitoxin (TA)	CLAN024	toxin-antitoxin (TA)	MT515754_00031	32.6	684	1.5e-76	283.1	0.925874	0.944363
AP014714_219	APIS017	toxin-antitoxin (TA)	CLAN024	toxin-antitoxin (TA)	KF208315_00198	32.5	684	4.2e-79	291.6	0.925874	0.944606
AP014714_219	APIS017	toxin-antitoxin (TA)	CLAN024	toxin-antitoxin (TA)	ON506924_00203	32	731	4.8e-83	304.7	0.991608	0.995627
AP014714_82	APIS014	toxin-antitoxin (TA)	CLAN026	toxin-antitoxin (TA)	ON630910_00078	58.5	147	5.6e-44	172.6	0.992857	1
AP014714_82	APIS014	toxin-antitoxin (TA)	CLAN026	toxin-antitoxin (TA)	IMGVR_UViG_2974573174_000001|2974573174|2974573252	43.8	144	6e-30	125.9	0.992857	1
AP014714_82	APIS014	toxin-antitoxin (TA)	CLAN026	toxin-antitoxin (TA)	MW325771_00095	43.1	144	5.1e-29	122.9	0.992857	1
AY266303_185	APIS016	cyclic oligonucleotide-based antiphage signaling system (CBASS)	CLAN019	cyclic oligonucleotide-based antiphage signaling system (CBASS)	MF001359_00146	37.7	151	1.6e-21	98.2	0.915152	0.947368
AY266303_185	APIS016	cyclic oligonucleotide-based antiphage signaling system (CBASS)	CLAN019	cyclic oligonucleotide-based antiphage signaling system (CBASS)	MGV-GENOME-0377602_246	37.7	146	1.3e-20	95.1	0.884848	0.914474
AY266303_185	APIS016	cyclic oligonucleotide-based antiphage signaling system (CBASS)	CLAN019	cyclic oligonucleotide-based antiphage signaling system (CBASS)	OP611477_00195	37.7	151	1.6e-21	98.2	0.915152	0.953642
AY266303_185	APIS016	cyclic oligonucleotide-based antiphage signaling system (CBASS)	CLAN019	cyclic oligonucleotide-based antiphage signaling system (CBASS)	uvig_225001_246	37.7	146	1.3e-20	95.1	0.884848	0.92053
AY266303_185	APIS016	cyclic oligonucleotide-based antiphage signaling system (CBASS)	CLAN019	cyclic oligonucleotide-based antiphage signaling system (CBASS)	MF001360_00175	37.3	150	1.3e-20	95.1	0.909091	0.959732
AY266303_185	APIS016	cyclic oligonucleotide-based antiphage signaling system (CBASS)	CLAN019	cyclic oligonucleotide-based antiphage signaling system (CBASS)	HM035025_00145	37.1	151	7.9e-21	95.9	0.915152	0.947368
AY266303_185	APIS016	cyclic oligonucleotide-based antiphage signaling system (CBASS)	CLAN019	cyclic oligonucleotide-based antiphage signaling system (CBASS)	IMGVR_UViG_651703089_000001|651703089|651709829	37.1	151	7.9e-21	95.9	0.915152	0.953642
AY266303_185	APIS016	cyclic oligonucleotide-based antiphage signaling system (CBASS)	CLAN019	cyclic oligonucleotide-based antiphage signaling system (CBASS)	KX009778_00148	37.1	151	1e-20	95.5	0.915152	0.953642
AY266303_185	APIS016	cyclic oligonucleotide-based antiphage signaling system (CBASS)	CLAN019	cyclic oligonucleotide-based antiphage signaling system (CBASS)	MGV-GENOME-0373836_158	37.1	151	7.9e-21	95.9	0.915152	0.941176
AY266303_185	APIS016	cyclic oligonucleotide-based antiphage signaling system (CBASS)	CLAN019	cyclic oligonucleotide-based antiphage signaling system (CBASS)	MGV-GENOME-0377569_108	37.1	151	7.9e-21	95.9	0.915152	0.947368
AY266303_185	APIS016	cyclic oligonucleotide-based antiphage signaling system (CBASS)	CLAN019	cyclic oligonucleotide-based antiphage signaling system (CBASS)	MK327936_00142	37.1	151	1e-20	95.5	0.915152	0.953642
AY266303_185	APIS016	cyclic oligonucleotide-based antiphage signaling system (CBASS)	CLAN019	cyclic oligonucleotide-based antiphage signaling system (CBASS)	MK373786_00155	37.1	151	7.9e-21	95.9	0.915152	0.953642
AY266303_185	APIS016	cyclic oligonucleotide-based antiphage signaling system (CBASS)	CLAN019	cyclic oligonucleotide-based antiphage signaling system (CBASS)	MK962750_00147	37.1	151	1e-20	95.5	0.915152	0.947368
AY266303_185	APIS016	cyclic oligonucleotide-based antiphage signaling system (CBASS)	CLAN019	cyclic oligonucleotide-based antiphage signaling system (CBASS)	MK962752_00155	37.1	151	1.8e-20	94.7	0.915152	0.953642
AY266303_185	APIS016	cyclic oligonucleotide-based antiphage signaling system (CBASS)	CLAN019	cyclic oligonucleotide-based antiphage signaling system (CBASS)	MK962755_00149	37.1	151	7.9e-21	95.9	0.915152	0.947368
AY266303_185	APIS016	cyclic oligonucleotide-based antiphage signaling system (CBASS)	CLAN019	cyclic oligonucleotide-based antiphage signaling system (CBASS)	MT446387_00104	37.1	151	1e-20	95.5	0.915152	0.953642
AY266303_185	APIS016	cyclic oligonucleotide-based antiphage signaling system (CBASS)	CLAN019	cyclic oligonucleotide-based antiphage signaling system (CBASS)	MT682710_00039	37.1	151	2.3e-20	94.4	0.915152	0.953642
AY266303_185	APIS016	cyclic oligonucleotide-based antiphage signaling system (CBASS)	CLAN019	cyclic oligonucleotide-based antiphage signaling system (CBASS)	MW341595_00202	37.1	151	1e-20	95.5	0.915152	0.953642
AY266303_185	APIS016	cyclic oligonucleotide-based antiphage signaling system (CBASS)	CLAN019	cyclic oligonucleotide-based antiphage signaling system (CBASS)	MW749001_00151	37.1	151	6e-21	96.3	0.915152	0.953642
AY266303_185	APIS016	cyclic oligonucleotide-based antiphage signaling system (CBASS)	CLAN019	cyclic oligonucleotide-based antiphage signaling system (CBASS)	NP_049750.1	37.1	151	7.9e-21	95.9	0.915152	0.947368
AY266303_185	APIS016	cyclic oligonucleotide-based antiphage signaling system (CBASS)	CLAN019	cyclic oligonucleotide-based antiphage signaling system (CBASS)	OK040907_00146	37.1	151	7.9e-21	95.9	0.915152	0.953642
AY266303_185	APIS016	cyclic oligonucleotide-based antiphage signaling system (CBASS)	CLAN019	cyclic oligonucleotide-based antiphage signaling system (CBASS)	ON528740_00148	37.1	151	1e-20	95.5	0.915152	0.953642
AY266303_185	APIS016	cyclic oligonucleotide-based antiphage signaling system (CBASS)	CLAN019	cyclic oligonucleotide-based antiphage signaling system (CBASS)	OQ466432_00246	37.1	151	7.9e-21	95.9	0.915152	0.953642
AY266303_185	APIS016	cyclic oligonucleotide-based antiphage signaling system (CBASS)	CLAN019	cyclic oligonucleotide-based antiphage signaling system (CBASS)	OQ721911_00151	37.1	151	1e-20	95.5	0.915152	0.953642
AY266303_185	APIS016	cyclic oligonucleotide-based antiphage signaling system (CBASS)	CLAN019	cyclic oligonucleotide-based antiphage signaling system (CBASS)	MZ502380_00147	37	154	2.3e-20	94.4	0.915152	0.954545
AY266303_185	APIS016	cyclic oligonucleotide-based antiphage signaling system (CBASS)	CLAN019	cyclic oligonucleotide-based antiphage signaling system (CBASS)	MGV-GENOME-0377517_209	36.7	150	4.3e-19	90.1	0.89697	0.927632
AY266303_185	APIS016	cyclic oligonucleotide-based antiphage signaling system (CBASS)	CLAN019	cyclic oligonucleotide-based antiphage signaling system (CBASS)	MGV-GENOME-0377573_125	36.7	150	7.4e-19	89.4	0.89697	0.927632
AY266303_185	APIS016	cyclic oligonucleotide-based antiphage signaling system (CBASS)	CLAN019	cyclic oligonucleotide-based antiphage signaling system (CBASS)	MGV-GENOME-0377637_9	36.7	150	1.3e-18	88.6	0.89697	0.927632
AY266303_185	APIS016	cyclic oligonucleotide-based antiphage signaling system (CBASS)	CLAN019	cyclic oligonucleotide-based antiphage signaling system (CBASS)	MK373782_00151	36.7	150	1.3e-18	88.6	0.89697	0.933775
AY266303_185	APIS016	cyclic oligonucleotide-based antiphage signaling system (CBASS)	CLAN019	cyclic oligonucleotide-based antiphage signaling system (CBASS)	MK524178_00242	36.7	150	9.6e-19	89	0.89697	0.933775
AY266303_185	APIS016	cyclic oligonucleotide-based antiphage signaling system (CBASS)	CLAN019	cyclic oligonucleotide-based antiphage signaling system (CBASS)	MN648445_00012	36.7	150	1.3e-18	88.6	0.89697	0.933775
AY266303_185	APIS016	cyclic oligonucleotide-based antiphage signaling system (CBASS)	CLAN019	cyclic oligonucleotide-based antiphage signaling system (CBASS)	MZ311865_00060	36.7	150	7.4e-19	89.4	0.89697	0.933775
AY266303_185	APIS016	cyclic oligonucleotide-based antiphage signaling system (CBASS)	CLAN019	cyclic oligonucleotide-based antiphage signaling system (CBASS)	MZ501047_00254	36.7	150	7.4e-19	89.4	0.89697	0.933775
AY266303_185	APIS016	cyclic oligonucleotide-based antiphage signaling system (CBASS)	CLAN019	cyclic oligonucleotide-based antiphage signaling system (CBASS)	MZ501056_00249	36.7	150	4.3e-19	90.1	0.89697	0.933775
AY266303_185	APIS016	cyclic oligonucleotide-based antiphage signaling system (CBASS)	CLAN019	cyclic oligonucleotide-based antiphage signaling system (CBASS)	OL770074_00244	36.7	150	5.6e-19	89.7	0.89697	0.933775
AY266303_185	APIS016	cyclic oligonucleotide-based antiphage signaling system (CBASS)	CLAN019	cyclic oligonucleotide-based antiphage signaling system (CBASS)	OQ067374_00246	36.7	150	9.6e-19	89	0.89697	0.933775
AY266303_185	APIS016	cyclic oligonucleotide-based antiphage signaling system (CBASS)	CLAN019	cyclic oligonucleotide-based antiphage signaling system (CBASS)	OQ703618_00035	36.7	150	1.3e-18	88.6	0.89697	0.933775
AY266303_185	APIS016	cyclic oligonucleotide-based antiphage signaling system (CBASS)	CLAN019	cyclic oligonucleotide-based antiphage signaling system (CBASS)	OL770073_00167	36.4	151	1.3e-20	95.1	0.915152	0.953642
AY266303_185	APIS016	cyclic oligonucleotide-based antiphage signaling system (CBASS)	CLAN019	cyclic oligonucleotide-based antiphage signaling system (CBASS)	OL870317_00149	36.4	151	3e-20	94	0.915152	0.947368
AY266303_185	APIS016	cyclic oligonucleotide-based antiphage signaling system (CBASS)	CLAN019	cyclic oligonucleotide-based antiphage signaling system (CBASS)	IMGVR_UViG_3300045988_154884|3300045988|Ga0495776_101933_102131_102586	35.3	153	4.3e-19	90.1	0.915152	0.953642
AY266303_185	APIS016	cyclic oligonucleotide-based antiphage signaling system (CBASS)	CLAN019	cyclic oligonucleotide-based antiphage signaling system (CBASS)	MGV-GENOME-0375647_201	35.3	153	4.3e-19	90.1	0.915152	0.947368
AY266303_250	APIS017	toxin-antitoxin (TA)	CLAN024	toxin-antitoxin (TA)	MW239124_00220	28.5	383	9.3e-25	110.9	0.542504	0.525788
AY266303_250	APIS017	toxin-antitoxin (TA)	CLAN024	toxin-antitoxin (TA)	OL828290_00226	28	275	2e-19	93.2	0.367852	0.379747
AY266303_250	APIS017	toxin-antitoxin (TA)	CLAN024	toxin-antitoxin (TA)	OL849997_00228	28	275	5.3e-20	95.1	0.367852	0.379747
AY266303_250	APIS017	toxin-antitoxin (TA)	CLAN024	toxin-antitoxin (TA)	ON585039_00236	28	275	1.2e-19	94	0.367852	0.379747
AY266303_250	APIS017	toxin-antitoxin (TA)	CLAN024	toxin-antitoxin (TA)	OL770309_00218	27.3	337	9.6e-22	100.9	0.459042	0.474964
AY266303_250	APIS017	toxin-antitoxin (TA)	CLAN024	toxin-antitoxin (TA)	IMGVR_UViG_3300045988_118042|3300045988|Ga0495776_119731_18526_20631	27.2	323	4.5e-19	92	0.451314	0.453638
AY266303_250	APIS017	toxin-antitoxin (TA)	CLAN024	toxin-antitoxin (TA)	MGV-GENOME-0377830_39	27.2	323	4.5e-19	92	0.451314	0.452991
AY266303_250	APIS017	toxin-antitoxin (TA)	CLAN024	toxin-antitoxin (TA)	MN013084_00229	27.2	313	2.2e-18	89.7	0.423493	0.433193
AY266303_250	APIS017	toxin-antitoxin (TA)	CLAN024	toxin-antitoxin (TA)	MN617835_00235	26.9	323	2e-19	93.2	0.451314	0.453638
AY266303_250	APIS017	toxin-antitoxin (TA)	CLAN024	toxin-antitoxin (TA)	OP617331_00219	26.5	313	1.6e-21	100.1	0.431221	0.443491
AY266303_250	APIS017	toxin-antitoxin (TA)	CLAN024	toxin-antitoxin (TA)	ON212265_00229	26.1	341	2.6e-19	92.8	0.462133	0.472574
AY266303_250	APIS017	toxin-antitoxin (TA)	CLAN024	toxin-antitoxin (TA)	MF036692_00221	26	366	4.5e-19	92	0.510046	0.518571
AY266303_250	APIS017	toxin-antitoxin (TA)	CLAN024	toxin-antitoxin (TA)	ON212267_00229	25.7	338	1.3e-18	90.5	0.462133	0.472574
AY266303_250	APIS017	toxin-antitoxin (TA)	CLAN024	toxin-antitoxin (TA)	MZ348424_00213	25.5	392	1.2e-19	94	0.537867	0.55
AY266303_250	APIS017	toxin-antitoxin (TA)	CLAN024	toxin-antitoxin (TA)	GU323318_00204	25.1	379	2.9e-18	89.4	0.517774	0.52602
AY266303_250	APIS017	toxin-antitoxin (TA)	CLAN024	toxin-antitoxin (TA)	KJ101592_00228	25.1	379	2.9e-18	89.4	0.517774	0.537356
AY266303_250	APIS017	toxin-antitoxin (TA)	CLAN024	toxin-antitoxin (TA)	OQ721912_00229	25.1	379	1.1e-17	87.4	0.517774	0.52602
AY266303_250	APIS017	toxin-antitoxin (TA)	CLAN024	toxin-antitoxin (TA)	OQ721913_00227	25	376	1.1e-17	87.4	0.517774	0.52602
AY266303_250	APIS017	toxin-antitoxin (TA)	CLAN024	toxin-antitoxin (TA)	LT614807_00231	24.5	376	2.9e-18	89.4	0.517774	0.52602
AY967407_192	APIS016	cyclic oligonucleotide-based antiphage signaling system (CBASS)	CLAN019	cyclic oligonucleotide-based antiphage signaling system (CBASS)	KX009778_00148	47.3	110	9.6e-24	105.9	0.528846	0.728477
AY967407_192	APIS016	cyclic oligonucleotide-based antiphage signaling system (CBASS)	CLAN019	cyclic oligonucleotide-based antiphage signaling system (CBASS)	MF001359_00146	47.3	110	9.6e-24	105.9	0.528846	0.723684
AY967407_192	APIS016	cyclic oligonucleotide-based antiphage signaling system (CBASS)	CLAN019	cyclic oligonucleotide-based antiphage signaling system (CBASS)	MK962750_00147	47.3	110	9.6e-24	105.9	0.528846	0.723684
AY967407_192	APIS016	cyclic oligonucleotide-based antiphage signaling system (CBASS)	CLAN019	cyclic oligonucleotide-based antiphage signaling system (CBASS)	OL870317_00149	47.3	110	9.6e-24	105.9	0.528846	0.723684
AY967407_192	APIS016	cyclic oligonucleotide-based antiphage signaling system (CBASS)	CLAN019	cyclic oligonucleotide-based antiphage signaling system (CBASS)	OP611477_00195	47.3	110	9.6e-24	105.9	0.528846	0.728477
AY967407_192	APIS016	cyclic oligonucleotide-based antiphage signaling system (CBASS)	CLAN019	cyclic oligonucleotide-based antiphage signaling system (CBASS)	IMGVR_UViG_3300045988_154884|3300045988|Ga0495776_101933_102131_102586	44.6	112	1.1e-19	92.4	0.528846	0.728477
AY967407_192	APIS016	cyclic oligonucleotide-based antiphage signaling system (CBASS)	CLAN019	cyclic oligonucleotide-based antiphage signaling system (CBASS)	MGV-GENOME-0375647_201	44.6	112	1.1e-19	92.4	0.528846	0.723684
AY967407_192	APIS016	cyclic oligonucleotide-based antiphage signaling system (CBASS)	CLAN019	cyclic oligonucleotide-based antiphage signaling system (CBASS)	MT446387_00104	42.3	142	1.9e-24	108.2	0.682692	0.907285
AY967407_192	APIS016	cyclic oligonucleotide-based antiphage signaling system (CBASS)	CLAN019	cyclic oligonucleotide-based antiphage signaling system (CBASS)	OK040907_00146	41.7	144	5.6e-24	106.7	0.692308	0.92053
AY967407_192	APIS016	cyclic oligonucleotide-based antiphage signaling system (CBASS)	CLAN019	cyclic oligonucleotide-based antiphage signaling system (CBASS)	HM035025_00145	41.5	142	9.6e-24	105.9	0.682692	0.901316
AY967407_192	APIS016	cyclic oligonucleotide-based antiphage signaling system (CBASS)	CLAN019	cyclic oligonucleotide-based antiphage signaling system (CBASS)	IMGVR_UViG_651703089_000001|651703089|651709829	41.5	142	9.6e-24	105.9	0.682692	0.907285
AY967407_192	APIS016	cyclic oligonucleotide-based antiphage signaling system (CBASS)	CLAN019	cyclic oligonucleotide-based antiphage signaling system (CBASS)	MF001360_00175	41.5	142	9.6e-24	105.9	0.682692	0.919463
AY967407_192	APIS016	cyclic oligonucleotide-based antiphage signaling system (CBASS)	CLAN019	cyclic oligonucleotide-based antiphage signaling system (CBASS)	MGV-GENOME-0373836_158	41.5	142	9.6e-24	105.9	0.682692	0.895425
AY967407_192	APIS016	cyclic oligonucleotide-based antiphage signaling system (CBASS)	CLAN019	cyclic oligonucleotide-based antiphage signaling system (CBASS)	MGV-GENOME-0377569_108	41.5	142	9.6e-24	105.9	0.682692	0.901316
AY967407_192	APIS016	cyclic oligonucleotide-based antiphage signaling system (CBASS)	CLAN019	cyclic oligonucleotide-based antiphage signaling system (CBASS)	MGV-GENOME-0377602_246	41.5	142	9.6e-24	105.9	0.682692	0.901316
AY967407_192	APIS016	cyclic oligonucleotide-based antiphage signaling system (CBASS)	CLAN019	cyclic oligonucleotide-based antiphage signaling system (CBASS)	MK327936_00142	41.5	142	2.1e-23	104.8	0.682692	0.907285
AY967407_192	APIS016	cyclic oligonucleotide-based antiphage signaling system (CBASS)	CLAN019	cyclic oligonucleotide-based antiphage signaling system (CBASS)	MK373786_00155	41.5	142	9.6e-24	105.9	0.682692	0.907285
AY967407_192	APIS016	cyclic oligonucleotide-based antiphage signaling system (CBASS)	CLAN019	cyclic oligonucleotide-based antiphage signaling system (CBASS)	MK962755_00149	41.5	142	7.3e-24	106.3	0.682692	0.901316
AY967407_192	APIS016	cyclic oligonucleotide-based antiphage signaling system (CBASS)	CLAN019	cyclic oligonucleotide-based antiphage signaling system (CBASS)	MT682710_00039	41.5	142	6.2e-23	103.2	0.682692	0.907285
AY967407_192	APIS016	cyclic oligonucleotide-based antiphage signaling system (CBASS)	CLAN019	cyclic oligonucleotide-based antiphage signaling system (CBASS)	MW341595_00202	41.5	142	7.3e-24	106.3	0.682692	0.907285
AY967407_192	APIS016	cyclic oligonucleotide-based antiphage signaling system (CBASS)	CLAN019	cyclic oligonucleotide-based antiphage signaling system (CBASS)	MW749001_00151	41.5	142	5.6e-24	106.7	0.682692	0.907285
AY967407_192	APIS016	cyclic oligonucleotide-based antiphage signaling system (CBASS)	CLAN019	cyclic oligonucleotide-based antiphage signaling system (CBASS)	NP_049750.1	41.5	142	9.6e-24	105.9	0.682692	0.901316
AY967407_192	APIS016	cyclic oligonucleotide-based antiphage signaling system (CBASS)	CLAN019	cyclic oligonucleotide-based antiphage signaling system (CBASS)	OL770073_00167	41.5	142	9.6e-24	105.9	0.682692	0.907285
AY967407_192	APIS016	cyclic oligonucleotide-based antiphage signaling system (CBASS)	CLAN019	cyclic oligonucleotide-based antiphage signaling system (CBASS)	ON528740_00148	41.5	142	1.6e-23	105.1	0.682692	0.907285
AY967407_192	APIS016	cyclic oligonucleotide-based antiphage signaling system (CBASS)	CLAN019	cyclic oligonucleotide-based antiphage signaling system (CBASS)	OQ466432_00246	41.5	142	9.6e-24	105.9	0.682692	0.907285
AY967407_192	APIS016	cyclic oligonucleotide-based antiphage signaling system (CBASS)	CLAN019	cyclic oligonucleotide-based antiphage signaling system (CBASS)	OQ721911_00151	41.5	142	1.3e-23	105.5	0.682692	0.907285
AY967407_192	APIS016	cyclic oligonucleotide-based antiphage signaling system (CBASS)	CLAN019	cyclic oligonucleotide-based antiphage signaling system (CBASS)	uvig_225001_246	41.5	142	9.6e-24	105.9	0.682692	0.907285
AY967407_192	APIS016	cyclic oligonucleotide-based antiphage signaling system (CBASS)	CLAN019	cyclic oligonucleotide-based antiphage signaling system (CBASS)	MK962752_00155	40.8	142	2.8e-23	104.4	0.682692	0.907285
AY967407_192	APIS016	cyclic oligonucleotide-based antiphage signaling system (CBASS)	CLAN019	cyclic oligonucleotide-based antiphage signaling system (CBASS)	MZ502380_00147	40.7	145	4e-22	100.5	0.682692	0.909091
AY967407_192	APIS016	cyclic oligonucleotide-based antiphage signaling system (CBASS)	CLAN019	cyclic oligonucleotide-based antiphage signaling system (CBASS)	MGV-GENOME-0377517_209	38.7	142	3.4e-21	97.4	0.682692	0.901316
AY967407_192	APIS016	cyclic oligonucleotide-based antiphage signaling system (CBASS)	CLAN019	cyclic oligonucleotide-based antiphage signaling system (CBASS)	MGV-GENOME-0377573_125	38.7	142	4.4e-21	97.1	0.682692	0.901316
AY967407_192	APIS016	cyclic oligonucleotide-based antiphage signaling system (CBASS)	CLAN019	cyclic oligonucleotide-based antiphage signaling system (CBASS)	MGV-GENOME-0377637_9	38.7	142	1.3e-20	95.5	0.682692	0.901316
AY967407_192	APIS016	cyclic oligonucleotide-based antiphage signaling system (CBASS)	CLAN019	cyclic oligonucleotide-based antiphage signaling system (CBASS)	MK373782_00151	38.7	142	7.6e-21	96.3	0.682692	0.907285
AY967407_192	APIS016	cyclic oligonucleotide-based antiphage signaling system (CBASS)	CLAN019	cyclic oligonucleotide-based antiphage signaling system (CBASS)	MK524178_00242	38.7	142	9.9e-21	95.9	0.682692	0.907285
AY967407_192	APIS016	cyclic oligonucleotide-based antiphage signaling system (CBASS)	CLAN019	cyclic oligonucleotide-based antiphage signaling system (CBASS)	MN648445_00012	38.7	142	1.3e-20	95.5	0.682692	0.907285
AY967407_192	APIS016	cyclic oligonucleotide-based antiphage signaling system (CBASS)	CLAN019	cyclic oligonucleotide-based antiphage signaling system (CBASS)	MZ311865_00060	38.7	142	4.4e-21	97.1	0.682692	0.907285
AY967407_192	APIS016	cyclic oligonucleotide-based antiphage signaling system (CBASS)	CLAN019	cyclic oligonucleotide-based antiphage signaling system (CBASS)	MZ501047_00254	38.7	142	7.6e-21	96.3	0.682692	0.907285
AY967407_192	APIS016	cyclic oligonucleotide-based antiphage signaling system (CBASS)	CLAN019	cyclic oligonucleotide-based antiphage signaling system (CBASS)	MZ501056_00249	38.7	142	3.4e-21	97.4	0.682692	0.907285
AY967407_192	APIS016	cyclic oligonucleotide-based antiphage signaling system (CBASS)	CLAN019	cyclic oligonucleotide-based antiphage signaling system (CBASS)	OL770074_00244	38.7	142	5.8e-21	96.7	0.682692	0.907285
AY967407_192	APIS016	cyclic oligonucleotide-based antiphage signaling system (CBASS)	CLAN019	cyclic oligonucleotide-based antiphage signaling system (CBASS)	OQ067374_00246	38.7	142	9.9e-21	95.9	0.682692	0.907285
AY967407_192	APIS016	cyclic oligonucleotide-based antiphage signaling system (CBASS)	CLAN019	cyclic oligonucleotide-based antiphage signaling system (CBASS)	OQ703618_00035	38.7	142	1.3e-20	95.5	0.682692	0.907285
AY967407_81	APIS002	cyclic oligonucleotide-based antiphage signaling system (CBASS)	CLAN018	cyclic oligonucleotide-based antiphage signaling system (CBASS)	MT782071_00114	75.7	37	7e-09	55.1	0.493333	0.45679
AY967407_81	APIS002	cyclic oligonucleotide-based antiphage signaling system (CBASS)	CLAN018	cyclic oligonucleotide-based antiphage signaling system (CBASS)	OV877511_00204	75.7	37	7e-09	55.1	0.493333	0.45679
AY967407_81	APIS002	cyclic oligonucleotide-based antiphage signaling system (CBASS)	CLAN018	cyclic oligonucleotide-based antiphage signaling system (CBASS)	IMGVR_UViG_3300045988_118042|3300045988|Ga0495776_119731_85662_85928	74.4	39	1.4e-09	57.4	0.52	0.443182
AY967407_81	APIS002	cyclic oligonucleotide-based antiphage signaling system (CBASS)	CLAN018	cyclic oligonucleotide-based antiphage signaling system (CBASS)	MGV-GENOME-0377830_131	74.4	39	1.4e-09	57.4	0.52	0.438202
AY967407_81	APIS002	cyclic oligonucleotide-based antiphage signaling system (CBASS)	CLAN018	cyclic oligonucleotide-based antiphage signaling system (CBASS)	OQ721912_00122	74.4	39	1.4e-09	57.4	0.52	0.443182
AY967407_81	APIS002	cyclic oligonucleotide-based antiphage signaling system (CBASS)	CLAN018	cyclic oligonucleotide-based antiphage signaling system (CBASS)	MN087708_00121	73	37	2e-08	53.5	0.493333	0.420455
AY967407_81	APIS002	cyclic oligonucleotide-based antiphage signaling system (CBASS)	CLAN018	cyclic oligonucleotide-based antiphage signaling system (CBASS)	OQ599310_00274	73	37	2e-08	53.5	0.493333	0.45679
AY967407_81	APIS002	cyclic oligonucleotide-based antiphage signaling system (CBASS)	CLAN018	cyclic oligonucleotide-based antiphage signaling system (CBASS)	IMGVR_UViG_3300045988_154884|3300045988|Ga0495776_101933_84990_85253	71.4	35	2.2e-07	50.1	0.466667	0.402299
AY967407_81	APIS002	cyclic oligonucleotide-based antiphage signaling system (CBASS)	CLAN018	cyclic oligonucleotide-based antiphage signaling system (CBASS)	MGV-GENOME-0375647_162	71.4	35	2.2e-07	50.1	0.466667	0.397727
AY967407_81	APIS002	cyclic oligonucleotide-based antiphage signaling system (CBASS)	CLAN018	cyclic oligonucleotide-based antiphage signaling system (CBASS)	IMGVR_UViG_3300045988_081160|3300045988|Ga0495776_047593_92644_92907	61.5	39	6.5e-07	48.5	0.52	0.448276
AY967407_81	APIS002	cyclic oligonucleotide-based antiphage signaling system (CBASS)	CLAN018	cyclic oligonucleotide-based antiphage signaling system (CBASS)	MGV-GENOME-4435766_177	61.5	39	6.5e-07	48.5	0.52	0.443182
AY967407_81	APIS002	cyclic oligonucleotide-based antiphage signaling system (CBASS)	CLAN018	cyclic oligonucleotide-based antiphage signaling system (CBASS)	KU867876_00115	60	50	3.5e-08	52.8	0.653333	0.568182
AY967407_81	APIS002	cyclic oligonucleotide-based antiphage signaling system (CBASS)	CLAN018	cyclic oligonucleotide-based antiphage signaling system (CBASS)	MK962750_00112	60	50	3.5e-08	52.8	0.653333	0.568182
AY967407_81	APIS002	cyclic oligonucleotide-based antiphage signaling system (CBASS)	CLAN018	cyclic oligonucleotide-based antiphage signaling system (CBASS)	MZ417521_00112	60	50	4.5e-08	52.4	0.653333	0.568182
AY967407_81	APIS002	cyclic oligonucleotide-based antiphage signaling system (CBASS)	CLAN018	cyclic oligonucleotide-based antiphage signaling system (CBASS)	MZ726795_00117	60	50	3.5e-08	52.8	0.653333	0.568182
AY967407_81	APIS002	cyclic oligonucleotide-based antiphage signaling system (CBASS)	CLAN018	cyclic oligonucleotide-based antiphage signaling system (CBASS)	ON528740_00181	60	50	4.5e-08	52.4	0.653333	0.568182
AY967407_81	APIS002	cyclic oligonucleotide-based antiphage signaling system (CBASS)	CLAN018	cyclic oligonucleotide-based antiphage signaling system (CBASS)	OP137232_00257	60	50	3.5e-08	52.8	0.653333	0.568182
AY967407_81	APIS002	cyclic oligonucleotide-based antiphage signaling system (CBASS)	CLAN018	cyclic oligonucleotide-based antiphage signaling system (CBASS)	OQ067376_00220	60	50	3.5e-08	52.8	0.653333	0.568182
AY967407_81	APIS002	cyclic oligonucleotide-based antiphage signaling system (CBASS)	CLAN018	cyclic oligonucleotide-based antiphage signaling system (CBASS)	IMGVR_UViG_2974743505_000001|2974743505|2974743738	58	50	2.2e-07	50.1	0.653333	0.5
AY967407_81	APIS002	cyclic oligonucleotide-based antiphage signaling system (CBASS)	CLAN018	cyclic oligonucleotide-based antiphage signaling system (CBASS)	IMGVR_UViG_2974775753_000001|2974775753|2974775864	58	50	1.3e-07	50.8	0.653333	0.510204
AY967407_81	APIS002	cyclic oligonucleotide-based antiphage signaling system (CBASS)	CLAN018	cyclic oligonucleotide-based antiphage signaling system (CBASS)	JX128259_00115	58	50	1.3e-07	50.8	0.653333	0.568182
AY967407_81	APIS002	cyclic oligonucleotide-based antiphage signaling system (CBASS)	CLAN018	cyclic oligonucleotide-based antiphage signaling system (CBASS)	KF208315_00113	58	50	1e-07	51.2	0.653333	0.568182
AY967407_81	APIS002	cyclic oligonucleotide-based antiphage signaling system (CBASS)	CLAN018	cyclic oligonucleotide-based antiphage signaling system (CBASS)	KX130861_00025	58	50	1.3e-07	50.8	0.653333	0.568182
AY967407_81	APIS002	cyclic oligonucleotide-based antiphage signaling system (CBASS)	CLAN018	cyclic oligonucleotide-based antiphage signaling system (CBASS)	MF327007_00112	58	50	3.5e-08	52.8	0.653333	0.568182
AY967407_81	APIS002	cyclic oligonucleotide-based antiphage signaling system (CBASS)	CLAN018	cyclic oligonucleotide-based antiphage signaling system (CBASS)	MGV-GENOME-0377451_2	58	50	4.5e-08	52.4	0.653333	0.561798
AY967407_81	APIS002	cyclic oligonucleotide-based antiphage signaling system (CBASS)	CLAN018	cyclic oligonucleotide-based antiphage signaling system (CBASS)	MGV-GENOME-0377569_131	58	50	1.3e-07	50.8	0.653333	0.561798
AY967407_81	APIS002	cyclic oligonucleotide-based antiphage signaling system (CBASS)	CLAN018	cyclic oligonucleotide-based antiphage signaling system (CBASS)	MGV-GENOME-0377588_2	58	50	1e-07	51.2	0.653333	0.561798
AY967407_81	APIS002	cyclic oligonucleotide-based antiphage signaling system (CBASS)	CLAN018	cyclic oligonucleotide-based antiphage signaling system (CBASS)	MGV-GENOME-0377591_2	58	50	1.3e-07	50.8	0.653333	0.561798
AY967407_81	APIS002	cyclic oligonucleotide-based antiphage signaling system (CBASS)	CLAN018	cyclic oligonucleotide-based antiphage signaling system (CBASS)	MK373781_00117	58	50	1e-07	51.2	0.653333	0.568182
AY967407_81	APIS002	cyclic oligonucleotide-based antiphage signaling system (CBASS)	CLAN018	cyclic oligonucleotide-based antiphage signaling system (CBASS)	MN716856_00199	58	50	1e-07	51.2	0.653333	0.568182
AY967407_81	APIS002	cyclic oligonucleotide-based antiphage signaling system (CBASS)	CLAN018	cyclic oligonucleotide-based antiphage signaling system (CBASS)	MN895434_00131	58	50	1.3e-07	50.8	0.653333	0.574713
AY967407_81	APIS002	cyclic oligonucleotide-based antiphage signaling system (CBASS)	CLAN018	cyclic oligonucleotide-based antiphage signaling system (CBASS)	MN994497_00163	58	50	3.5e-08	52.8	0.653333	0.568182
AY967407_81	APIS002	cyclic oligonucleotide-based antiphage signaling system (CBASS)	CLAN018	cyclic oligonucleotide-based antiphage signaling system (CBASS)	MW286157_00221	58	50	4.5e-08	52.4	0.653333	0.568182
AY967407_81	APIS002	cyclic oligonucleotide-based antiphage signaling system (CBASS)	CLAN018	cyclic oligonucleotide-based antiphage signaling system (CBASS)	NP_049728.1	58	50	1.3e-07	50.8	0.653333	0.568182
AY967407_81	APIS002	cyclic oligonucleotide-based antiphage signaling system (CBASS)	CLAN018	cyclic oligonucleotide-based antiphage signaling system (CBASS)	OL770073_00139	58	50	2.2e-07	50.1	0.653333	0.568182
AY967407_81	APIS002	cyclic oligonucleotide-based antiphage signaling system (CBASS)	CLAN018	cyclic oligonucleotide-based antiphage signaling system (CBASS)	OL960581_00115	58	50	1e-07	51.2	0.653333	0.568182
AY967407_81	APIS002	cyclic oligonucleotide-based antiphage signaling system (CBASS)	CLAN018	cyclic oligonucleotide-based antiphage signaling system (CBASS)	OM386666_00145	58	50	4.5e-08	52.4	0.653333	0.568182
AY967407_81	APIS002	cyclic oligonucleotide-based antiphage signaling system (CBASS)	CLAN018	cyclic oligonucleotide-based antiphage signaling system (CBASS)	ON210139_00160	58	50	1.7e-07	50.4	0.653333	0.568182
AY967407_81	APIS002	cyclic oligonucleotide-based antiphage signaling system (CBASS)	CLAN018	cyclic oligonucleotide-based antiphage signaling system (CBASS)	ON528742_00006	58	50	4.5e-08	52.4	0.653333	0.568182
AY967407_81	APIS002	cyclic oligonucleotide-based antiphage signaling system (CBASS)	CLAN018	cyclic oligonucleotide-based antiphage signaling system (CBASS)	OP168898_00149	58	50	1e-07	51.2	0.653333	0.568182
AY967407_81	APIS002	cyclic oligonucleotide-based antiphage signaling system (CBASS)	CLAN018	cyclic oligonucleotide-based antiphage signaling system (CBASS)	OP870144_00113	58	50	4.5e-08	52.4	0.653333	0.568182
AY967407_81	APIS002	cyclic oligonucleotide-based antiphage signaling system (CBASS)	CLAN018	cyclic oligonucleotide-based antiphage signaling system (CBASS)	OQ067373_00225	58	50	3.5e-08	52.8	0.653333	0.568182
AY967407_81	APIS002	cyclic oligonucleotide-based antiphage signaling system (CBASS)	CLAN018	cyclic oligonucleotide-based antiphage signaling system (CBASS)	OQ067375_00223	58	50	1.3e-07	50.8	0.653333	0.568182
AY967407_81	APIS002	cyclic oligonucleotide-based antiphage signaling system (CBASS)	CLAN018	cyclic oligonucleotide-based antiphage signaling system (CBASS)	OQ446694_00141	58	50	4.5e-08	52.4	0.653333	0.568182
AY967407_81	APIS002	cyclic oligonucleotide-based antiphage signaling system (CBASS)	CLAN018	cyclic oligonucleotide-based antiphage signaling system (CBASS)	OQ599309_00117	58	50	1e-07	51.2	0.653333	0.568182
AY967407_81	APIS002	cyclic oligonucleotide-based antiphage signaling system (CBASS)	CLAN018	cyclic oligonucleotide-based antiphage signaling system (CBASS)	OQ721911_00114	58	50	1.3e-07	50.8	0.653333	0.568182
AY967407_81	APIS002	cyclic oligonucleotide-based antiphage signaling system (CBASS)	CLAN018	cyclic oligonucleotide-based antiphage signaling system (CBASS)	uvig_352869_22	58	50	1.3e-07	50.8	0.653333	0.568182
AY967407_81	APIS002	cyclic oligonucleotide-based antiphage signaling system (CBASS)	CLAN018	cyclic oligonucleotide-based antiphage signaling system (CBASS)	MG746602_00027	57.4	47	3.8e-07	49.3	0.573333	0.534091
AY967407_81	APIS002	cyclic oligonucleotide-based antiphage signaling system (CBASS)	CLAN018	cyclic oligonucleotide-based antiphage signaling system (CBASS)	LR597654_00083	56.4	55	9.1e-09	54.7	0.72	0.617978
AY967407_81	APIS002	cyclic oligonucleotide-based antiphage signaling system (CBASS)	CLAN018	cyclic oligonucleotide-based antiphage signaling system (CBASS)	MGV-GENOME-0375924_99	56.4	55	7e-09	55.1	0.72	0.611111
AY967407_81	APIS002	cyclic oligonucleotide-based antiphage signaling system (CBASS)	CLAN018	cyclic oligonucleotide-based antiphage signaling system (CBASS)	MW175890_00207	56.4	55	7e-09	55.1	0.72	0.617978
AY967407_81	APIS002	cyclic oligonucleotide-based antiphage signaling system (CBASS)	CLAN018	cyclic oligonucleotide-based antiphage signaling system (CBASS)	OQ031492_00059	56.4	55	7e-09	55.1	0.72	0.617978
AY967407_81	APIS002	cyclic oligonucleotide-based antiphage signaling system (CBASS)	CLAN018	cyclic oligonucleotide-based antiphage signaling system (CBASS)	KJ477686_00114	56	50	5e-07	48.9	0.653333	0.568182
AY967407_81	APIS002	cyclic oligonucleotide-based antiphage signaling system (CBASS)	CLAN018	cyclic oligonucleotide-based antiphage signaling system (CBASS)	MH837626_00228	56	50	1.3e-07	50.8	0.653333	0.568182
AY967407_81	APIS002	cyclic oligonucleotide-based antiphage signaling system (CBASS)	CLAN018	cyclic oligonucleotide-based antiphage signaling system (CBASS)	MT764206_00231	56	50	3.8e-07	49.3	0.653333	0.568182
AY967407_81	APIS002	cyclic oligonucleotide-based antiphage signaling system (CBASS)	CLAN018	cyclic oligonucleotide-based antiphage signaling system (CBASS)	OP172784_00212	56	50	8.5e-07	48.1	0.653333	0.568182
AY967407_81	APIS002	cyclic oligonucleotide-based antiphage signaling system (CBASS)	CLAN018	cyclic oligonucleotide-based antiphage signaling system (CBASS)	OP870145_00118	56	50	3.8e-07	49.3	0.653333	0.568182
AY967407_81	APIS002	cyclic oligonucleotide-based antiphage signaling system (CBASS)	CLAN018	cyclic oligonucleotide-based antiphage signaling system (CBASS)	IMGVR_UViG_3300045988_136812|3300045988|Ga0495776_009634_64378_64647	54.5	55	2e-08	53.5	0.72	0.617978
AY967407_81	APIS002	cyclic oligonucleotide-based antiphage signaling system (CBASS)	CLAN018	cyclic oligonucleotide-based antiphage signaling system (CBASS)	JX561091_00078	54.5	55	1.6e-08	53.9	0.72	0.617978
AY967407_81	APIS002	cyclic oligonucleotide-based antiphage signaling system (CBASS)	CLAN018	cyclic oligonucleotide-based antiphage signaling system (CBASS)	KX664695_00063	54.5	55	7.7e-08	51.6	0.72	0.617978
AY967407_81	APIS002	cyclic oligonucleotide-based antiphage signaling system (CBASS)	CLAN018	cyclic oligonucleotide-based antiphage signaling system (CBASS)	AP014714_00126	53.2	62	1.1e-09	57.8	0.826667	0.659341
AY967407_81	APIS002	cyclic oligonucleotide-based antiphage signaling system (CBASS)	CLAN018	cyclic oligonucleotide-based antiphage signaling system (CBASS)	KM607000_00115	51.6	62	2e-08	53.5	0.786667	0.704545
AY967407_81	APIS002	cyclic oligonucleotide-based antiphage signaling system (CBASS)	CLAN018	cyclic oligonucleotide-based antiphage signaling system (CBASS)	KX130862_00217	51.6	62	2.7e-08	53.1	0.786667	0.704545
AY967407_81	APIS002	cyclic oligonucleotide-based antiphage signaling system (CBASS)	CLAN018	cyclic oligonucleotide-based antiphage signaling system (CBASS)	MGV-GENOME-0377341_264	51.6	62	2.7e-08	53.1	0.786667	0.696629
AY967407_81	APIS002	cyclic oligonucleotide-based antiphage signaling system (CBASS)	CLAN018	cyclic oligonucleotide-based antiphage signaling system (CBASS)	MN895437_00192	51.6	62	2.7e-08	53.1	0.786667	0.632653
AY967407_81	APIS002	cyclic oligonucleotide-based antiphage signaling system (CBASS)	CLAN018	cyclic oligonucleotide-based antiphage signaling system (CBASS)	MT682713_00117	51.6	62	2.7e-08	53.1	0.786667	0.704545
AY967407_81	APIS002	cyclic oligonucleotide-based antiphage signaling system (CBASS)	CLAN018	cyclic oligonucleotide-based antiphage signaling system (CBASS)	MZ501098_00225	51.6	62	2e-08	53.5	0.786667	0.704545
AY967407_81	APIS002	cyclic oligonucleotide-based antiphage signaling system (CBASS)	CLAN018	cyclic oligonucleotide-based antiphage signaling system (CBASS)	ON528741_00135	51.6	62	2.7e-08	53.1	0.786667	0.673913
AY967407_81	APIS002	cyclic oligonucleotide-based antiphage signaling system (CBASS)	CLAN018	cyclic oligonucleotide-based antiphage signaling system (CBASS)	OP555982_00116	51.6	62	2.7e-08	53.1	0.786667	0.704545
AY967407_81	APIS002	cyclic oligonucleotide-based antiphage signaling system (CBASS)	CLAN018	cyclic oligonucleotide-based antiphage signaling system (CBASS)	OP611477_00227	51.6	62	2.7e-08	53.1	0.786667	0.704545
AY967407_81	APIS002	cyclic oligonucleotide-based antiphage signaling system (CBASS)	CLAN018	cyclic oligonucleotide-based antiphage signaling system (CBASS)	MT701588_00178	51.4	72	2e-11	63.5	0.96	0.769231
AY967407_81	APIS002	cyclic oligonucleotide-based antiphage signaling system (CBASS)	CLAN018	cyclic oligonucleotide-based antiphage signaling system (CBASS)	DQ904452_00113	50	62	1e-07	51.2	0.786667	0.704545
AY967407_81	APIS002	cyclic oligonucleotide-based antiphage signaling system (CBASS)	CLAN018	cyclic oligonucleotide-based antiphage signaling system (CBASS)	IMGVR_UViG_3300045988_095701|3300045988|Ga0495776_073022_68358_68624	50	62	3.5e-08	52.8	0.786667	0.704545
AY967407_81	APIS002	cyclic oligonucleotide-based antiphage signaling system (CBASS)	CLAN018	cyclic oligonucleotide-based antiphage signaling system (CBASS)	LR215722_00114	50	62	2.2e-07	50.1	0.786667	0.704545
AY967407_81	APIS002	cyclic oligonucleotide-based antiphage signaling system (CBASS)	CLAN018	cyclic oligonucleotide-based antiphage signaling system (CBASS)	LR215724_00119	50	62	4.5e-08	52.4	0.786667	0.704545
AY967407_81	APIS002	cyclic oligonucleotide-based antiphage signaling system (CBASS)	CLAN018	cyclic oligonucleotide-based antiphage signaling system (CBASS)	LR597657_00110	50	62	1.7e-07	50.4	0.786667	0.704545
AY967407_81	APIS002	cyclic oligonucleotide-based antiphage signaling system (CBASS)	CLAN018	cyclic oligonucleotide-based antiphage signaling system (CBASS)	MF327008_00242	50	62	2.2e-07	50.1	0.786667	0.704545
AY967407_81	APIS002	cyclic oligonucleotide-based antiphage signaling system (CBASS)	CLAN018	cyclic oligonucleotide-based antiphage signaling system (CBASS)	MGV-GENOME-0373836_133	50	62	3.5e-08	52.8	0.786667	0.696629
AY967407_81	APIS002	cyclic oligonucleotide-based antiphage signaling system (CBASS)	CLAN018	cyclic oligonucleotide-based antiphage signaling system (CBASS)	MH992510_00116	50	62	2.7e-08	53.1	0.786667	0.704545
AY967407_81	APIS002	cyclic oligonucleotide-based antiphage signaling system (CBASS)	CLAN018	cyclic oligonucleotide-based antiphage signaling system (CBASS)	MT176424_00117	50	62	1e-07	51.2	0.786667	0.704545
AY967407_81	APIS002	cyclic oligonucleotide-based antiphage signaling system (CBASS)	CLAN018	cyclic oligonucleotide-based antiphage signaling system (CBASS)	MZ170040_00079	50	62	2.7e-08	53.1	0.786667	0.704545
AY967407_81	APIS002	cyclic oligonucleotide-based antiphage signaling system (CBASS)	CLAN018	cyclic oligonucleotide-based antiphage signaling system (CBASS)	OK331996_00186	50	62	2.2e-07	50.1	0.786667	0.704545
AY967407_81	APIS002	cyclic oligonucleotide-based antiphage signaling system (CBASS)	CLAN018	cyclic oligonucleotide-based antiphage signaling system (CBASS)	OL656107_00117	50	62	2.7e-08	53.1	0.786667	0.704545
AY967407_81	APIS002	cyclic oligonucleotide-based antiphage signaling system (CBASS)	CLAN018	cyclic oligonucleotide-based antiphage signaling system (CBASS)	OL960580_00116	50	62	7.7e-08	51.6	0.786667	0.704545
AY967407_81	APIS002	cyclic oligonucleotide-based antiphage signaling system (CBASS)	CLAN018	cyclic oligonucleotide-based antiphage signaling system (CBASS)	ON782582_00238	50	62	3.5e-08	52.8	0.786667	0.704545
AY967407_81	APIS002	cyclic oligonucleotide-based antiphage signaling system (CBASS)	CLAN018	cyclic oligonucleotide-based antiphage signaling system (CBASS)	OQ174502_00232	50	62	2.7e-08	53.1	0.786667	0.704545
AY967407_81	APIS002	cyclic oligonucleotide-based antiphage signaling system (CBASS)	CLAN018	cyclic oligonucleotide-based antiphage signaling system (CBASS)	OQ466432_00004	50	62	7.7e-08	51.6	0.786667	0.704545
AY967407_81	APIS002	cyclic oligonucleotide-based antiphage signaling system (CBASS)	CLAN018	cyclic oligonucleotide-based antiphage signaling system (CBASS)	OL770107_00054	49.3	67	1.5e-11	63.9	0.893333	0.728261
AY967407_81	APIS002	cyclic oligonucleotide-based antiphage signaling system (CBASS)	CLAN018	cyclic oligonucleotide-based antiphage signaling system (CBASS)	OP292222_00126	49.3	67	6.8e-12	65.1	0.893333	0.728261
AY967407_81	APIS002	cyclic oligonucleotide-based antiphage signaling system (CBASS)	CLAN018	cyclic oligonucleotide-based antiphage signaling system (CBASS)	HE956711_00119	48.4	62	2.9e-07	49.7	0.786667	0.704545
AY967407_81	APIS002	cyclic oligonucleotide-based antiphage signaling system (CBASS)	CLAN018	cyclic oligonucleotide-based antiphage signaling system (CBASS)	ON645936_00114	48.4	62	2.2e-07	50.1	0.786667	0.704545
AY967407_81	APIS002	cyclic oligonucleotide-based antiphage signaling system (CBASS)	CLAN018	cyclic oligonucleotide-based antiphage signaling system (CBASS)	MH791409_00209	47.8	67	5.7e-11	62	0.893333	0.728261
AY967407_81	APIS002	cyclic oligonucleotide-based antiphage signaling system (CBASS)	CLAN018	cyclic oligonucleotide-based antiphage signaling system (CBASS)	MT129652_00098	47.8	67	5.7e-11	62	0.893333	0.728261
AY967407_81	APIS002	cyclic oligonucleotide-based antiphage signaling system (CBASS)	CLAN018	cyclic oligonucleotide-based antiphage signaling system (CBASS)	MW679410_00115	47.8	67	2.6e-11	63.2	0.893333	0.728261
AY967407_81	APIS002	cyclic oligonucleotide-based antiphage signaling system (CBASS)	CLAN018	cyclic oligonucleotide-based antiphage signaling system (CBASS)	OK040907_00116	47.2	72	9.1e-09	54.7	0.946667	0.774194
AY967407_81	APIS002	cyclic oligonucleotide-based antiphage signaling system (CBASS)	CLAN018	cyclic oligonucleotide-based antiphage signaling system (CBASS)	MW250787_00184	46.3	67	1.4e-09	57.4	0.893333	0.728261
AY967407_81	APIS002	cyclic oligonucleotide-based antiphage signaling system (CBASS)	CLAN018	cyclic oligonucleotide-based antiphage signaling system (CBASS)	MW598459_00144	46.3	67	1.4e-09	57.4	0.893333	0.728261
AY967407_81	APIS002	cyclic oligonucleotide-based antiphage signaling system (CBASS)	CLAN018	cyclic oligonucleotide-based antiphage signaling system (CBASS)	MGV-GENOME-0375157_138	45	60	6.5e-07	48.5	0.8	0.573034
AY967407_81	APIS002	cyclic oligonucleotide-based antiphage signaling system (CBASS)	CLAN018	cyclic oligonucleotide-based antiphage signaling system (CBASS)	MZ571829_00076	45	60	6.5e-07	48.5	0.8	0.579545
AY967407_81	APIS002	cyclic oligonucleotide-based antiphage signaling system (CBASS)	CLAN018	cyclic oligonucleotide-based antiphage signaling system (CBASS)	OM386662_00051	44.3	70	2.2e-07	50.1	0.933333	0.747126
AY967407_81	APIS002	cyclic oligonucleotide-based antiphage signaling system (CBASS)	CLAN018	cyclic oligonucleotide-based antiphage signaling system (CBASS)	OM386655_00093	42.9	70	2.2e-07	50.1	0.933333	0.747126
BJP_PHAGE_COMPLETE_CIR-CU-CL_29_15_637	AcrIIA18	CRISPR-Cas			IMGVR_UViG_2537561611_000003|2537561611|2537967047	57.4	47	2.1e-10	62.4	0.132768	0.261364
BJP_PHAGE_COMPLETE_CIR-CU-CL_29_15_637	AcrIIA18	CRISPR-Cas			IMGVR_UViG_2554235116_000001|2554235116|2554740923	57.4	47	2.1e-10	62.4	0.132768	0.261364
BJP_PHAGE_COMPLETE_CIR-CU-CL_29_15_637	AcrIIA18	CRISPR-Cas			IMGVR_UViG_2651869729_000002|2651869729|2652597144	57.4	47	2.1e-10	62.4	0.132768	0.261364
BJP_PHAGE_COMPLETE_CIR-CU-CL_29_15_637	AcrIIA18	CRISPR-Cas			IMGVR_UViG_2660238698_000002|2660238698|2663434526	57.4	47	2.1e-10	62.4	0.132768	0.261364
BJP_PHAGE_COMPLETE_CIR-CU-CL_29_15_637	AcrIIA18	CRISPR-Cas			IMGVR_UViG_2663763158_000002|2663763158|2665884454	57.4	47	2.1e-10	62.4	0.132768	0.261364
BJP_PHAGE_COMPLETE_CIR-CU-CL_29_15_637	AcrIIA18	CRISPR-Cas			IMGVR_UViG_2675903657_000002|2675903657|2678804479	57.4	47	2.1e-10	62.4	0.132768	0.261364
BJP_PHAGE_COMPLETE_CIR-CU-CL_29_15_637	AcrIIA18	CRISPR-Cas			WP_000868850.1	57.4	47	2.1e-10	62.4	0.132768	0.261364
BJP_PHAGE_COMPLETE_CIR-CU-CL_29_15_841	AcrVA5	CRISPR-Cas			IMGVR_UViG_3300009183_004514|3300009183|Ga0114974_1001014413	51.7	58	5.3e-10	58.9	0.707317	0.597826
BJP_PHAGE_COMPLETE_CIR-CU-CL_29_15_841	AcrVA5	CRISPR-Cas			IMGVR_UViG_3300020046_007404|3300020046|Ga0206646_10097995	48.3	58	1.5e-09	57.4	0.707317	0.591398
BJP_PHAGE_COMPLETE_CIR-CU-CL_29_15_841	AcrVA5	CRISPR-Cas			AcrVA5	42.5	73	1.4e-10	60.8	0.890244	0.76087
BJP_PHAGE_COMPLETE_CIR-CU-CL_29_15_841	AcrVA5	CRISPR-Cas			WP_046699157.1	42.5	73	1.4e-10	60.8	0.890244	0.76087
BJP_PHAGE_COMPLETE_CIR-CU-CL_29_15_841	AcrVA5	CRISPR-Cas			IMGVR_UViG_3300043773_001127|3300043773|Ga0453110_0002652_5046_5315	37.5	64	6.5e-08	52	0.780488	0.685393
BJP_PHAGE_COMPLETE_CIR-CU-CL_29_15_841	AcrVA5	CRISPR-Cas			IMGVR_UViG_3300044645_002011|3300044645|Ga0453098_0008598_3944_4213	37.5	64	6.5e-08	52	0.780488	0.685393
BJP_PHAGE_COMPLETE_CIR-CU-CL_29_15_841	AcrVA5	CRISPR-Cas			IMGVR_UViG_3300045988_120462|3300045988|Ga0495776_165944_21493_21777	37.5	56	2.7e-06	46.6	0.682927	0.595745
BJP_PHAGE_COMPLETE_CIR-CU-CL_29_15_841	AcrVA5	CRISPR-Cas			MGV-GENOME-0313823_25	37.5	56	2.7e-06	46.6	0.682927	0.595745
BJP_PHAGE_COMPLETE_CIR-CU-CL_29_15_841	AcrVA5	CRISPR-Cas			MGYG000274862_00539	37.5	56	3.6e-06	46.2	0.682927	0.595745
BJP_PHAGE_COMPLETE_CIR-CU-CL_29_15_841	AcrVA5	CRISPR-Cas			uvig_179946_67	37.5	56	3.6e-06	46.2	0.682927	0.595745
BJP_PHAGE_COMPLETE_CIR-CU-CL_29_15_841	AcrVA5	CRISPR-Cas			uvig_330959_28	37.5	56	3.6e-06	46.2	0.682927	0.595745
BJP_PHAGE_COMPLETE_CIR-CU-CL_29_15_841	AcrVA5	CRISPR-Cas			IMGVR_UViG_3300045988_106541|3300045988|Ga0495776_120051_7458_7742	34.8	69	1.2e-06	47.8	0.817073	0.734043
BJP_PHAGE_COMPLETE_CIR-CU-CL_29_15_841	AcrVA5	CRISPR-Cas			IMGVR_UViG_3300045988_106800|3300045988|Ga0495776_092145_5980_6264	34.8	69	1.2e-06	47.8	0.817073	0.734043
BJP_PHAGE_COMPLETE_CIR-CU-CL_29_15_841	AcrVA5	CRISPR-Cas			IMGVR_UViG_3300045988_123971|3300045988|Ga0495776_038632_9705_9989	34.8	69	1.2e-06	47.8	0.817073	0.734043
BJP_PHAGE_COMPLETE_CIR-CU-CL_29_15_841	AcrVA5	CRISPR-Cas			IMGVR_UViG_3300045988_138934|3300045988|Ga0495776_129253_3402_3686	34.8	69	1.2e-06	47.8	0.817073	0.734043
BJP_PHAGE_COMPLETE_CIR-CU-CL_29_15_841	AcrVA5	CRISPR-Cas			MGV-GENOME-0191078_12	34.8	69	1.2e-06	47.8	0.817073	0.734043
BJP_PHAGE_COMPLETE_CIR-CU-CL_29_15_841	AcrVA5	CRISPR-Cas			MGV-GENOME-0201817_19	34.8	69	1.2e-06	47.8	0.817073	0.734043
BJP_PHAGE_COMPLETE_CIR-CU-CL_29_15_841	AcrVA5	CRISPR-Cas			MGV-GENOME-0209573_24	34.8	69	1.2e-06	47.8	0.817073	0.734043
BJP_PHAGE_COMPLETE_CIR-CU-CL_29_15_841	AcrVA5	CRISPR-Cas			MGV-GENOME-0226557_26	34.8	69	1.2e-06	47.8	0.817073	0.734043
BJP_PHAGE_COMPLETE_CIR-CU-CL-ST_29_18_313	AcrIIA18	CRISPR-Cas			IMGVR_UViG_2537561611_000003|2537561611|2537967047	57.4	47	2.1e-10	62.4	0.132768	0.261364
BJP_PHAGE_COMPLETE_CIR-CU-CL-ST_29_18_313	AcrIIA18	CRISPR-Cas			IMGVR_UViG_2554235116_000001|2554235116|2554740923	57.4	47	2.1e-10	62.4	0.132768	0.261364
BJP_PHAGE_COMPLETE_CIR-CU-CL-ST_29_18_313	AcrIIA18	CRISPR-Cas			IMGVR_UViG_2651869729_000002|2651869729|2652597144	57.4	47	2.1e-10	62.4	0.132768	0.261364
BJP_PHAGE_COMPLETE_CIR-CU-CL-ST_29_18_313	AcrIIA18	CRISPR-Cas			IMGVR_UViG_2660238698_000002|2660238698|2663434526	57.4	47	2.1e-10	62.4	0.132768	0.261364
BJP_PHAGE_COMPLETE_CIR-CU-CL-ST_29_18_313	AcrIIA18	CRISPR-Cas			IMGVR_UViG_2663763158_000002|2663763158|2665884454	57.4	47	2.1e-10	62.4	0.132768	0.261364
BJP_PHAGE_COMPLETE_CIR-CU-CL-ST_29_18_313	AcrIIA18	CRISPR-Cas			IMGVR_UViG_2675903657_000002|2675903657|2678804479	57.4	47	2.1e-10	62.4	0.132768	0.261364
BJP_PHAGE_COMPLETE_CIR-CU-CL-ST_29_18_313	AcrIIA18	CRISPR-Cas			WP_000868850.1	57.4	47	2.1e-10	62.4	0.132768	0.261364
BJP_PHAGE_COMPLETE_CIR-CU-CL-ST_29_18_517	AcrVA5	CRISPR-Cas			IMGVR_UViG_3300009183_004514|3300009183|Ga0114974_1001014413	51.7	58	5.3e-10	58.9	0.707317	0.597826
BJP_PHAGE_COMPLETE_CIR-CU-CL-ST_29_18_517	AcrVA5	CRISPR-Cas			IMGVR_UViG_3300020046_007404|3300020046|Ga0206646_10097995	48.3	58	1.5e-09	57.4	0.707317	0.591398
BJP_PHAGE_COMPLETE_CIR-CU-CL-ST_29_18_517	AcrVA5	CRISPR-Cas			AcrVA5	42.5	73	1.4e-10	60.8	0.890244	0.76087
BJP_PHAGE_COMPLETE_CIR-CU-CL-ST_29_18_517	AcrVA5	CRISPR-Cas			WP_046699157.1	42.5	73	1.4e-10	60.8	0.890244	0.76087
BJP_PHAGE_COMPLETE_CIR-CU-CL-ST_29_18_517	AcrVA5	CRISPR-Cas			IMGVR_UViG_3300043773_001127|3300043773|Ga0453110_0002652_5046_5315	37.5	64	6.5e-08	52	0.780488	0.685393
BJP_PHAGE_COMPLETE_CIR-CU-CL-ST_29_18_517	AcrVA5	CRISPR-Cas			IMGVR_UViG_3300044645_002011|3300044645|Ga0453098_0008598_3944_4213	37.5	64	6.5e-08	52	0.780488	0.685393
BJP_PHAGE_COMPLETE_CIR-CU-CL-ST_29_18_517	AcrVA5	CRISPR-Cas			IMGVR_UViG_3300045988_120462|3300045988|Ga0495776_165944_21493_21777	37.5	56	2.7e-06	46.6	0.682927	0.595745
BJP_PHAGE_COMPLETE_CIR-CU-CL-ST_29_18_517	AcrVA5	CRISPR-Cas			MGV-GENOME-0313823_25	37.5	56	2.7e-06	46.6	0.682927	0.595745
BJP_PHAGE_COMPLETE_CIR-CU-CL-ST_29_18_517	AcrVA5	CRISPR-Cas			MGYG000274862_00539	37.5	56	3.6e-06	46.2	0.682927	0.595745
BJP_PHAGE_COMPLETE_CIR-CU-CL-ST_29_18_517	AcrVA5	CRISPR-Cas			uvig_179946_67	37.5	56	3.6e-06	46.2	0.682927	0.595745
BJP_PHAGE_COMPLETE_CIR-CU-CL-ST_29_18_517	AcrVA5	CRISPR-Cas			uvig_330959_28	37.5	56	3.6e-06	46.2	0.682927	0.595745
BJP_PHAGE_COMPLETE_CIR-CU-CL-ST_29_18_517	AcrVA5	CRISPR-Cas			IMGVR_UViG_3300045988_106541|3300045988|Ga0495776_120051_7458_7742	34.8	69	1.2e-06	47.8	0.817073	0.734043
BJP_PHAGE_COMPLETE_CIR-CU-CL-ST_29_18_517	AcrVA5	CRISPR-Cas			IMGVR_UViG_3300045988_106800|3300045988|Ga0495776_092145_5980_6264	34.8	69	1.2e-06	47.8	0.817073	0.734043
BJP_PHAGE_COMPLETE_CIR-CU-CL-ST_29_18_517	AcrVA5	CRISPR-Cas			IMGVR_UViG_3300045988_123971|3300045988|Ga0495776_038632_9705_9989	34.8	69	1.2e-06	47.8	0.817073	0.734043
BJP_PHAGE_COMPLETE_CIR-CU-CL-ST_29_18_517	AcrVA5	CRISPR-Cas			IMGVR_UViG_3300045988_138934|3300045988|Ga0495776_129253_3402_3686	34.8	69	1.2e-06	47.8	0.817073	0.734043
BJP_PHAGE_COMPLETE_CIR-CU-CL-ST_29_18_517	AcrVA5	CRISPR-Cas			MGV-GENOME-0191078_12	34.8	69	1.2e-06	47.8	0.817073	0.734043
BJP_PHAGE_COMPLETE_CIR-CU-CL-ST_29_18_517	AcrVA5	CRISPR-Cas			MGV-GENOME-0201817_19	34.8	69	1.2e-06	47.8	0.817073	0.734043
BJP_PHAGE_COMPLETE_CIR-CU-CL-ST_29_18_517	AcrVA5	CRISPR-Cas			MGV-GENOME-0209573_24	34.8	69	1.2e-06	47.8	0.817073	0.734043
BJP_PHAGE_COMPLETE_CIR-CU-CL-ST_29_18_517	AcrVA5	CRISPR-Cas			MGV-GENOME-0226557_26	34.8	69	1.2e-06	47.8	0.817073	0.734043
BML_PHAGE_37_14_351	APIS008	Gabija	CLAN002	Gabija	IMGVR_UViG_3300022816_000020|3300022816|Ga0255657_15472635	34.3	210	1.2e-27	119.8	0.542636	0.5
BML_PHAGE_37_14_351	APIS056		CLAN002	Gabija	IMGVR_UViG_3300049050_000056|3300049050|Ga0498756_000028_4886_6007	34.3	230	4.5e-27	117.9	0.583979	0.589812
BML_PHAGE_37_14_351	APIS056		CLAN002	Gabija	IMGVR_UViG_3300033074_001499|3300033074|Ga0364573_1019770	33.9	257	4.5e-27	117.9	0.651163	0.677778
BML_PHAGE_37_14_351	APIS008	Gabija	CLAN002	Gabija	IMGVR_UViG_3300021254_000066|3300021254|Ga0223824_1000067568	33.6	217	1.4e-23	106.3	0.555556	0.495261
BML_PHAGE_37_14_351	APIS008	Gabija	CLAN002	Gabija	IMGVR_UViG_3300022879_000002|3300022879|Ga0213824_100003747	33.3	216	3.2e-25	111.7	0.550388	0.468326
BML_PHAGE_37_14_351	APIS008	Gabija	CLAN002	Gabija	IMGVR_UViG_2615840593_000003|2615840593|2616180048	32.9	216	6.1e-24	107.5	0.550388	0.489362
BML_PHAGE_37_14_351	APIS008	Gabija	CLAN002	Gabija	IMGVR_UViG_2919361683_000002|2919361683|2919363014	32.4	241	4.2e-25	111.3	0.609819	0.554455
BML_PHAGE_37_14_351	APIS008	Gabija	CLAN002	Gabija	IMGVR_UViG_2901146262_000001|2901146262|2901146816	32.2	267	7.7e-27	117.1	0.687339	0.633663
BML_PHAGE_37_14_351	APIS008	Gabija	CLAN002	Gabija	IMGVR_UViG_2939702853_000004|2939702853|2939705507	32.1	215	1.1e-25	113.2	0.550388	0.529716
BML_PHAGE_37_14_351	APIS008	Gabija	CLAN002	Gabija	IMGVR_UViG_2645727811_000003|2645727811|2647076456	32	266	4.5e-27	117.9	0.674419	0.596154
BML_PHAGE_37_14_351	APIS008	Gabija	CLAN002	Gabija	IMGVR_UViG_3300028649_000004|3300028649|Ga0302162_1000001534	32	250	1.7e-26	115.9	0.635659	0.596059
BML_PHAGE_37_14_351	APIS008	Gabija	CLAN002	Gabija	IMGVR_UViG_2832702071_000001|2832702071|2832704110	31.5	260	3.2e-25	111.7	0.658915	0.599057
BML_PHAGE_37_14_351	APIS008	Gabija	CLAN002	Gabija	IMGVR_UViG_2579778832_000008|2579778832|2581159682	31.2	256	5.2e-23	104.4	0.653747	0.599502
BML_PHAGE_37_14_351	APIS008	Gabija	CLAN002	Gabija	IMGVR_UViG_3300042922_000937|3300042922|Ga0456363_0002333_12137_13255	31.2	250	2e-27	119	0.640827	0.639785
BML_PHAGE_37_14_351	APIS059		CLAN002	Gabija	IMGVR_UViG_3300009545_000050|3300009545|Ga0105237_1000148626	31.1	235	1.3e-21	99.8	0.568475	0.61413
BML_PHAGE_37_14_351	APIS008	Gabija	CLAN002	Gabija	IMGVR_UViG_2879469214_000003|2879469214|2879471703	30.2	252	7.7e-27	117.1	0.651163	0.59901
BML_PHAGE_37_14_351	APIS008	Gabija	CLAN002	Gabija	IMGVR_UViG_2547132108_000008|2547132108|2547391173	30	253	3.1e-28	121.7	0.635659	0.577017
BML_PHAGE_37_14_351	APIS008	Gabija	CLAN002	Gabija	IMGVR_UViG_2808606540_000001|2808606540|2809656356	29.7	236	1.5e-22	102.8	0.589147	0.548628
BML_PHAGE_37_14_351	APIS008	Gabija	CLAN002	Gabija	IMGVR_UViG_3300017589_000061|3300017589|Ga0134288_1000062154	29.1	278	2e-22	102.4	0.713178	0.666667
BML_PHAGE_37_14_351	APIS008	Gabija	CLAN002	Gabija	IMGVR_UViG_2645727636_000004|2645727636|2646315180	29	390	7.5e-30	127.1	0.971576	0.877108
BML_PHAGE_37_14_351	APIS008	Gabija	CLAN002	Gabija	IMGVR_UViG_3300047323_000304|3300047323|Ga0495683_0000015_118164_119405	28.4	310	2.5e-25	112.1	0.754522	0.726392
BML_PHAGE_37_14_351	APIS059		CLAN002	Gabija	MF370964_00035	28.1	306	1.7e-26	115.9	0.726098	0.743781
BML_PHAGE_37_14_351	APIS008	Gabija	CLAN002	Gabija	IMGVR_UViG_2600255075_000001|2600255075|2600850457	27.6	381	5.9e-27	117.5	0.966408	0.904393
BML_PHAGE_37_14_351	APIS008	Gabija	CLAN002	Gabija	IMGVR_UViG_2654587505_000001|2654587505|2654606956	27.5	396	7e-28	120.6	0.968992	0.746835
BML_PHAGE_37_14_351	APIS008	Gabija	CLAN002	Gabija	IMGVR_UViG_2897137741_000002|2897137741|2897139691	27.4	266	4e-23	104.8	0.674419	0.62
BML_PHAGE_37_14_351	APIS008	Gabija	CLAN002	Gabija	IMGVR_UViG_2808606549_000001|2808606549|2809704922	27.3	385	2e-27	119	0.971576	0.846698
BML_PHAGE_37_14_351	APIS059		CLAN002	Gabija	IMGVR_UViG_3300023192_002208|3300023192|Ga0255805_1000004146	27.2	331	5e-26	114.4	0.790698	0.80798
BML_PHAGE_37_14_351	APIS008	Gabija	CLAN002	Gabija	IMGVR_UViG_2885526491_000007|2885526491|2885531743	26.9	390	2.9e-26	115.2	0.984496	0.905852
BML_PHAGE_37_14_351	APIS008	Gabija	CLAN002	Gabija	IMGVR_UViG_2744054576_000007|2744054576|2744833085	26.3	346	4.7e-24	107.8	0.863049	0.82398
BML_PHAGE_37_14_351	APIS008	Gabija	CLAN002	Gabija	IMGVR_UViG_2600255062_000003|2600255062|2600787771	25.7	346	4e-23	104.8	0.863049	0.82398
BML_PHAGE_37_14_351	APIS008	Gabija	CLAN002	Gabija	ON107264_00062	25.6	394	3e-23	105.1	0.984496	0.9125
BML_PHAGE_37_14_351	APIS008	Gabija	CLAN002	Gabija	IMGVR_UViG_2660238538_000004|2660238538|2662791354	25.4	394	1.2e-22	103.2	0.984496	0.9125
BML_PHAGE_37_14_351	APIS008	Gabija	CLAN002	Gabija	IMGVR_UViG_3300042923_000660|3300042923|Ga0456365_0001332_15013_16275	25.3	387	5.9e-27	117.5	0.981912	0.847619
BML_PHAGE_37_14_351	APIS059		CLAN002	Gabija	KF302034_00153	25.1	347	8.8e-23	103.6	0.790698	0.812195
BML_PHAGE_37_14_351	APIS008	Gabija	CLAN002	Gabija	IMGVR_UViG_2904560550_000001|2904560550|2904561077	23.6	403	1.7e-21	99.4	0.984496	0.919395
BML_PHAGE_37_14_351	APIS008	Gabija	CLAN002	Gabija	Gad2	23.5	400	3.4e-22	101.7	0.984496	0.9125
BML_PHAGE_37_14_351	APIS008	Gabija	CLAN002	Gabija	IMGVR_UViG_2908369612_000002|2908369612|2908372510	23.3	403	4.9e-21	97.8	0.984496	0.919395
BML_PHAGE_CIR_36_18_83	APIS008	Gabija	CLAN002	Gabija	IMGVR_UViG_2901146262_000001|2901146262|2901146816	20.3	133	1.1e-06	50.1	0.358696	0.329208
CHG_PHAGE_CIR_31_47_141	APIS070		CLAN031	Thoeris	IMGVR_UViG_651324002_000003|651324002|651579585	61.9	42	9.6e-12	64.7	0.512195	0.228261
CHG_PHAGE_CIR_31_47_141	APIS024	Thoeris	CLAN031	Thoeris	IMGVR_UViG_3300028886_001728|3300028886|Ga0256407_1000408932	55.6	27	9.3e-07	48.1	0.329268	0.167702
CHG_PHAGE_CIR_31_47_141	AcrIIA7	CRISPR-Cas			IMGVR_UViG_3300032030_000015|3300032030|Ga0310697_1000006123	55.4	92	1.6e-22	100.5	0.963415	0.479167
CHG_PHAGE_CIR_31_47_141	AcrIIA7	CRISPR-Cas			IMGVR_UViG_3300037418_004174|3300037418|Ga0395900_0000476_40112_40693	53.8	80	6.5e-16	78.6	0.939024	0.404145
CHG_PHAGE_CIR_31_47_141	AcrIIA7	CRISPR-Cas			uvig_135694_54	53.8	78	4.5e-17	82.4	0.95122	0.401361
CHG_PHAGE_CIR_31_47_141	AcrIIA7	CRISPR-Cas			IMGVR_UViG_3300028887_000075|3300028887|Ga0265299_100000468	51.1	90	5.3e-18	85.5	0.926829	0.471204
CHG_PHAGE_CIR_31_47_141	AcrIIA7	CRISPR-Cas			IMGVR_UViG_3300031993_000029|3300031993|Ga0310696_10000157162	51.1	90	5.3e-18	85.5	0.926829	0.471204
CHG_PHAGE_CIR_31_47_141	AcrIIA7	CRISPR-Cas			IMGVR_UViG_3300031998_000041|3300031998|Ga0310786_10000225114	51.1	90	5.3e-18	85.5	0.926829	0.471204
CHG_PHAGE_CIR_31_47_141	AcrIIA7	CRISPR-Cas			IMGVR_UViG_3300046002_005933|3300046002|Ga0485177_0000358_22455_23027	50	88	5.8e-17	82	0.963415	0.463158
CHG_PHAGE_CIR_31_47_141	AcrIIA7	CRISPR-Cas			IMGVR_UViG_3300045411_000126|3300045411|Ga0438317_0006847_4732_5277	47.7	86	2.5e-15	76.6	0.963415	0.475138
CHG_PHAGE_CIR_31_47_141	AcrIIA7	CRISPR-Cas			IMGVR_UViG_3300037296_000151|3300037296|Ga0400260_000268_56739_57302	45.8	83	3.5e-14	72.8	0.939024	0.438503
CHG_PHAGE_CIR_31_47_141	AcrIIA7	CRISPR-Cas			IMGVR_UViG_2616644821_000001|2616644821|2616716224	44.6	83	8.7e-13	68.2	0.939024	0.43617
CHG_PHAGE_CIR_31_47_141	AcrIIA7	CRISPR-Cas			IMGVR_UViG_3300033120_000946|3300033120|Ga0364481_103662	42.5	80	3.3e-12	66.2	0.914634	0.432432
CHG_PHAGE_CIR_31_47_141	AcrIIA7	CRISPR-Cas			IMGVR_UViG_3300045988_062271|3300045988|Ga0495776_176690_402_842	42.3	78	1e-08	54.7	0.95122	0.39726
CHG_PHAGE_CIR_31_47_141	AcrIIA7	CRISPR-Cas			MGV-GENOME-0268311_2	42.3	78	1e-08	54.7	0.95122	0.39726
CHG_PHAGE_CIR_31_47_141	AcrIIA7	CRISPR-Cas			IMGVR_UViG_3300028595_000076|3300028595|Ga0272440_10016191	41.6	89	1.1e-10	61.2	0.926829	0.468421
CP058330_30	APIS043		CLAN031	Thoeris	IMGVR_UViG_2524614508_000001|2524614508|2524651601	61	59	2.7e-16	80.5	0.449612	0.329609
CP067347_54	APIS070		CLAN031	Thoeris	IMGVR_UViG_651324002_000003|651324002|651579585	62.5	40	7.7e-10	58.5	0.43956	0.217391
CP067347_54	AcrIIA7	CRISPR-Cas			IMGVR_UViG_3300037418_004174|3300037418|Ga0395900_0000476_40112_40693	45.5	88	3.9e-14	72.8	0.945055	0.398964
CP067347_54	AcrIIA7	CRISPR-Cas			IMGVR_UViG_3300028595_000076|3300028595|Ga0272440_10016191	43	100	1.4e-14	74.3	0.978022	0.484211
CP067347_54	AcrIIA7	CRISPR-Cas			IMGVR_UViG_2616644821_000001|2616644821|2616716224	40.7	86	1.8e-11	63.9	0.945055	0.430851
CP067347_54	AcrIIA7	CRISPR-Cas			uvig_135694_54	39.3	89	6.9e-11	62	0.978022	0.408163
CP067347_54	AcrIIA7	CRISPR-Cas			IMGVR_UViG_3300033120_000946|3300033120|Ga0364481_103662	36.8	95	1.1e-13	71.2	0.967033	0.448649
CP067347_56	APIS083		CLAN001	Gabija	CP067347_00056	100	322	3.2e-191	662.9	0.996904	1
CP067347_56	APIS083		CLAN001	Gabija	IMGVR_UViG_3300012983_000036|3300012983|Ga0123349_1000005482	51.7	323	1e-93	339	0.993808	0.911681
CP067347_56	APIS083		CLAN001	Gabija	IMGVR_UViG_3300024999_000164|3300024999|Ga0209728_100027959	51.7	323	4.5e-97	350.1	0.996904	0.978593
CP067347_56	APIS083		CLAN001	Gabija	IMGVR_UViG_3300029704_000002|3300029704|Ga0245212_100099129	51.3	318	8.3e-91	329.3	0.978328	0.900568
CP067347_56	APIS083		CLAN001	Gabija	MGV-GENOME-0372528_117	51.3	318	8.3e-91	329.3	0.978328	0.898017
CP067347_56	APIS083		CLAN001	Gabija	MGV-GENOME-4432118_39	51.3	318	8.3e-91	329.3	0.978328	0.935103
CP067347_56	APIS083		CLAN001	Gabija	uvig_156729_49	51.3	318	8.3e-91	329.3	0.978328	0.93787
CP067347_56	APIS083		CLAN001	Gabija	IMGVR_UViG_3300006147_000078|3300006147|Ga0080710_100057247	49.8	321	2.5e-87	317.8	0.987616	0.952096
CP067347_56	APIS083		CLAN001	Gabija	uvig_250944_44	49.7	318	9.5e-87	315.8	0.978328	0.9375
CP067347_56	APIS083		CLAN001	Gabija	uvig_420121_45	49.5	325	7.5e-84	306.2	0.993808	0.981595
CP067347_56	APIS083		CLAN001	Gabija	uvig_596313_104	49.4	318	3e-85	310.8	0.978328	0.93787
CP067347_56	APIS083		CLAN001	Gabija	IMGVR_UViG_3300045988_175669|3300045988|Ga0495776_183410_23130_24146	49.1	318	1.2e-84	308.9	0.978328	0.93787
CP067347_56	APIS083		CLAN001	Gabija	MGV-GENOME-4431062_40	49.1	318	1.2e-84	308.9	0.978328	0.935103
CP067347_56	APIS083		CLAN001	Gabija	IMGVR_UViG_3300045988_134731|3300045988|Ga0495776_019811_33299_34267	48.6	321	8.6e-80	292.7	0.981424	0.981366
CP067347_56	APIS083		CLAN001	Gabija	MGV-GENOME-0374453_34	48.6	325	2.7e-81	297.7	0.993808	0.978593
CP067347_56	APIS083		CLAN001	Gabija	IMGVR_UViG_3300045988_136492|3300045988|Ga0495776_019989_55134_56102	48.3	321	3.5e-81	297.4	0.981424	0.981366
CP067347_56	APIS083		CLAN001	Gabija	MGV-GENOME-0374248_85	48.3	325	1.1e-82	302.4	0.993808	0.978593
CP067347_56	APIS083		CLAN001	Gabija	IMGVR_UViG_3300037067_014547|3300037067|Ga0378408_0009517_394_1380	47	321	3.2e-82	300.8	0.990712	0.969512
CP067347_56	APIS083		CLAN001	Gabija	IMGVR_UViG_3300035208_006181|3300035208|Ga0376279_0001262_6692_7732	46.9	322	2.6e-84	307.8	0.990712	0.921965
CP067347_56	APIS083		CLAN001	Gabija	IMGVR_UViG_3300045988_136853|3300045988|Ga0495776_048793_8205_9185	46.5	325	3.7e-75	277.3	0.993808	0.981595
CP067347_56	APIS083		CLAN001	Gabija	MGV-GENOME-0351898_15	46.5	325	3.7e-75	277.3	0.993808	0.978593
CP067347_56	APIS083		CLAN001	Gabija	uvig_317459_17	46.1	323	8.6e-80	292.7	0.990712	0.987654
CP067347_56	APIS083		CLAN001	Gabija	IMGVR_UViG_3300010266_000361|3300010266|Ga0129314_1000001391	45.7	322	2.5e-71	264.6	0.96904	0.925816
CP067347_56	APIS083		CLAN001	Gabija	IMGVR_UViG_3300011820_000003|3300011820|Ga0120787_10010614	45.5	323	5.6e-79	290	0.990712	0.935673
CP067347_56	APIS083		CLAN001	Gabija	IMGVR_UViG_3300042923_000231|3300042923|Ga0456365_0002801_17661_18683	45.5	323	9.8e-84	305.8	0.990712	0.941176
CP067347_56	APIS083		CLAN001	Gabija	IMGVR_UViG_3300038566_000181|3300038566|Ga0135254_00012_14651_15610	45.3	318	5.2e-77	283.5	0.981424	0.978056
CP067347_56	APIS083		CLAN001	Gabija	IMGVR_UViG_3300024308_000125|3300024308|Ga0247725_10031319	45.2	323	2.8e-78	287.7	0.990712	0.987654
CP067347_56	APIS083		CLAN001	Gabija	IMGVR_UViG_2035918000_000024|2035918000|AECFG_236830	44.9	321	3.3e-79	290.8	0.98452	0.981481
CP067347_56	APIS083		CLAN001	Gabija	IMGVR_UViG_3300025813_000004|3300025813|Ga0210064_1000034105	44.9	325	1.7e-80	295	0.993808	0.952663
CP067347_56	APIS083		CLAN001	Gabija	IMGVR_UViG_2926546190_000002|2926546190|2926548021	44	318	2.9e-75	277.7	0.975232	0.981191
CP067347_56	APIS083		CLAN001	Gabija	ivig_2608_15	44	323	5.8e-76	280	0.990712	0.987654
CP067347_56	APIS083		CLAN001	Gabija	IMGVR_UViG_2630968879_000003|2630968879|2633606445	43.9	321	1.8e-77	285	0.98452	0.97546
CP067347_56	APIS083		CLAN001	Gabija	IMGVR_UViG_3300045988_127283|3300045988|Ga0495776_186729_5835_6905	43.7	323	8.3e-75	276.2	0.990712	0.898876
CP067347_56	APIS083		CLAN001	Gabija	MGV-GENOME-0294891_13	43.7	323	8.3e-75	276.2	0.990712	0.984615
CP067347_56	APIS083		CLAN001	Gabija	IMGVR_UViG_2836746200_000002|2836746200|2836748367	43.3	323	6.8e-77	283.1	0.990712	0.987654
CP067347_56	APIS083		CLAN001	Gabija	IMGVR_UViG_2902088857_000011|2902088857|2902090275	43.3	321	5.6e-71	263.5	0.98452	0.97546
CP067347_56	APIS083		CLAN001	Gabija	IMGVR_UViG_2836746200_000004|2836746200|2836749800	43	323	2e-76	281.6	0.990712	0.987654
CP067347_56	APIS083		CLAN001	Gabija	IMGVR_UViG_2848576382_000023|2848576382|2848579059	42.6	324	8.9e-77	282.7	0.993808	0.984663
CP067347_56	APIS083		CLAN001	Gabija	IMGVR_UViG_2518285522_000006|2518285522|2518345193	39.6	321	6.6e-72	266.5	0.987616	0.981538
CP067347_56	APIS046		CLAN001	Gabija	IMGVR_UViG_3300020048_003770|3300020048|Ga0207193_1000065239	38.3	303	1.1e-53	206.1	0.897833	0.89759
CP067347_56	APIS046		CLAN001	Gabija	IMGVR_UViG_3300041402_000300|3300041402|Ga0402100_0012398_1642_2661	38	332	4.7e-54	207.2	0.987616	0.949853
CP067347_56	APIS083		CLAN001	Gabija	IMGVR_UViG_3300028374_000203|3300028374|Ga0306906_10009517	38	321	3.5e-49	191	0.98452	0.965079
CP067347_56	APIS083		CLAN001	Gabija	IMGVR_UViG_3300035700_000373|3300035700|Ga0399893_000586_10755_11702	37.7	321	1.3e-48	189.1	0.98452	0.965079
CP067347_56	APIS083		CLAN001	Gabija	IMGVR_UViG_3300011189_000046|3300011189|Ga0136558_100044210	37.4	321	5.1e-48	187.2	0.98452	0.962025
CP067347_56	APIS083		CLAN001	Gabija	IMGVR_UViG_3300012170_000008|3300012170|Ga0136598_10002407	37.4	321	5.1e-48	187.2	0.98452	0.962025
CP067347_56	APIS083		CLAN001	Gabija	IMGVR_UViG_3300012178_000029|3300012178|Ga0136557_10010824	37.4	321	5.1e-48	187.2	0.98452	0.962025
CP067347_56	APIS083		CLAN001	Gabija	IMGVR_UViG_3300028377_000057|3300028377|Ga0306869_100034021	37.4	321	5.1e-48	187.2	0.98452	0.965079
CP067347_56	APIS083		CLAN001	Gabija	IMGVR_UViG_3300035702_000341|3300035702|Ga0399894_000623_11141_12088	37.4	321	5.1e-48	187.2	0.98452	0.965079
CP067347_56	APIS046		CLAN001	Gabija	IMGVR_UViG_3300033999_000224|3300033999|Ga0310134_000265_50682_51677	37.3	332	3.8e-51	197.6	0.981424	0.97281
CP067347_56	APIS083		CLAN001	Gabija	IMGVR_UViG_3300011187_000419|3300011187|Ga0136596_10035924	37.2	293	5.6e-39	157.1	0.897833	1
CP067347_56	APIS046		CLAN001	Gabija	IMGVR_UViG_3300006467_000103|3300006467|Ga0099972_1065465416	35.5	310	5.6e-47	183.7	0.907121	0.92378
CP067347_56	APIS046		CLAN001	Gabija	IMGVR_UViG_3300010392_001223|3300010392|Ga0118731_11534050814	35.5	310	7.3e-47	183.3	0.907121	0.92378
CP067347_56	APIS046		CLAN001	Gabija	IMGVR_UViG_3300022871_000013|3300022871|Ga0222628_100003142	35.4	333	5.1e-48	187.2	0.978328	0.947368
CP067347_56	APIS046		CLAN001	Gabija	IMGVR_UViG_3300009034_000088|3300009034|Ga0115863_100105265	34.7	326	2.4e-45	178.3	0.972136	0.972136
CP067347_56	APIS046		CLAN001	Gabija	IMGVR_UViG_3300033153_003480|3300033153|Ga0366824_100107660	33.7	335	1.2e-44	176	0.993808	0.984894
CP067347_56	APIS046		CLAN001	Gabija	IMGVR_UViG_3300037067_017348|3300037067|Ga0378408_0000962_1548_2558	33	333	7.3e-47	183.3	0.987616	0.985119
CP067347_56	APIS046		CLAN001	Gabija	IMGVR_UViG_3300017990_000012|3300017990|Ga0180436_1000004616	32.8	299	2.1e-38	155.2	0.882353	0.860947
CP067347_56	APIS046		CLAN001	Gabija	IMGVR_UViG_3300029267_004697|3300029267|Ga0310068_100135390	32.8	329	1.9e-47	185.3	0.981424	0.981191
CP067347_56	APIS068		CLAN001	Gabija	IMGVR_UViG_3300012931_000043|3300012931|Ga0153915_1000043910	32.4	330	5.8e-44	173.7	0.978328	0.981873
CP067347_56	APIS068		CLAN001	Gabija	IMGVR_UViG_3300026487_000004|3300026487|Ga0256408_100019828	32.3	337	1.1e-39	159.5	0.990712	0.993846
CP067347_56	APIS046		CLAN001	Gabija	IMGVR_UViG_3300025087_000872|3300025087|Ga0208957_10021752	32.2	332	2.8e-46	181.4	0.987616	0.993865
CP067347_56	APIS046		CLAN001	Gabija	IMGVR_UViG_3300040801_002061|3300040801|Ga0450804_0888690_15540_16508	32.2	326	6.4e-35	143.7	0.978328	0.978261
CP067347_56	APIS065		CLAN001	Gabija	MG592537_00069	32.2	273	6.7e-24	107.1	0.826625	0.758621
CP067347_56	APIS005	Gabija	CLAN001	Gabija	IMGVR_UViG_2908369612_000002|2908369612|2908372509	32	319	3.5e-33	137.9	0.978328	0.986441
CP067347_56	APIS065		CLAN001	Gabija	IMGVR_UViG_3300008255_000114|3300008255|Ga0100403_1000053103	31.7	180	6.9e-21	97.1	0.541796	0.508523
CP067347_56	APIS065		CLAN001	Gabija	IMGVR_UViG_3300025018_000107|3300025018|Ga0210043_1000053108	31.7	180	6.9e-21	97.1	0.541796	0.509972
CP067347_56	APIS068		CLAN001	Gabija	IMGVR_UViG_3300035698_004593|3300035698|Ga0374944_618332_7825_8844	31.4	338	2.1e-38	155.2	0.987616	0.970501
CP067347_56	APIS005	Gabija	CLAN001	Gabija	IMGVR_UViG_2721755807_000001|2721755807|2724030275	31.2	321	5.3e-37	150.6	0.98452	0.983221
CP067347_56	APIS005	Gabija	CLAN001	Gabija	IMGVR_UViG_2897118514_000003|2897118514|2897120904	31.2	314	5.6e-31	130.6	0.962848	0.969492
CP067347_56	APIS065		CLAN001	Gabija	IMGVR_UViG_3300037424_000713|3300037424|Ga0395806_0005169_4599_5585	31.1	293	4e-29	124.4	0.863777	0.875
CP067347_56	APIS071		CLAN001	Gabija	IMGVR_UViG_3300037587_000320|3300037587|Ga0310923_0000225_16300_17337	31.1	305	1.1e-31	132.9	0.879257	0.881159
CP067347_56	APIS057		CLAN001	Gabija	IMGVR_UViG_3300021167_000128|3300021167|Ga0216365_13592277	30.8	325	7.4e-31	130.2	0.925697	0.92284
CP067347_56	APIS065		CLAN001	Gabija	IMGVR_UViG_3300007538_000027|3300007538|Ga0099851_100001233	30.8	169	3.8e-19	91.3	0.52322	0.473239
CP067347_56	APIS065		CLAN001	Gabija	IMGVR_UViG_3300022200_000029|3300022200|Ga0196901_100001173	30.8	169	3.8e-19	91.3	0.52322	0.478632
CP067347_56	APIS088		CLAN001	Gabija	IMGVR_UViG_3300035520_000763|3300035520|Ga0376475_0000016_115345_116181	30.8	289	1.9e-26	115.5	0.869969	0.953237
CP067347_56	APIS088		CLAN001	Gabija	IMGVR_UViG_2882238243_000002|2882238243|2882239723	30.7	296	1.7e-27	119	0.897833	0.928571
CP067347_56	APIS005	Gabija	CLAN001	Gabija	IMGVR_UViG_2724679183_000002|2724679183|2725786969	30.6	320	5.8e-36	147.1	0.981424	0.9701
CP067347_56	APIS065		CLAN001	Gabija	IMGVR_UViG_3300027861_000034|3300027861|Ga0233415_100000439	30.6	343	3.5e-33	137.9	0.996904	1
CP067347_56	APIS088		CLAN001	Gabija	IMGVR_UViG_3300045988_131275|3300045988|Ga0495776_014851_52593_53504	30.5	302	1e-27	119.8	0.904025	0.914191
CP067347_56	APIS088		CLAN001	Gabija	MGV-GENOME-0378439_58	30.5	302	1e-27	119.8	0.904025	0.911184
CP067347_56	APIS071		CLAN001	Gabija	IMGVR_UViG_3300006192_000111|3300006192|Ga0075011_100015277	30.4	313	2.4e-29	125.2	0.904025	0.887608
CP067347_56	APIS088		CLAN001	Gabija	IMGVR_UViG_3300007501_000011|3300007501|Ga0104994_10021425	30.2	301	4.6e-25	110.9	0.904025	0.911184
CP067347_56	APIS088		CLAN001	Gabija	IMGVR_UViG_3300045988_130013|3300045988|Ga0495776_162564_16557_17468	30.2	295	2.1e-25	112.1	0.891641	0.89769
CP067347_56	APIS088		CLAN001	Gabija	IMGVR_UViG_7000000232_000104|7000000232|SRS015578_WUGC_scaffold_51237__gene_111343	30.2	301	4.6e-25	110.9	0.904025	0.914191
CP067347_56	APIS088		CLAN001	Gabija	MGV-GENOME-0379397_30	30.2	295	2.1e-25	112.1	0.891641	0.894737
CP067347_56	APIS088		CLAN001	Gabija	IMGVR_UViG_2526164529_000013|2526164529|2526270821	30.1	296	1.2e-25	112.8	0.897833	0.928571
CP067347_56	APIS088		CLAN001	Gabija	uvig_289422_6	30.1	302	2.2e-27	118.6	0.904025	0.914191
CP067347_56	APIS005	Gabija	CLAN001	Gabija	IMGVR_UViG_2663763031_000002|2663763031|2665375316	30	320	1.9e-31	132.1	0.978328	0.986441
CP067347_56	APIS005	Gabija	CLAN001	Gabija	IMGVR_UViG_2721755777_000003|2721755777|2723934697	30	320	5.6e-31	130.6	0.978328	0.986441
CP067347_56	APIS065		CLAN001	Gabija	IMGVR_UViG_3300022690_000006|3300022690|Ga0247388_100100481	30	343	6.7e-32	133.7	0.978328	0.971014
CP067347_56	APIS065		CLAN001	Gabija	IMGVR_UViG_3300033997_000035|3300033997|Ga0310131_000137_6247_7305	30	260	7.4e-23	103.6	0.712074	0.693182
CP067347_56	APIS071		CLAN001	Gabija	IMGVR_UViG_3300020047_003347|3300020047|Ga0206650_100312810	29.9	331	1.3e-30	129.4	0.959752	0.928161
CP067347_56	APIS005	Gabija	CLAN001	Gabija	IMGVR_UViG_2791355488_000010|2791355488|2794455659	29.8	319	2e-36	148.7	0.978328	0.960396
CP067347_56	APIS005	Gabija	CLAN001	Gabija	APD21271.1	29.7	320	3.3e-31	131.3	0.978328	0.986441
CP067347_56	APIS005	Gabija	CLAN001	Gabija	IMGVR_UViG_2806311071_000002|2806311071|2808605495	29.7	320	2.3e-32	135.2	0.978328	0.986441
CP067347_56	APIS005	Gabija	CLAN001	Gabija	ON107264_00064	29.7	320	5.6e-31	130.6	0.978328	0.986441
CP067347_56	APIS057		CLAN001	Gabija	IMGVR_UViG_3300020050_006093|3300020050|Ga0206642_10060502	29.7	293	1.1e-26	116.3	0.832817	0.82622
CP067347_56	APIS005	Gabija	CLAN001	Gabija	IMGVR_UViG_2907202186_000003|2907202186|2907205396	29.6	321	6.7e-32	133.7	0.98452	0.956667
CP067347_56	APIS005	Gabija	CLAN001	Gabija	IMGVR_UViG_3300025600_000004|3300025600|Ga0209125_100025782	29.6	328	5.1e-32	134	0.978328	0.993333
CP067347_56	APIS005	Gabija	CLAN001	Gabija	IMGVR_UViG_3300027858_000004|3300027858|Ga0209013_10000004121	29.6	321	1e-32	136.3	0.978328	0.963576
CP067347_56	APIS005	Gabija	CLAN001	Gabija	IMGVR_UViG_2718217648_000002|2718217648|2718348907	29.4	320	5.1e-32	134	0.978328	0.986441
CP067347_56	APIS005	Gabija	CLAN001	Gabija	OM236515_00131	29.4	320	1.6e-30	129	0.978328	0.986441
CP067347_56	APIS005	Gabija	CLAN001	Gabija	IMGVR_UViG_2880152234_000004|2880152234|2880154041	29.2	319	2.7e-33	138.3	0.978328	0.986441
CP067347_56	APIS005	Gabija	CLAN001	Gabija	IMGVR_UViG_2660238538_000004|2660238538|2662791352	29.1	320	2.8e-30	128.3	0.978328	0.986441
CP067347_56	APIS005	Gabija	CLAN001	Gabija	IMGVR_UViG_3300005661_000004|3300005661|Ga0058698_1000002745	29.1	320	2.4e-29	125.2	0.978328	0.983221
CP067347_56	APIS005	Gabija	CLAN001	Gabija	IMGVR_UViG_3300030692_000004|3300030692|Ga0268250_1000017453	29.1	320	2.4e-29	125.2	0.978328	0.986532
CP067347_56	APIS071		CLAN001	Gabija	IMGVR_UViG_3300037628_000643|3300037628|Ga0310922_0000037_90720_91751	28.9	336	2e-28	122.1	0.981424	0.965015
CP067347_56	APIS005	Gabija	CLAN001	Gabija	IMGVR_UViG_2627854101_000001|2627854101|2630228600	28.8	319	7.4e-31	130.2	0.978328	0.986441
CP067347_56	APIS005	Gabija	CLAN001	Gabija	IMGVR_UViG_2667527573_000005|2667527573|2668626147	28.8	319	3.9e-32	134.4	0.978328	0.986441
CP067347_56	APIS005	Gabija	CLAN001	Gabija	IMGVR_UViG_2904560550_000001|2904560550|2904561078	28.8	319	1.9e-31	132.1	0.978328	0.986441
CP067347_56	APIS005	Gabija	CLAN001	Gabija	IMGVR_UViG_2912844605_000003|2912844605|2912847088	28.8	319	3.5e-33	137.9	0.978328	0.986441
CP067347_56	APIS057		CLAN001	Gabija	IMGVR_UViG_3300020037_001785|3300020037|Ga0206644_10027147	28.8	285	5.8e-20	94	0.826625	0.817073
CP067347_56	APIS005	Gabija	CLAN001	Gabija	IMGVR_UViG_2541047086_000003|2541047086|2541780738	28.5	319	1.8e-32	135.6	0.978328	0.986441
CP067347_56	APIS005	Gabija	CLAN001	Gabija	IMGVR_UViG_2867919565_000004|2867919565|2867921145	28.2	319	1.9e-31	132.1	0.978328	0.986441
CP067347_56	APIS071		CLAN001	Gabija	IMGVR_UViG_3300025018_000005|3300025018|Ga0210043_100013681	27.5	309	1.8e-29	125.6	0.913313	0.912913
CP067347_56	APIS065		CLAN001	Gabija	KJ018209_00009	27.2	338	7.4e-23	103.6	0.910217	0.916667
CP067347_56	APIS071		CLAN001	Gabija	IMGVR_UViG_3300007988_000001|3300007988|Ga0100402_100016990	27.2	331	8.1e-30	126.7	0.981424	0.967164
CP067347_56	APIS071		CLAN001	Gabija	IMGVR_UViG_3300008005_000001|3300008005|Ga0100385_1000211103	27.2	331	1.4e-29	125.9	0.981424	0.967164
CP067347_56	APIS005	Gabija	CLAN001	Gabija	IMGVR_UViG_3300025012_000028|3300025012|Ga0209727_1000023380	25.1	338	9e-29	123.2	0.990712	0.971963
DGJ_PHAGE_43_837_311	APIS008	Gabija	CLAN002	Gabija	IMGVR_UViG_2879469214_000003|2879469214|2879471703	31	197	3.6e-19	91.7	0.469849	0.408416
DGJ_PHAGE_43_837_311	APIS008	Gabija	CLAN002	Gabija	IMGVR_UViG_2885526491_000007|2885526491|2885531743	30.5	203	4.7e-19	91.3	0.505025	0.435115
DGJ_PHAGE_43_837_311	APIS008	Gabija	CLAN002	Gabija	IMGVR_UViG_3300022816_000020|3300022816|Ga0255657_15472635	30.5	197	6.7e-18	87.4	0.469849	0.408416
DGJ_PHAGE_43_837_311	APIS008	Gabija	CLAN002	Gabija	IMGVR_UViG_3300042923_001106|3300042923|Ga0456365_0000168_156697_157881	29.6	226	3.6e-19	91.7	0.562814	0.494924
DGJ_PHAGE_43_837_311	APIS008	Gabija	CLAN002	Gabija	IMGVR_UViG_2600255062_000003|2600255062|2600787771	29.1	220	3.6e-19	91.7	0.552764	0.484694
DGJ_PHAGE_43_837_311	APIS008	Gabija	CLAN002	Gabija	IMGVR_UViG_3300042923_000660|3300042923|Ga0456365_0001332_15013_16275	29.1	220	1.1e-20	96.7	0.552764	0.452381
DGJ_PHAGE_43_837_311	APIS008	Gabija	CLAN002	Gabija	MT325768_00069	29.1	227	4e-18	88.2	0.567839	0.493671
DGJ_PHAGE_43_837_311	APIS008	Gabija	CLAN002	Gabija	IMGVR_UViG_2919361683_000002|2919361683|2919363014	28.6	220	5.2e-18	87.8	0.552764	0.470297
DGJ_PHAGE_43_837_311	APIS008	Gabija	CLAN002	Gabija	MGV-GENOME-0222383_11	28.6	234	1.6e-22	102.8	0.58794	0.516624
DGJ_PHAGE_43_837_311	APIS008	Gabija	CLAN002	Gabija	uvig_179468_52	28.6	234	1.6e-22	102.8	0.58794	0.517949
DGJ_PHAGE_43_837_311	APIS008	Gabija	CLAN002	Gabija	IMGVR_UViG_2939702853_000004|2939702853|2939705507	28.4	222	3.6e-19	91.7	0.552764	0.490956
DGJ_PHAGE_43_837_311	APIS008	Gabija	CLAN002	Gabija	IMGVR_UViG_2744054576_000007|2744054576|2744833085	27.7	220	8.8e-18	87	0.552764	0.484694
DGJ_PHAGE_43_837_311	APIS008	Gabija	CLAN002	Gabija	IMGVR_UViG_2811995041_000004|2811995041|2812925906	27.7	224	2.2e-21	99	0.562814	0.487374
DGJ_PHAGE_43_837_311	APIS008	Gabija	CLAN002	Gabija	IMGVR_UViG_3300025528_000044|3300025528|Ga0207867_100125631	27.2	224	1.5e-20	96.3	0.562814	0.488608
DGJ_PHAGE_43_837_311	APIS059		CLAN002	Gabija	IMGVR_UViG_3300009545_000050|3300009545|Ga0105237_1000148626	27.2	217	8.8e-18	87	0.525126	0.521739
DGJ_PHAGE_43_837_311	APIS008	Gabija	CLAN002	Gabija	IMGVR_UViG_2645727811_000003|2645727811|2647076456	27	293	1.9e-20	95.9	0.721106	0.59375
DGJ_PHAGE_43_837_311	APIS008	Gabija	CLAN002	Gabija	IMGVR_UViG_3300048929_000399|3300048929|Ga0496126_0004501_9996_11159	26.6	222	6.7e-18	87.4	0.552764	0.490956
DGJ_PHAGE_43_837_311	APIS008	Gabija	CLAN002	Gabija	IMGVR_UViG_3300018910_000036|3300018910|Ga0193598_1000081136	26.3	224	1.5e-20	96.3	0.562814	0.487374
DGJ_PHAGE_43_837_311	APIS008	Gabija	CLAN002	Gabija	IMGVR_UViG_3300037067_006209|3300037067|Ga0378408_0000883_8146_9333	26.1	283	3.8e-21	98.2	0.711055	0.617722
DGJ_PHAGE_43_837_311	APIS008	Gabija	CLAN002	Gabija	IMGVR_UViG_2554235236_000002|2554235236|2555268698	25.9	293	3.2e-20	95.1	0.721106	0.59375
DGJ_PHAGE_43_837_311	APIS008	Gabija	CLAN002	Gabija	IMGVR_UViG_2547132108_000008|2547132108|2547391173	25.7	226	1.1e-15	80.1	0.527638	0.459658
DGJ_PHAGE_43_837_311	APIS056		CLAN002	Gabija	IMGVR_UViG_3300020049_002891|3300020049|Ga0206652_100507913	24.1	249	6.3e-16	80.9	0.620603	0.604396
DGJ_PHAGE_43_837_311	APIS008	Gabija	CLAN002	Gabija	IMGVR_UViG_2654587505_000001|2654587505|2654606956	24	287	8e-19	90.5	0.721106	0.516878
ERM_PHAGE_42_11_54	AcrIIA7	CRISPR-Cas			IMGVR_UViG_3300028862_000344|3300028862|Ga0302296_100416910	59.5	79	1.4e-22	101.7	0.487654	0.431694
ERM_PHAGE_42_11_54	AcrIIA7	CRISPR-Cas			IMGVR_UViG_3300028864_000028|3300028864|Ga0302215_1000011049	59.5	79	1.4e-22	101.7	0.487654	0.431694
ERM_PHAGE_42_11_54	AcrIIA7	CRISPR-Cas			IMGVR_UViG_3300030943_000234|3300030943|Ga0311366_1000278211	59.5	79	1.4e-22	101.7	0.487654	0.431694
ERM_PHAGE_42_11_54	AcrIIA7	CRISPR-Cas			IMGVR_UViG_3300031722_000029|3300031722|Ga0311351_1000016064	59.5	79	1.4e-22	101.7	0.487654	0.431694
ERM_PHAGE_42_11_54	AcrIIA7	CRISPR-Cas			IMGVR_UViG_3300020045_002012|3300020045|Ga0206662_100010042	50	80	3.2e-19	90.5	0.493827	0.432432
ERM_PHAGE_42_11_54	APIS043		CLAN031	Thoeris	IMGVR_UViG_2602041551_000001|2602041551|2602154971	46.8	79	5.7e-16	79.7	0.487654	0.421622
ERM_PHAGE_42_11_54	APIS043		CLAN031	Thoeris	IMGVR_UViG_2847282723_000005|2847282723|2847284469	46.8	79	5.7e-16	79.7	0.487654	0.421622
ERM_PHAGE_42_11_54	APIS043		CLAN031	Thoeris	MH238467_00052	46.8	79	5.7e-16	79.7	0.487654	0.373206
ERM_PHAGE_42_11_54	APIS043		CLAN031	Thoeris	IMGVR_UViG_2858537404_000004|2858537404|2858539020	44.2	86	3.4e-16	80.5	0.530864	0.427136
ERM_PHAGE_42_11_54	AcrIIA7	CRISPR-Cas			IMGVR_UViG_2563366723_000001|2563366723|2563793062	42.3	111	4.7e-18	86.7	0.666667	0.58011
ERM_PHAGE_42_11_54	AcrIIA7	CRISPR-Cas			IMGVR_UViG_2731957640_000001|2731957640|2732539564	42.3	111	4.7e-18	86.7	0.666667	0.58011
ERM_PHAGE_42_11_54	AcrIIA7	CRISPR-Cas			IMGVR_UViG_2850023359_000001|2850023359|2850024183	42.3	111	4.7e-18	86.7	0.666667	0.58011
ERM_PHAGE_42_11_54	APIS043		CLAN031	Thoeris	IMGVR_UViG_2524614508_000001|2524614508|2524651601	38.9	108	6.8e-17	82.8	0.666667	0.597765
ERM_PHAGE_CIR_49_20_42	AcrIIA7	CRISPR-Cas			IMGVR_UViG_3300005539_000331|3300005539|Ga0068853_10000025713	48.2	85	2.3e-17	83.6	0.923913	0.932584
ERM_PHAGE_CIR_49_20_42	AcrIIA7	CRISPR-Cas			IMGVR_UViG_3300026041_000275|3300026041|Ga0207639_1000010945	48.2	85	2.3e-17	83.6	0.923913	0.932584
ERM_PHAGE_CIR_49_20_42	AcrIIA7	CRISPR-Cas			IMGVR_UViG_3300002180_000069|3300002180|JGI24724J26744_1000090118	47.7	88	6.6e-17	82	0.956522	0.988506
ERM_PHAGE_CIR_49_20_42	AcrIIA7	CRISPR-Cas			IMGVR_UViG_3300015606_000972|3300015606|Ga0182407_10115149	47.7	88	1.9e-16	80.5	0.956522	0.530864
ERM_PHAGE_CIR_49_20_42	AcrIIA7	CRISPR-Cas			IMGVR_UViG_3300027852_000002|3300027852|Ga0209345_1000026378	47.7	88	6.6e-17	82	0.956522	0.966292
ERM_PHAGE_CIR_49_20_42	AcrIIA7	CRISPR-Cas			IMGVR_UViG_3300031957_001745|3300031957|Ga0326497_10003567	47.7	88	1.7e-17	84	0.956522	0.924731
ERM_PHAGE_CIR_49_20_42	AcrIIA7	CRISPR-Cas			IMGVR_UViG_3300043415_000071|3300043415|Ga0451721_0000460_4635_4919	47.7	88	8.6e-17	81.6	0.956522	0.914894
ERM_PHAGE_CIR_49_20_42	AcrIIA7	CRISPR-Cas			IMGVR_UViG_3300027924_001072|3300027924|Ga0268731_10012505	47.2	89	1.3e-17	84.3	0.967391	0.966667
ERM_PHAGE_CIR_49_20_42	AcrIIA7	CRISPR-Cas			IMGVR_UViG_3300007516_000169|3300007516|Ga0105050_1000322020	47.1	87	1.5e-16	80.9	0.945652	0.934066
ERM_PHAGE_CIR_49_20_42	AcrIIA7	CRISPR-Cas			IMGVR_UViG_3300007722_000428|3300007722|Ga0105051_100097575	47.1	87	1.5e-16	80.9	0.945652	0.934066
ERM_PHAGE_CIR_49_20_42	AcrIIA7	CRISPR-Cas			IMGVR_UViG_3300027976_000140|3300027976|Ga0209702_1000273037	47.1	87	1.5e-16	80.9	0.945652	0.934066
ERM_PHAGE_CIR_49_20_42	AcrIIA7	CRISPR-Cas			IMGVR_UViG_3300042009_000036|3300042009|Ga0439451_000003_60362_60622	47.1	85	2.5e-16	80.1	0.923913	0.965116
ERM_PHAGE_CIR_49_20_42	AcrIIA7	CRISPR-Cas			IMGVR_UViG_3300042013_000056|3300042013|Ga0439456_000004_181508_181768	47.1	85	2.5e-16	80.1	0.923913	0.965116
ERM_PHAGE_CIR_49_20_42	AcrIIA7	CRISPR-Cas			IMGVR_UViG_3300005534_000085|3300005534|Ga0070735_1001088713	46.6	88	4.2e-16	79.3	0.956522	0.977273
ERM_PHAGE_CIR_49_20_42	AcrIIA7	CRISPR-Cas			IMGVR_UViG_3300008255_000590|3300008255|Ga0100403_10017399	46.6	88	3.6e-15	76.3	0.956522	0.843137
ERM_PHAGE_CIR_49_20_42	AcrIIA7	CRISPR-Cas			IMGVR_UViG_3300027986_000020|3300027986|Ga0209168_1000048837	46.6	88	4.2e-16	79.3	0.956522	0.977273
ERM_PHAGE_CIR_49_20_42	AcrIIA7	CRISPR-Cas			IMGVR_UViG_3300038987_000002|3300038987|Ga0116686_00002_8118_8414	46.6	88	8.6e-17	81.6	0.956522	0.877551
ERM_PHAGE_CIR_49_20_42	AcrIIA7	CRISPR-Cas			MW202475_00005	46.6	88	1.1e-16	81.3	0.956522	0.988506
ERM_PHAGE_CIR_49_20_42	AcrIIA7	Thoeris	CLAN031	Thoeris	MW202475_00005	46.6	88	1.1e-16	81.3	0.956522	0.988506
ERM_PHAGE_CIR_49_20_42	APIS029	CRISPR-Cas			MW202475_00005	46.6	88	1.1e-16	81.3	0.956522	0.988506
ERM_PHAGE_CIR_49_20_42	APIS029	Thoeris	CLAN031	Thoeris	MW202475_00005	46.6	88	1.1e-16	81.3	0.956522	0.988506
ERM_PHAGE_CIR_49_20_42	AcrIIA7	CRISPR-Cas			IMGVR_UViG_3300020140_000002|3300020140|Ga0179590_100000355	46.5	86	1e-14	74.7	0.934783	0.954545
ERM_PHAGE_CIR_49_20_42	AcrIIA7	CRISPR-Cas			IMGVR_UViG_3300024288_000003|3300024288|Ga0179589_100000049	46.5	86	1e-14	74.7	0.934783	0.954545
ERM_PHAGE_CIR_49_20_42	AcrIIA7	CRISPR-Cas			IMGVR_UViG_3300033388_002123|3300033388|Ga0370355_100071016	45.9	85	1.5e-16	80.9	0.923913	0.912088
ERM_PHAGE_CIR_49_20_42	AcrIIA7	CRISPR-Cas			IMGVR_UViG_3300007734_000946|3300007734|Ga0104986_160113	45.5	88	1.6e-15	77.4	0.956522	0.966292
ERM_PHAGE_CIR_49_20_42	AcrIIA7	CRISPR-Cas			IMGVR_UViG_3300020036_003821|3300020036|Ga0206648_10029218	45.5	88	1.2e-15	77.8	0.956522	0.988506
ERM_PHAGE_CIR_49_20_42	AcrIIA7	CRISPR-Cas			IMGVR_UViG_3300020049_006020|3300020049|Ga0206652_10120733	45.5	88	1.2e-15	77.8	0.956522	0.988506
ERM_PHAGE_CIR_49_20_42	AcrIIA7	CRISPR-Cas			IMGVR_UViG_3300020050_009192|3300020050|Ga0206642_100309321	45.5	88	1.2e-15	77.8	0.956522	0.988506
ERM_PHAGE_CIR_49_20_42	AcrIIA7	CRISPR-Cas			IMGVR_UViG_3300020050_009192|3300020050|Ga0206642_10030932	45.5	88	1.2e-15	77.8	0.956522	0.988506
ERM_PHAGE_CIR_49_20_42	AcrIIA7	CRISPR-Cas			IMGVR_UViG_3300022407_003906|3300022407|Ga0181351_10007747	45.5	88	6.1e-15	75.5	0.956522	0.914894
ERM_PHAGE_CIR_49_20_42	AcrIIA7	CRISPR-Cas			IMGVR_UViG_3300027789_000289|3300027789|Ga0209174_100124744	45.5	88	1.2e-15	77.8	0.956522	0.988506
ERM_PHAGE_CIR_49_20_42	AcrIIA7	CRISPR-Cas			IMGVR_UViG_3300027794_000077|3300027794|Ga0209480_100134814	45.5	88	1.2e-15	77.8	0.956522	0.988506
ERM_PHAGE_CIR_49_20_42	AcrIIA7	CRISPR-Cas			IMGVR_UViG_3300027924_000112|3300027924|Ga0268731_10017999	45.5	88	4.2e-16	79.3	0.956522	0.988506
ERM_PHAGE_CIR_49_20_42	AcrIIA7	CRISPR-Cas			IMGVR_UViG_3300046542_000027|3300046542|Ga0495597_0001846_14061_14324	45.5	88	3.6e-15	76.3	0.956522	0.988506
ERM_PHAGE_CIR_49_20_42	AcrIIA7	CRISPR-Cas			IMGVR_UViG_3300047159_000017|3300047159|Ga0455824_1197_11575_11865	45.5	88	1.2e-15	77.8	0.956522	0.895833
ERM_PHAGE_CIR_49_20_42	AcrIIA7	Thoeris	CLAN031	Thoeris	IMGVR_UViG_3300020036_003821|3300020036|Ga0206648_10029218	45.5	88	1.2e-15	77.8	0.956522	0.988506
ERM_PHAGE_CIR_49_20_42	AcrIIA7	Thoeris	CLAN031	Thoeris	IMGVR_UViG_3300047159_000017|3300047159|Ga0455824_1197_11575_11865	45.5	88	1.2e-15	77.8	0.956522	0.895833
ERM_PHAGE_CIR_49_20_42	APIS029	CRISPR-Cas			IMGVR_UViG_3300020036_003821|3300020036|Ga0206648_10029218	45.5	88	1.2e-15	77.8	0.956522	0.988506
ERM_PHAGE_CIR_49_20_42	APIS029	CRISPR-Cas			IMGVR_UViG_3300047159_000017|3300047159|Ga0455824_1197_11575_11865	45.5	88	1.2e-15	77.8	0.956522	0.895833
ERM_PHAGE_CIR_49_20_42	APIS029	Thoeris	CLAN031	Thoeris	IMGVR_UViG_3300020036_003821|3300020036|Ga0206648_10029218	45.5	88	1.2e-15	77.8	0.956522	0.988506
ERM_PHAGE_CIR_49_20_42	APIS029	Thoeris	CLAN031	Thoeris	IMGVR_UViG_3300047159_000017|3300047159|Ga0455824_1197_11575_11865	45.5	88	1.2e-15	77.8	0.956522	0.895833
ERM_PHAGE_CIR_49_20_42	AcrIIA7	CRISPR-Cas			IMGVR_UViG_2718218194_000006|2718218194|2720472134	44.7	85	5.2e-14	72.4	0.923913	0.954023
ERM_PHAGE_CIR_49_20_42	AcrIIA7	CRISPR-Cas			WP_072596031.1	44.7	85	5.2e-14	72.4	0.923913	0.954023
ERM_PHAGE_CIR_49_20_42	AcrIIA7	CRISPR-Cas			IMGVR_UViG_3300004097_001764|3300004097|Ga0055584_1000140373	44.3	88	1.6e-15	77.4	0.956522	0.905263
ERM_PHAGE_CIR_49_20_42	AcrIIA7	CRISPR-Cas			IMGVR_UViG_3300006056_000121|3300006056|Ga0075163_1000139229	44.3	88	3e-14	73.2	0.956522	0.988506
ERM_PHAGE_CIR_49_20_42	AcrIIA7	CRISPR-Cas			IMGVR_UViG_3300009545_000010|3300009545|Ga0105237_1000069452	44.3	88	4e-14	72.8	0.956522	0.988506
ERM_PHAGE_CIR_49_20_42	AcrIIA7	CRISPR-Cas			IMGVR_UViG_3300009852_000008|3300009852|Ga0131851_100002726	44.3	88	6.1e-15	75.5	0.956522	0.868687
ERM_PHAGE_CIR_49_20_42	AcrIIA7	CRISPR-Cas			IMGVR_UViG_3300009949_000005|3300009949|Ga0131846_10018924	44.3	88	6.1e-15	75.5	0.956522	0.868687
ERM_PHAGE_CIR_49_20_42	AcrIIA7	CRISPR-Cas			IMGVR_UViG_3300020045_003166|3300020045|Ga0206662_100007062	44.3	88	2.8e-15	76.6	0.956522	1
[truncated: 206,963+ more rows]

## Sheet: APIS_hmm
Query	Query len	Hit family	Defense type	Hit CLAN	Hit CLAN defense type	Family len	Domain c-evalue	Domain score	Query from	Query to	HMM from	HMM to
[truncated: 4,058 more rows]

[truncated: 1 more sheets: APIS_pres]
